# Supplementary material for: Oxygen-tolerant CO2 electroreduction over covalent organic frameworks via photoswitching control oxygen passivation strategy
Source: Nat Commun. 2024 Feb 17;15:1479. doi: 10.1038/s41467-024-45959-9 (PMC10874412; doi:10.1038/s41467-024-45959-9)
Supplement: Supplementary file 4 — Supplementary Data 1-22 [file 41467_2024_45959_MOESM4_ESM.xlsx]

## Sheet: Supplementary Date 1
Atom	Atom type symbol	X	Y	Z
C1	C	0.52632	0.95718	0.26126
C2	C	0.5171	0.90968	0.27219
C3	C	0.480844	0.895505	0.29616
C4	C	0.47568	0.847085	0.299196
C5	C	0.5182	0.8202	0.28484
C6	C	0.436152	0.824016	0.309965
C7	C	0.392663	0.844888	0.326112
C8	C	0.365255	0.802573	0.34252
C9	C	0.387199	0.758482	0.323671
C10	C	0.43209	0.775012	0.306853
C11	C	0.46658	0.74963	0.28886
C12	C	0.47205	0.7016	0.28546
C13	C	0.51144	0.68802	0.26533
C14	C	0.50111	0.77679	0.26253
C15	C	0.47493	0.78834	0.22285
C16	C	0.52354	0.64063	0.25721
C17	C	0.5047	0.5615	0.26197
C18	C	0.5271	0.54571	0.22625
C19	C	0.5302	0.49842	0.21855
C20	C	0.51112	0.46562	0.24584
C21	C	0.48912	0.48132	0.28152
C22	C	0.48556	0.52853	0.28921
C23	C	0.42741	0.41856	0.22432
C24	C	0.39538	0.38682	0.21322
C25	C	0.41821	0.34261	0.21033
C26	C	0.47003	0.39395	0.22782
C27	C	0.62863	0.38218	0.22775
C28	C	0.59651	0.41476	0.23659
C29	C	0.55298	0.39242	0.23259
C30	C	0.60484	0.33943	0.21985
C31	C	0.51153	0.41553	0.23601
C32	C	0.59388	0.17801	0.22679
C33	C	0.62641	0.21017	0.21813
C34	C	0.6039	0.2547	0.21621
C35	C	0.55099	0.20234	0.22706
C36	C	0.62685	0.29694	0.21421
C37	C	0.39456	0.21376	0.20489
C38	C	0.42557	0.18046	0.21581
C39	C	0.46807	0.20391	0.22299
C40	C	0.41749	0.25783	0.20729
C41	C	0.39568	0.30074	0.20316
C42	C	0.50898	0.18046	0.23049
C43	C	0.67702	0.29722	0.21125
C44	C	0.34585	0.30229	0.19588
C45	C	0.5072	0.13031	0.24054
C46	C	0.3271	0.3251	0.16108
C47	C	0.28019	0.32816	0.15564
C48	C	0.25078	0.30961	0.18559
C49	C	0.26937	0.28581	0.22005
C50	C	0.31627	0.28231	0.22494
C51	C	0.70389	0.2765	0.24249
C52	C	0.75098	0.27909	0.24089
C53	C	0.77263	0.30208	0.20791
C54	C	0.74575	0.32312	0.17662
C55	C	0.69859	0.3205	0.17841
C56	C	0.52618	0.0967	0.21444
C57	C	0.52411	0.04975	0.22447
C58	C	0.503	0.03515	0.26144
C59	C	0.48242	0.06875	0.2867
C60	C	0.48491	0.11564	0.27665
C61	C	0.1789	0.32392	0.21101
C62	C	0.1295	0.32424	0.20823
C63	C	0.1069	0.30599	0.17346
C64	C	0.03683	0.32184	0.20048
C65	C	0.05576	0.33925	0.23711
C66	C	0.10287	0.34132	0.24051
C67	C	0.98693	0.31942	0.19542
C68	C	0.92351	0.33356	0.15555
C69	C	0.89451	0.31438	0.18543
C70	C	0.91434	0.29647	0.22194
C71	C	0.96089	0.2997	0.22735
C72	C	0.84542	0.31335	0.17928
C73	C	0.553361	0.808432	0.319013
C74	C	0.52628	0.957195	0.427926
C75	C	0.517079	0.909661	0.438855
C76	C	0.48085	0.895491	0.462805
C77	C	0.475716	0.847079	0.465908
C78	C	0.518181	0.820189	0.451503
C79	C	0.436245	0.823984	0.476818
C80	C	0.392661	0.844885	0.492782
C81	C	0.365266	0.802574	0.509201
C82	C	0.387206	0.758471	0.490355
C83	C	0.432201	0.774977	0.47372
C84	C	0.466617	0.749651	0.455593
C85	C	0.472066	0.701599	0.452095
C86	C	0.511442	0.68804	0.432002
C87	C	0.501139	0.776789	0.429218
C88	C	0.474955	0.788337	0.389551
C89	C	0.523522	0.640602	0.423886
C90	C	0.504708	0.561499	0.428662
C91	C	0.527114	0.545728	0.392897
C92	C	0.530207	0.498406	0.385213
C93	C	0.511117	0.465604	0.412489
C94	C	0.489137	0.481311	0.448212
C95	C	0.485571	0.528501	0.455934
C96	C	0.427407	0.418567	0.390981
C97	C	0.395388	0.386829	0.379867
C98	C	0.418274	0.342599	0.376994
C99	C	0.470027	0.393875	0.39448
C100	C	0.628633	0.382204	0.394393
C101	C	0.596523	0.414755	0.40325
C102	C	0.552972	0.392348	0.399252
C103	C	0.604757	0.339431	0.386499
C104	C	0.511537	0.415532	0.402667
C105	C	0.593887	0.178013	0.393451
C106	C	0.62641	0.210166	0.384792
C107	C	0.603832	0.254715	0.382874
C108	C	0.550983	0.202403	0.393709
C109	C	0.626849	0.296955	0.380882
C110	C	0.394562	0.213758	0.371554
C111	C	0.425575	0.180454	0.382474
C112	C	0.468075	0.203985	0.389661
C113	C	0.41757	0.257839	0.373959
C114	C	0.395689	0.300745	0.369814
C115	C	0.508975	0.180454	0.397142
C116	C	0.677015	0.297216	0.37791
C117	C	0.345871	0.302311	0.362556
C118	C	0.507199	0.130331	0.407195
C119	C	0.327119	0.325094	0.327731
C120	C	0.280206	0.32816	0.322275
C121	C	0.250801	0.309603	0.352238
C122	C	0.269378	0.28583	0.386754
C123	C	0.316286	0.282331	0.39164
C124	C	0.703898	0.276511	0.40918
C125	C	0.750967	0.279077	0.407586
C126	C	0.772624	0.302079	0.374591
C127	C	0.745757	0.323129	0.343256
C128	C	0.698579	0.320503	0.345068
C129	C	0.526175	0.096708	0.381096
C130	C	0.524122	0.04973	0.391127
C131	C	0.50298	0.035139	0.428126
C132	C	0.482451	0.068795	0.453425
C133	C	0.484915	0.115651	0.443329
C134	C	0.178949	0.323903	0.377623
C135	C	0.129514	0.324264	0.374928
C136	C	0.106894	0.30599	0.340097
C137	C	0.036801	0.321832	0.367117
C138	C	0.055823	0.339199	0.403812
C139	C	0.10288	0.341277	0.40725
C140	C	0.986896	0.319441	0.362077
C141	C	0.923558	0.333579	0.322189
C142	C	0.894506	0.314363	0.352109
C143	C	0.914304	0.296469	0.388669
C144	C	0.960848	0.299768	0.394053
C145	C	0.845333	0.313315	0.346008
C146	C	0.553265	0.808467	0.485802
S1	S	0.54828	0.86385	0.25132
S2	S	0.54646	0.73403	0.25036
S3	S	0.548283	0.863832	0.41799
S4	S	0.546449	0.734056	0.417032
N1	N	0.49767	0.60779	0.27144
N2	N	0.46423	0.34723	0.21916
N3	N	0.55832	0.34578	0.22324
N4	N	0.55731	0.24962	0.22086
N5	N	0.46314	0.25137	0.21721
N6	N	0.20386	0.31415	0.17967
N7	N	0.49892	0.98928	0.27419
N8	N	0.0619	0.30561	0.16886
N9	N	0.96877	0.33568	0.15974
N10	N	0.81997	0.30329	0.21031
N11	N	0.497638	0.607875	0.438128
N12	N	0.464418	0.347017	0.385822
N13	N	0.558097	0.34556	0.389902
N14	N	0.557123	0.249823	0.387506
N15	N	0.463333	0.251607	0.383897
N16	N	0.203768	0.314183	0.346312
N17	N	0.498895	0.989197	0.44091
N18	N	0.061874	0.305604	0.335486
N19	N	0.968814	0.335695	0.326364
N20	N	0.820075	0.303235	0.377004
Co1	Co	0.51074	0.29851	0.22008
Co2	Co	0.510747	0.298523	0.38672
H1	H	0.55612	0.96449	0.24165
H2	H	0.456965	0.920889	0.308484
H3	H	0.374227	0.863249	0.300873
H4	H	0.398967	0.870949	0.350229
H5	H	0.328886	0.805513	0.334655
H6	H	0.367581	0.80082	0.376475
H7	H	0.366073	0.744031	0.298533
H8	H	0.391394	0.730287	0.346764
H9	H	0.448376	0.675684	0.297395
H10	H	0.55472	0.63402	0.2393
H11	H	0.53987	0.57065	0.2035
H12	H	0.54595	0.4864	0.19013
H13	H	0.474487	0.455945	0.302991
H14	H	0.468218	0.541269	0.316632
H15	H	0.42293	0.45553	0.2294
H16	H	0.35929	0.39249	0.20785
H17	H	0.66534	0.38613	0.22762
H18	H	0.60153	0.45081	0.24503
H19	H	0.59833	0.14096	0.23187
H20	H	0.66265	0.20454	0.21435
H21	H	0.35915	0.20924	0.19615
H22	H	0.42085	0.1431	0.2177
H23	H	0.34976	0.34029	0.13804
H24	H	0.26558	0.34545	0.12848
H25	H	0.24677	0.26993	0.24277
H26	H	0.33046	0.26463	0.25213
H27	H	0.68748	0.25964	0.26877
H28	H	0.77232	0.26393	0.26532
H29	H	0.76162	0.34192	0.15106
H30	H	0.67773	0.33696	0.15431
H31	H	0.54136	0.10771	0.18529
H32	H	0.53708	0.02407	0.20285
H33	H	0.465449	0.056829	0.314764
H34	H	0.469811	0.141677	0.296867
H35	H	0.19389	0.33241	0.24148
H36	H	0.1271	0.29086	0.1487
H37	H	0.03388	0.35063	0.26221
H38	H	0.11907	0.3556	0.26807
H39	H	0.90919	0.34808	0.12682
H40	H	0.89248	0.28045	0.24509
H41	H	0.97765	0.28683	0.25539
H42	H	0.83237	0.32098	0.1478
H43	H	0.44279	0.8057	0.23044
H44	H	0.46741	0.75613	0.20654
H45	H	0.49405	0.81163	0.20288
H46	H	0.586285	0.799868	0.305024
H47	H	0.543122	0.778162	0.337667
H48	H	0.558208	0.838533	0.33917
H49	H	0.556194	0.964501	0.408272
H50	H	0.456967	0.92089	0.475144
H51	H	0.374222	0.863252	0.46753
H52	H	0.398951	0.870947	0.516879
H53	H	0.328887	0.805512	0.501328
H54	H	0.367596	0.800827	0.543131
H55	H	0.366066	0.74403	0.465194
H56	H	0.391384	0.730288	0.513421
H57	H	0.448378	0.67568	0.464064
H58	H	0.554806	0.633999	0.405931
H59	H	0.539892	0.570691	0.370136
H60	H	0.545974	0.486372	0.356756
H61	H	0.474488	0.455942	0.469636
H62	H	0.468202	0.541295	0.483313
H63	H	0.422919	0.455605	0.396063
H64	H	0.359226	0.392505	0.374515
H65	H	0.665403	0.386141	0.394293
H66	H	0.601548	0.45087	0.411721
H67	H	0.598338	0.140878	0.398547
H68	H	0.662715	0.204525	0.380995
H69	H	0.359091	0.209216	0.362783
H70	H	0.420835	0.143013	0.384364
H71	H	0.349805	0.340309	0.304667
H72	H	0.265555	0.345481	0.295084
H73	H	0.246727	0.269892	0.409458
H74	H	0.330502	0.264588	0.418838
H75	H	0.687433	0.25961	0.435467
H76	H	0.772361	0.263916	0.432013
H77	H	0.761646	0.341949	0.317696
H78	H	0.677687	0.336987	0.320925
H79	H	0.54138	0.107739	0.351913
H80	H	0.537104	0.024031	0.369482
H81	H	0.465443	0.056811	0.481447
H82	H	0.469811	0.141677	0.463513
H83	H	0.193941	0.332442	0.408217
H84	H	0.127146	0.290831	0.31531
H85	H	0.033853	0.350724	0.42887
H86	H	0.119128	0.355624	0.434812
H87	H	0.909166	0.348098	0.293428
H88	H	0.892406	0.280436	0.411824
H89	H	0.977663	0.286749	0.422097
H90	H	0.832346	0.321014	0.314383
H91	H	0.442754	0.805725	0.397123
H92	H	0.467392	0.756082	0.373199
H93	H	0.494072	0.811658	0.369518
H94	H	0.586257	0.799871	0.471727
H95	H	0.542994	0.778164	0.504424
H96	H	0.558202	0.83858	0.505883

## Sheet: Supplementary Date 2
Atom	Atom type symbol	X	Y	Z
C1	C	0.52632	0.95718	0.26126
C2	C	0.5171	0.90968	0.27219
C3	C	0.480764	0.895466	0.296227
C4	C	0.475784	0.847133	0.299205
C5	C	0.5182	0.8202	0.28484
C6	C	0.436079	0.823954	0.310014
C7	C	0.392646	0.844903	0.326123
C8	C	0.365238	0.802574	0.342532
C9	C	0.387172	0.75847	0.323673
C10	C	0.432026	0.775069	0.306881
C11	C	0.46658	0.74963	0.28886
C12	C	0.47205	0.7016	0.28546
C13	C	0.51144	0.68802	0.26533
C14	C	0.50111	0.77679	0.26253
C15	C	0.47493	0.78834	0.22285
C16	C	0.52354	0.64063	0.25721
C17	C	0.5047	0.5615	0.26197
C18	C	0.5271	0.54571	0.22625
C19	C	0.5302	0.49842	0.21855
C20	C	0.51112	0.46562	0.24584
C21	C	0.48912	0.48132	0.28152
C22	C	0.48556	0.52853	0.28921
C23	C	0.42741	0.41856	0.22432
C24	C	0.39538	0.38682	0.21322
C25	C	0.41821	0.34261	0.21033
C26	C	0.47003	0.39395	0.22782
C27	C	0.62863	0.38218	0.22775
C28	C	0.59651	0.41476	0.23659
C29	C	0.55298	0.39242	0.23259
C30	C	0.60484	0.33943	0.21985
C31	C	0.51153	0.41553	0.23601
C32	C	0.59388	0.17801	0.22679
C33	C	0.62641	0.21017	0.21813
C34	C	0.6039	0.2547	0.21621
C35	C	0.55099	0.20234	0.22706
C36	C	0.62685	0.29694	0.21421
C37	C	0.39456	0.21376	0.20489
C38	C	0.42557	0.18046	0.21581
C39	C	0.46807	0.20391	0.22299
C40	C	0.41749	0.25783	0.20729
C41	C	0.39568	0.30074	0.20316
C42	C	0.50898	0.18046	0.23049
C43	C	0.67702	0.29722	0.21125
C44	C	0.34585	0.30229	0.19588
C45	C	0.5072	0.13031	0.24054
C46	C	0.3271	0.3251	0.16108
C47	C	0.28019	0.32816	0.15564
C48	C	0.25078	0.30961	0.18559
C49	C	0.26937	0.28581	0.22005
C50	C	0.31627	0.28231	0.22494
C51	C	0.70389	0.2765	0.24249
C52	C	0.75098	0.27909	0.24089
C53	C	0.77263	0.30208	0.20791
C54	C	0.74575	0.32312	0.17662
C55	C	0.69859	0.3205	0.17841
C56	C	0.52618	0.0967	0.21444
C57	C	0.52411	0.04975	0.22447
C58	C	0.503	0.03515	0.26144
C59	C	0.48242	0.06875	0.2867
C60	C	0.48491	0.11564	0.27665
C61	C	0.1789	0.32392	0.21101
C62	C	0.1295	0.32424	0.20823
C63	C	0.1069	0.30599	0.17346
C64	C	0.03683	0.32184	0.20048
C65	C	0.05576	0.33925	0.23711
C66	C	0.10287	0.34132	0.24051
C67	C	0.98693	0.31942	0.19542
C68	C	0.92351	0.33356	0.15555
C69	C	0.89451	0.31438	0.18543
C70	C	0.91434	0.29647	0.22194
C71	C	0.96089	0.2997	0.22735
C72	C	0.84542	0.31335	0.17928
C73	C	0.553374	0.808438	0.319004
C74	C	0.526331	0.957189	0.427885
C75	C	0.517144	0.909611	0.4388
C76	C	0.48079	0.895458	0.462853
C77	C	0.475817	0.847117	0.465935
C78	C	0.518169	0.820203	0.451495
C79	C	0.436226	0.82392	0.476959
C80	C	0.392648	0.844895	0.4928
C81	C	0.365252	0.802575	0.509214
C82	C	0.387191	0.758459	0.490369
C83	C	0.432192	0.775031	0.473855
C84	C	0.466714	0.749609	0.455578
C85	C	0.472015	0.701612	0.452119
C86	C	0.511511	0.688083	0.431979
C87	C	0.501173	0.776775	0.429253
C88	C	0.474955	0.788341	0.389557
C89	C	0.523586	0.640608	0.423854
C90	C	0.504715	0.5615	0.428678
C91	C	0.527132	0.545746	0.392879
C92	C	0.53024	0.498402	0.385183
C93	C	0.511114	0.465615	0.4125
C94	C	0.489128	0.481276	0.448253
C95	C	0.485555	0.528493	0.455982
C96	C	0.427403	0.418595	0.390987
C97	C	0.395369	0.386843	0.379856
C98	C	0.418278	0.342589	0.376988
C99	C	0.470039	0.393873	0.394491
C100	C	0.628649	0.38222	0.39438
C101	C	0.59653	0.414773	0.403253
C102	C	0.552958	0.392339	0.399255
C103	C	0.60474	0.339423	0.386487
C104	C	0.511542	0.415545	0.402677
C105	C	0.593895	0.177988	0.393452
C106	C	0.62643	0.210155	0.384785
C107	C	0.603829	0.254726	0.382868
C108	C	0.550968	0.202403	0.393708
C109	C	0.626859	0.296963	0.380875
C110	C	0.394547	0.213745	0.371541
C111	C	0.425572	0.180431	0.382477
C112	C	0.468086	0.20401	0.389685
C113	C	0.417581	0.25785	0.373956
C114	C	0.39568	0.300746	0.369806
C115	C	0.508966	0.180441	0.397148
C116	C	0.677032	0.297212	0.377905
C117	C	0.345862	0.302319	0.362558
C118	C	0.507194	0.13032	0.407203
C119	C	0.327147	0.325107	0.327705
C120	C	0.280204	0.328167	0.322238
C121	C	0.250802	0.309602	0.352225
C122	C	0.269369	0.28583	0.386785
C123	C	0.316306	0.282328	0.391683
C124	C	0.70388	0.276502	0.409208
C125	C	0.750977	0.279057	0.407616
C126	C	0.772629	0.302071	0.374601
C127	C	0.745771	0.323143	0.343235
C128	C	0.698562	0.320517	0.345034
C129	C	0.526194	0.096706	0.381061
C130	C	0.524143	0.049706	0.391113
C131	C	0.502969	0.035134	0.428145
C132	C	0.482449	0.068813	0.453479
C133	C	0.484887	0.115695	0.443364
C134	C	0.178949	0.323923	0.377664
C135	C	0.129516	0.324268	0.374936
C136	C	0.106912	0.30598	0.34007
C137	C	0.0368	0.321833	0.367122
C138	C	0.055819	0.339185	0.403843
C139	C	0.102908	0.341269	0.40731
C140	C	0.986882	0.319452	0.362088
C141	C	0.923543	0.333594	0.322156
C142	C	0.894512	0.314359	0.352108
C143	C	0.914262	0.296458	0.388712
C144	C	0.960837	0.299788	0.394097
C145	C	0.845336	0.313312	0.345966
C146	C	0.553239	0.808485	0.485845
C147	C	0.512418	0.297907	0.503704
S1	S	0.54828	0.86385	0.25132
S2	S	0.54646	0.73403	0.25036
S3	S	0.54828	0.863839	0.418023
S4	S	0.546421	0.734055	0.417018
N1	N	0.49767	0.60779	0.27144
N2	N	0.46423	0.34723	0.21916
N3	N	0.55832	0.34578	0.22324
N4	N	0.55731	0.24962	0.22086
N5	N	0.46314	0.25137	0.21721
N6	N	0.20386	0.31415	0.17967
N7	N	0.49892	0.98928	0.27419
N8	N	0.0619	0.30561	0.16886
N9	N	0.96877	0.33568	0.15974
N10	N	0.81997	0.30329	0.21031
N11	N	0.497577	0.607907	0.438184
N12	N	0.464334	0.347109	0.385835
N13	N	0.558171	0.345645	0.389931
N14	N	0.557203	0.249734	0.387517
N15	N	0.463242	0.251531	0.383922
N16	N	0.203751	0.314189	0.346234
N17	N	0.498832	0.989164	0.441004
N18	N	0.061847	0.30558	0.335423
N19	N	0.96886	0.335719	0.326309
N20	N	0.820093	0.303176	0.377103
Co1	Co	0.51074	0.29851	0.22008
Co2	Co	0.51075	0.298539	0.386627
H1	H	0.55612	0.96449	0.24165
H2	H	0.456909	0.920922	0.30851
H3	H	0.374207	0.863264	0.300845
H4	H	0.398971	0.870981	0.350253
H5	H	0.328849	0.80551	0.334651
H6	H	0.367592	0.800819	0.376508
H7	H	0.366047	0.744011	0.298501
H8	H	0.391396	0.730251	0.346785
H9	H	0.448343	0.675656	0.297415
H10	H	0.55472	0.63402	0.2393
H11	H	0.53987	0.57065	0.2035
H12	H	0.54595	0.4864	0.19013
H13	H	0.474465	0.455913	0.303013
H14	H	0.468195	0.541284	0.316665
H15	H	0.42293	0.45553	0.2294
H16	H	0.35929	0.39249	0.20785
H17	H	0.66534	0.38613	0.22762
H18	H	0.60153	0.45081	0.24503
H19	H	0.59833	0.14096	0.23187
H20	H	0.66265	0.20454	0.21435
H21	H	0.35915	0.20924	0.19615
H22	H	0.42085	0.1431	0.2177
H23	H	0.34976	0.34029	0.13804
H24	H	0.26558	0.34545	0.12848
H25	H	0.24677	0.26993	0.24277
H26	H	0.33046	0.26463	0.25213
H27	H	0.68748	0.25964	0.26877
H28	H	0.77232	0.26393	0.26532
H29	H	0.76162	0.34192	0.15106
H30	H	0.67773	0.33696	0.15431
H31	H	0.54136	0.10771	0.18529
H32	H	0.53708	0.02407	0.20285
H33	H	0.465428	0.056813	0.314799
H34	H	0.469789	0.141704	0.296888
H35	H	0.19389	0.33241	0.24148
H36	H	0.1271	0.29086	0.1487
H37	H	0.03388	0.35063	0.26221
H38	H	0.11907	0.3556	0.26807
H39	H	0.90919	0.34808	0.12682
H40	H	0.89248	0.28045	0.24509
H41	H	0.97765	0.28683	0.25539
H42	H	0.83237	0.32098	0.1478
H43	H	0.44279	0.8057	0.23044
H44	H	0.46741	0.75613	0.20654
H45	H	0.49405	0.81163	0.20288
H46	H	0.586317	0.799857	0.305007
H47	H	0.543096	0.778124	0.337685
H48	H	0.558214	0.838566	0.339194
H49	H	0.556247	0.964515	0.408232
H50	H	0.456924	0.920916	0.475159
H51	H	0.374208	0.863264	0.467495
H52	H	0.398942	0.870981	0.516902
H53	H	0.328853	0.805507	0.501326
H54	H	0.367615	0.80083	0.543165
H55	H	0.366047	0.744014	0.465161
H56	H	0.39138	0.730244	0.513443
H57	H	0.44834	0.675647	0.464087
H58	H	0.554873	0.633978	0.405898
H59	H	0.539915	0.570735	0.370094
H60	H	0.545999	0.486348	0.356711
H61	H	0.474469	0.455884	0.469668
H62	H	0.468166	0.541325	0.483367
H63	H	0.422914	0.45567	0.396069
H64	H	0.359171	0.392511	0.374507
H65	H	0.665459	0.386145	0.394299
H66	H	0.601556	0.450921	0.411744
H67	H	0.59834	0.140812	0.398557
H68	H	0.662774	0.204517	0.380981
H69	H	0.359041	0.209204	0.36276
H70	H	0.420829	0.142949	0.384364
H71	H	0.349846	0.340328	0.304627
H72	H	0.265533	0.345506	0.295034
H73	H	0.246688	0.269859	0.409486
H74	H	0.330537	0.264552	0.418881
H75	H	0.687396	0.259582	0.4355
H76	H	0.772398	0.263898	0.432049
H77	H	0.761673	0.341981	0.317654
H78	H	0.67765	0.337012	0.320883
H79	H	0.541401	0.107762	0.351869
H80	H	0.537129	0.023986	0.369441
H81	H	0.465412	0.056786	0.481501
H82	H	0.469788	0.141737	0.463545
H83	H	0.193977	0.33246	0.408265
H84	H	0.127188	0.290807	0.315263
H85	H	0.033823	0.350785	0.428887
H86	H	0.119171	0.355645	0.434872
H87	H	0.909139	0.348118	0.293378
H88	H	0.892347	0.280414	0.411877
H89	H	0.977679	0.286698	0.422139
H90	H	0.832327	0.321033	0.314334
H91	H	0.442723	0.805742	0.397139
H92	H	0.467378	0.756047	0.373176
H93	H	0.494107	0.811689	0.369497
H94	H	0.58625	0.799865	0.471745
H95	H	0.542902	0.778142	0.504485
H96	H	0.558199	0.838641	0.505936
O1	O	0.526724	0.336467	0.503256
O2	O	0.498335	0.259958	0.504358

## Sheet: Supplementary Date 3
Atom	Atom type symbol	X	Y	Z
C1	C	0.52632	0.95718	0.26126
C2	C	0.5171	0.90968	0.27219
C3	C	0.480807	0.895598	0.296314
C4	C	0.475733	0.847153	0.299347
C5	C	0.5182	0.8202	0.28484
C6	C	0.436131	0.82402	0.310042
C7	C	0.392578	0.845042	0.326136
C8	C	0.365124	0.802574	0.34262
C9	C	0.387074	0.758327	0.323679
C10	C	0.432039	0.775026	0.30689
C11	C	0.46658	0.74963	0.28886
C12	C	0.47205	0.7016	0.28546
C13	C	0.51144	0.68802	0.26533
C14	C	0.50111	0.77679	0.26253
C15	C	0.47493	0.78834	0.22285
C16	C	0.52354	0.64063	0.25721
C17	C	0.5047	0.5615	0.26197
C18	C	0.5271	0.54571	0.22625
C19	C	0.5302	0.49842	0.21855
C20	C	0.51112	0.46562	0.24584
C21	C	0.48912	0.48132	0.28152
C22	C	0.48556	0.52853	0.28921
C23	C	0.42741	0.41856	0.22432
C24	C	0.39538	0.38682	0.21322
C25	C	0.41821	0.34261	0.21033
C26	C	0.47003	0.39395	0.22782
C27	C	0.62863	0.38218	0.22775
C28	C	0.59651	0.41476	0.23659
C29	C	0.55298	0.39242	0.23259
C30	C	0.60484	0.33943	0.21985
C31	C	0.51153	0.41553	0.23601
C32	C	0.59388	0.17801	0.22679
C33	C	0.62641	0.21017	0.21813
C34	C	0.6039	0.2547	0.21621
C35	C	0.55099	0.20234	0.22706
C36	C	0.62685	0.29694	0.21421
C37	C	0.39456	0.21376	0.20489
C38	C	0.42557	0.18046	0.21581
C39	C	0.46807	0.20391	0.22299
C40	C	0.41749	0.25783	0.20729
C41	C	0.39568	0.30074	0.20316
C42	C	0.50898	0.18046	0.23049
C43	C	0.67702	0.29722	0.21125
C44	C	0.34585	0.30229	0.19588
C45	C	0.5072	0.13031	0.24054
C46	C	0.3271	0.3251	0.16108
C47	C	0.28019	0.32816	0.15564
C48	C	0.25078	0.30961	0.18559
C49	C	0.26937	0.28581	0.22005
C50	C	0.31627	0.28231	0.22494
C51	C	0.70389	0.2765	0.24249
C52	C	0.75098	0.27909	0.24089
C53	C	0.77263	0.30208	0.20791
C54	C	0.74575	0.32312	0.17662
C55	C	0.69859	0.3205	0.17841
C56	C	0.52618	0.0967	0.21444
C57	C	0.52411	0.04975	0.22447
C58	C	0.503	0.03515	0.26144
C59	C	0.48242	0.06875	0.2867
C60	C	0.48491	0.11564	0.27665
C61	C	0.1789	0.32392	0.21101
C62	C	0.1295	0.32424	0.20823
C63	C	0.1069	0.30599	0.17346
C64	C	0.03683	0.32184	0.20048
C65	C	0.05576	0.33925	0.23711
C66	C	0.10287	0.34132	0.24051
C67	C	0.98693	0.31942	0.19542
C68	C	0.92351	0.33356	0.15555
C69	C	0.89451	0.31438	0.18543
C70	C	0.91434	0.29647	0.22194
C71	C	0.96089	0.2997	0.22735
C72	C	0.84542	0.31335	0.17928
C73	C	0.553435	0.808396	0.319084
C74	C	0.526276	0.9572	0.427899
C75	C	0.517098	0.909576	0.438751
C76	C	0.480824	0.895511	0.462881
C77	C	0.475896	0.847138	0.466309
C78	C	0.518223	0.820203	0.451682
C79	C	0.436591	0.82389	0.477728
C80	C	0.392628	0.844998	0.492905
C81	C	0.365154	0.802555	0.509341
C82	C	0.387174	0.758286	0.490496
C83	C	0.432624	0.774894	0.474607
C84	C	0.466846	0.749577	0.455959
C85	C	0.472011	0.701524	0.452065
C86	C	0.511517	0.688094	0.431902
C87	C	0.50119	0.776808	0.42935
C88	C	0.474922	0.788332	0.389559
C89	C	0.523642	0.640572	0.423837
C90	C	0.504714	0.561547	0.428831
C91	C	0.527167	0.545825	0.392827
C92	C	0.530304	0.498394	0.385124
C93	C	0.511106	0.465678	0.412625
C94	C	0.489125	0.481189	0.44851
C95	C	0.485583	0.528484	0.456265
C96	C	0.427204	0.418741	0.391109
C97	C	0.39516	0.387029	0.379971
C98	C	0.418377	0.342887	0.376093
C99	C	0.470062	0.394014	0.393524
C100	C	0.628752	0.382281	0.394437
C101	C	0.596573	0.414798	0.403385
C102	C	0.552946	0.392416	0.398989
C103	C	0.604865	0.339514	0.386099
C104	C	0.511445	0.415512	0.40259
C105	C	0.594058	0.177878	0.39359
C106	C	0.626664	0.210003	0.384915
C107	C	0.603921	0.254535	0.381916
C108	C	0.551036	0.202231	0.392695
C109	C	0.62692	0.296909	0.380708
C110	C	0.394408	0.213643	0.371593
C111	C	0.425429	0.180313	0.382582
C112	C	0.468091	0.203895	0.389303
C113	C	0.417549	0.257837	0.373527
C114	C	0.395692	0.300863	0.369701
C115	C	0.509017	0.18043	0.397022
C116	C	0.677168	0.297209	0.377931
C117	C	0.345765	0.302416	0.36266
C118	C	0.507216	0.13026	0.4073
C119	C	0.327242	0.325173	0.327578
C120	C	0.28026	0.328186	0.32203
C121	C	0.250812	0.309588	0.352118
C122	C	0.269322	0.285848	0.386915
C123	C	0.316315	0.282347	0.391915
C124	C	0.703842	0.276449	0.409398
C125	C	0.750987	0.278965	0.407791
C126	C	0.772664	0.302007	0.374717
C127	C	0.745853	0.323203	0.343146
C128	C	0.69857	0.320565	0.344896
C129	C	0.526198	0.096655	0.380991
C130	C	0.52412	0.049578	0.391083
C131	C	0.502922	0.035048	0.428335
C132	C	0.482519	0.068847	0.453783
C133	C	0.484866	0.115769	0.443555
C134	C	0.179111	0.323975	0.377625
C135	C	0.129517	0.324253	0.375029
C136	C	0.106903	0.305941	0.339945
C137	C	0.036873	0.321766	0.367109
C138	C	0.055854	0.339093	0.404026
C139	C	0.102995	0.341151	0.407602
C140	C	0.986772	0.319574	0.362086
C141	C	0.923616	0.333652	0.322011
C142	C	0.894514	0.314338	0.352085
C143	C	0.914098	0.29648	0.388927
C144	C	0.960698	0.299918	0.394359
C145	C	0.845212	0.313181	0.346046
C146	C	0.553066	0.808503	0.486286
C147	C	0.507872	0.296482	0.442865
S1	S	0.54828	0.86385	0.25132
S2	S	0.54646	0.73403	0.25036
S3	S	0.548341	0.863643	0.418066
S4	S	0.546512	0.734225	0.417043
N1	N	0.49767	0.60779	0.27144
N2	N	0.46423	0.34723	0.21916
N3	N	0.55832	0.34578	0.22324
N4	N	0.55731	0.24962	0.22086
N5	N	0.46314	0.25137	0.21721
N6	N	0.20386	0.31415	0.17967
N7	N	0.49892	0.98928	0.27419
N8	N	0.0619	0.30561	0.16886
N9	N	0.96877	0.33568	0.15974
N10	N	0.81997	0.30329	0.21031
N11	N	0.497684	0.608065	0.438226
N12	N	0.464634	0.347905	0.382659
N13	N	0.558339	0.346035	0.388346
N14	N	0.557266	0.249121	0.384234
N15	N	0.463443	0.251187	0.38211
N16	N	0.203686	0.314332	0.346243
N17	N	0.498952	0.989013	0.441219
N18	N	0.061897	0.305565	0.335372
N19	N	0.968842	0.335724	0.326247
N20	N	0.820241	0.302982	0.377084
Co1	Co	0.51074	0.29851	0.22008
Co2	Co	0.511079	0.298193	0.38668
H1	H	0.55612	0.96449	0.24165
H2	H	0.456769	0.920982	0.308605
H3	H	0.374123	0.863294	0.30078
H4	H	0.398948	0.871095	0.350311
H5	H	0.328736	0.805475	0.334687
H6	H	0.367657	0.800815	0.376602
H7	H	0.365965	0.743945	0.298419
H8	H	0.391362	0.730121	0.346827
H9	H	0.448297	0.675653	0.297451
H10	H	0.55472	0.63402	0.2393
H11	H	0.53987	0.57065	0.2035
H12	H	0.54595	0.4864	0.19013
H13	H	0.474394	0.455868	0.303011
H14	H	0.468155	0.541304	0.316692
H15	H	0.42293	0.45553	0.2294
H16	H	0.35929	0.39249	0.20785
H17	H	0.66534	0.38613	0.22762
H18	H	0.60153	0.45081	0.24503
H19	H	0.59833	0.14096	0.23187
H20	H	0.66265	0.20454	0.21435
H21	H	0.35915	0.20924	0.19615
H22	H	0.42085	0.1431	0.2177
H23	H	0.34976	0.34029	0.13804
H24	H	0.26558	0.34545	0.12848
H25	H	0.24677	0.26993	0.24277
H26	H	0.33046	0.26463	0.25213
H27	H	0.68748	0.25964	0.26877
H28	H	0.77232	0.26393	0.26532
H29	H	0.76162	0.34192	0.15106
H30	H	0.67773	0.33696	0.15431
H31	H	0.54136	0.10771	0.18529
H32	H	0.53708	0.02407	0.20285
H33	H	0.465397	0.056774	0.314825
H34	H	0.469724	0.141735	0.296892
H35	H	0.19389	0.33241	0.24148
H36	H	0.1271	0.29086	0.1487
H37	H	0.03388	0.35063	0.26221
H38	H	0.11907	0.3556	0.26807
H39	H	0.90919	0.34808	0.12682
H40	H	0.89248	0.28045	0.24509
H41	H	0.97765	0.28683	0.25539
H42	H	0.83237	0.32098	0.1478
H43	H	0.44279	0.8057	0.23044
H44	H	0.46741	0.75613	0.20654
H45	H	0.49405	0.81163	0.20288
H46	H	0.586336	0.799822	0.304981
H47	H	0.543072	0.778085	0.33772
H48	H	0.558183	0.838624	0.339187
H49	H	0.55632	0.964566	0.40813
H50	H	0.456842	0.920951	0.475186
H51	H	0.374262	0.863205	0.467381
H52	H	0.398772	0.871149	0.51698
H53	H	0.328762	0.805455	0.501381
H54	H	0.367737	0.800863	0.543283
H55	H	0.36611	0.744022	0.465071
H56	H	0.391225	0.730016	0.513538
H57	H	0.448266	0.675566	0.464128
H58	H	0.555092	0.633874	0.405822
H59	H	0.539977	0.57088	0.369976
H60	H	0.546075	0.486228	0.356542
H61	H	0.474305	0.455574	0.469771
H62	H	0.468003	0.541467	0.483603
H63	H	0.422886	0.455962	0.396206
H64	H	0.358833	0.392545	0.374597
H65	H	0.665683	0.38613	0.394362
H66	H	0.601548	0.45109	0.411864
H67	H	0.598325	0.140558	0.398682
H68	H	0.663096	0.204478	0.381002
H69	H	0.358823	0.209154	0.362682
H70	H	0.420821	0.142684	0.384402
H71	H	0.350061	0.340391	0.30446
H72	H	0.265469	0.345587	0.294809
H73	H	0.246536	0.269724	0.409549
H74	H	0.330752	0.26443	0.419091
H75	H	0.68715	0.259467	0.435638
H76	H	0.772572	0.263824	0.432205
H77	H	0.761789	0.342097	0.317511
H78	H	0.677492	0.337092	0.320706
H79	H	0.54146	0.107872	0.35172
H80	H	0.537186	0.023847	0.369329
H81	H	0.465297	0.056667	0.481755
H82	H	0.469625	0.141973	0.463629
H83	H	0.194184	0.332533	0.408387
H84	H	0.127365	0.29075	0.315097
H85	H	0.033717	0.351172	0.428858
H86	H	0.119414	0.355705	0.435192
H87	H	0.909015	0.348177	0.29316
H88	H	0.89201	0.280356	0.412139
H89	H	0.977684	0.286434	0.422269
H90	H	0.832221	0.321102	0.314244
H91	H	0.442715	0.805767	0.397187
H92	H	0.46735	0.755977	0.373234
H93	H	0.494124	0.81169	0.369504
H94	H	0.585977	0.799828	0.472057
H95	H	0.542314	0.778254	0.504913
H96	H	0.558066	0.838885	0.506179
H97	H	0.538755	0.279221	0.490756
O1	O	0.545314	0.276165	0.46096
O2	O	0.475769	0.312106	0.46192

## Sheet: Supplementary Date 4
Atom	Atom type symbol	X	Y	Z
C1	C	0.52632	0.95718	0.26126
C2	C	0.5171	0.90968	0.27219
C3	C	0.480845	0.895499	0.296164
C4	C	0.475661	0.847102	0.2992
C5	C	0.5182	0.8202	0.28484
C6	C	0.436154	0.824002	0.309968
C7	C	0.392659	0.844906	0.32611
C8	C	0.365239	0.802576	0.342531
C9	C	0.387192	0.758466	0.323671
C10	C	0.4321	0.775022	0.30685
C11	C	0.46658	0.74963	0.28886
C12	C	0.47205	0.7016	0.28546
C13	C	0.51144	0.68802	0.26533
C14	C	0.50111	0.77679	0.26253
C15	C	0.47493	0.78834	0.22285
C16	C	0.52354	0.64063	0.25721
C17	C	0.5047	0.5615	0.26197
C18	C	0.5271	0.54571	0.22625
C19	C	0.5302	0.49842	0.21855
C20	C	0.51112	0.46562	0.24584
C21	C	0.48912	0.48132	0.28152
C22	C	0.48556	0.52853	0.28921
C23	C	0.42741	0.41856	0.22432
C24	C	0.39538	0.38682	0.21322
C25	C	0.41821	0.34261	0.21033
C26	C	0.47003	0.39395	0.22782
C27	C	0.62863	0.38218	0.22775
C28	C	0.59651	0.41476	0.23659
C29	C	0.55298	0.39242	0.23259
C30	C	0.60484	0.33943	0.21985
C31	C	0.51153	0.41553	0.23601
C32	C	0.59388	0.17801	0.22679
C33	C	0.62641	0.21017	0.21813
C34	C	0.6039	0.2547	0.21621
C35	C	0.55099	0.20234	0.22706
C36	C	0.62685	0.29694	0.21421
C37	C	0.39456	0.21376	0.20489
C38	C	0.42557	0.18046	0.21581
C39	C	0.46807	0.20391	0.22299
C40	C	0.41749	0.25783	0.20729
C41	C	0.39568	0.30074	0.20316
C42	C	0.50898	0.18046	0.23049
C43	C	0.67702	0.29722	0.21125
C44	C	0.34585	0.30229	0.19588
C45	C	0.5072	0.13031	0.24054
C46	C	0.3271	0.3251	0.16108
C47	C	0.28019	0.32816	0.15564
C48	C	0.25078	0.30961	0.18559
C49	C	0.26937	0.28581	0.22005
C50	C	0.31627	0.28231	0.22494
C51	C	0.70389	0.2765	0.24249
C52	C	0.75098	0.27909	0.24089
C53	C	0.77263	0.30208	0.20791
C54	C	0.74575	0.32312	0.17662
C55	C	0.69859	0.3205	0.17841
C56	C	0.52618	0.0967	0.21444
C57	C	0.52411	0.04975	0.22447
C58	C	0.503	0.03515	0.26144
C59	C	0.48242	0.06875	0.2867
C60	C	0.48491	0.11564	0.27665
C61	C	0.1789	0.32392	0.21101
C62	C	0.1295	0.32424	0.20823
C63	C	0.1069	0.30599	0.17346
C64	C	0.03683	0.32184	0.20048
C65	C	0.05576	0.33925	0.23711
C66	C	0.10287	0.34132	0.24051
C67	C	0.98693	0.31942	0.19542
C68	C	0.92351	0.33356	0.15555
C69	C	0.89451	0.31438	0.18543
C70	C	0.91434	0.29647	0.22194
C71	C	0.96089	0.2997	0.22735
C72	C	0.84542	0.31335	0.17928
C73	C	0.553377	0.808425	0.319029
C74	C	0.526257	0.957192	0.427937
C75	C	0.517097	0.90968	0.438842
C76	C	0.480833	0.895473	0.462807
C77	C	0.47572	0.847112	0.46591
C78	C	0.51819	0.82019	0.4515
C79	C	0.436232	0.823954	0.476829
C80	C	0.392654	0.844903	0.492783
C81	C	0.365246	0.802576	0.509215
C82	C	0.387193	0.758459	0.490351
C83	C	0.432195	0.775003	0.473732
C84	C	0.466623	0.749619	0.45558
C85	C	0.472059	0.701614	0.452102
C86	C	0.511458	0.688021	0.431993
C87	C	0.50114	0.776792	0.429213
C88	C	0.474941	0.788338	0.389542
C89	C	0.523492	0.6406	0.4239
C90	C	0.504705	0.561545	0.428664
C91	C	0.527101	0.545711	0.3929
C92	C	0.530216	0.498391	0.385212
C93	C	0.511122	0.465652	0.412501
C94	C	0.489115	0.481316	0.448201
C95	C	0.48559	0.528483	0.455931
C96	C	0.427414	0.418534	0.390987
C97	C	0.395412	0.386816	0.379895
C98	C	0.418196	0.342607	0.376978
C99	C	0.470019	0.393935	0.394486
C100	C	0.628609	0.382194	0.394412
C101	C	0.596513	0.414721	0.403256
C102	C	0.552987	0.392395	0.399257
C103	C	0.604826	0.339431	0.386496
C104	C	0.511539	0.415573	0.402686
C105	C	0.59388	0.178055	0.393465
C106	C	0.626389	0.210176	0.384803
C107	C	0.603915	0.254713	0.38285
C108	C	0.551003	0.202368	0.393709
C109	C	0.626897	0.296952	0.380879
C110	C	0.394576	0.213764	0.371575
C111	C	0.425578	0.180487	0.382485
C112	C	0.468064	0.203924	0.389659
C113	C	0.417479	0.257836	0.373928
C114	C	0.39564	0.300747	0.369797
C115	C	0.508982	0.18041	0.397169
C116	C	0.677077	0.297215	0.377901
C117	C	0.345813	0.302309	0.362542
C118	C	0.507195	0.130288	0.407205
C119	C	0.327124	0.325109	0.327729
C120	C	0.28022	0.328164	0.322289
C121	C	0.25078	0.309609	0.352234
C122	C	0.269388	0.285832	0.386746
C123	C	0.316285	0.282324	0.391635
C124	C	0.703899	0.276511	0.409176
C125	C	0.750957	0.27908	0.407578
C126	C	0.772642	0.302079	0.374586
C127	C	0.745745	0.323122	0.343271
C128	C	0.698571	0.320522	0.345073
C129	C	0.526197	0.096717	0.381098
C130	C	0.52411	0.04975	0.391124
C131	C	0.502986	0.035091	0.428135
C132	C	0.482462	0.068814	0.453423
C133	C	0.484898	0.115645	0.443323
C134	C	0.178961	0.323895	0.377585
C135	C	0.129501	0.32426	0.374923
C136	C	0.106864	0.305992	0.340095
C137	C	0.03683	0.32182	0.367092
C138	C	0.055839	0.339188	0.403799
C139	C	0.10287	0.341271	0.407245
C140	C	0.986866	0.319451	0.362047
C141	C	0.923594	0.333582	0.322193
C142	C	0.894524	0.314362	0.352111
C143	C	0.914311	0.296477	0.388665
C144	C	0.960843	0.299777	0.394038
C145	C	0.845308	0.313308	0.34603
C146	C	0.553273	0.808463	0.485824
C147	C	0.50731	0.296665	0.440821
S1	S	0.54828	0.86385	0.25132
S2	S	0.54646	0.73403	0.25036
S3	S	0.548291	0.863835	0.417988
S4	S	0.546458	0.73405	0.417027
N1	N	0.49767	0.60779	0.27144
N2	N	0.46423	0.34723	0.21916
N3	N	0.55832	0.34578	0.22324
N4	N	0.55731	0.24962	0.22086
N5	N	0.46314	0.25137	0.21721
N6	N	0.20386	0.31415	0.17967
N7	N	0.49892	0.98928	0.27419
N8	N	0.0619	0.30561	0.16886
N9	N	0.96877	0.33568	0.15974
N10	N	0.81997	0.30329	0.21031
N11	N	0.49766	0.607835	0.438102
N12	N	0.463998	0.347531	0.385282
N13	N	0.558562	0.346056	0.389407
N14	N	0.557566	0.249352	0.387012
N15	N	0.462909	0.251136	0.38334
N16	N	0.203801	0.314175	0.346375
N17	N	0.498915	0.989241	0.440871
N18	N	0.061904	0.305627	0.335547
N19	N	0.968773	0.335671	0.326412
N20	N	0.820056	0.303259	0.376953
Co1	Co	0.51074	0.29851	0.22008
Co2	Co	0.510702	0.298482	0.387733
H1	H	0.55612	0.96449	0.24165
H2	H	0.456973	0.920877	0.308477
H3	H	0.374236	0.863238	0.300888
H4	H	0.398964	0.870935	0.350215
H5	H	0.328904	0.805511	0.33466
H6	H	0.36758	0.800821	0.376455
H7	H	0.366084	0.744039	0.298547
H8	H	0.391391	0.730301	0.346753
H9	H	0.448387	0.675698	0.297389
H10	H	0.55472	0.63402	0.2393
H11	H	0.53987	0.57065	0.2035
H12	H	0.54595	0.4864	0.19013
H13	H	0.47449	0.455955	0.302967
H14	H	0.468223	0.541272	0.316615
H15	H	0.42293	0.45553	0.2294
H16	H	0.35929	0.39249	0.20785
H17	H	0.66534	0.38613	0.22762
H18	H	0.60153	0.45081	0.24503
H19	H	0.59833	0.14096	0.23187
H20	H	0.66265	0.20454	0.21435
H21	H	0.35915	0.20924	0.19615
H22	H	0.42085	0.1431	0.2177
H23	H	0.34976	0.34029	0.13804
H24	H	0.26558	0.34545	0.12848
H25	H	0.24677	0.26993	0.24277
H26	H	0.33046	0.26463	0.25213
H27	H	0.68748	0.25964	0.26877
H28	H	0.77232	0.26393	0.26532
H29	H	0.76162	0.34192	0.15106
H30	H	0.67773	0.33696	0.15431
H31	H	0.54136	0.10771	0.18529
H32	H	0.53708	0.02407	0.20285
H33	H	0.465454	0.056826	0.314747
H34	H	0.469815	0.141667	0.296843
H35	H	0.19389	0.33241	0.24148
H36	H	0.1271	0.29086	0.1487
H37	H	0.03388	0.35063	0.26221
H38	H	0.11907	0.3556	0.26807
H39	H	0.90919	0.34808	0.12682
H40	H	0.89248	0.28045	0.24509
H41	H	0.97765	0.28683	0.25539
H42	H	0.83237	0.32098	0.1478
H43	H	0.44279	0.8057	0.23044
H44	H	0.46741	0.75613	0.20654
H45	H	0.49405	0.81163	0.20288
H46	H	0.586268	0.799872	0.305031
H47	H	0.543127	0.778175	0.337657
H48	H	0.558206	0.838521	0.339157
H49	H	0.556173	0.964497	0.408291
H50	H	0.456972	0.920877	0.47514
H51	H	0.374235	0.86324	0.467544
H52	H	0.398949	0.870932	0.516864
H53	H	0.328906	0.80551	0.501332
H54	H	0.367595	0.800829	0.543111
H55	H	0.366078	0.744039	0.465207
H56	H	0.391385	0.730305	0.513406
H57	H	0.448385	0.675694	0.464063
H58	H	0.554783	0.634003	0.40595
H59	H	0.539881	0.570666	0.370149
H60	H	0.545964	0.486387	0.356761
H61	H	0.474491	0.455958	0.469635
H62	H	0.468215	0.541283	0.483297
H63	H	0.422939	0.455581	0.39606
H64	H	0.359247	0.392486	0.374514
H65	H	0.665383	0.386123	0.394289
H66	H	0.601527	0.450851	0.411715
H67	H	0.598317	0.1409	0.398544
H68	H	0.662694	0.204542	0.380995
H69	H	0.359113	0.209233	0.362786
H70	H	0.420855	0.143038	0.384363
H71	H	0.349789	0.3403	0.304665
H72	H	0.265574	0.345464	0.295099
H73	H	0.246746	0.269903	0.409442
H74	H	0.330488	0.264597	0.41883
H75	H	0.687448	0.259617	0.435459
H76	H	0.772342	0.263926	0.431996
H77	H	0.761628	0.341931	0.317712
H78	H	0.677704	0.336977	0.320925
H79	H	0.541369	0.107726	0.351919
H80	H	0.537093	0.024056	0.369492
H81	H	0.465454	0.056822	0.48143
H82	H	0.469814	0.141661	0.463514
H83	H	0.193931	0.332442	0.408193
H84	H	0.127129	0.290843	0.315323
H85	H	0.033867	0.350719	0.428853
H86	H	0.119118	0.355616	0.434795
H87	H	0.90918	0.348086	0.293447
H88	H	0.892422	0.280446	0.41181
H89	H	0.977654	0.286755	0.422081
H90	H	0.832355	0.321003	0.314407
H91	H	0.442769	0.805716	0.397117
H92	H	0.467393	0.756099	0.373202
H93	H	0.494061	0.811644	0.369527
H94	H	0.586242	0.799874	0.471733
H95	H	0.542997	0.778179	0.504417
H96	H	0.558201	0.838565	0.505874
O1	O	0.504111	0.295569	0.47684

## Sheet: Supplementary Date 5
Atom	Atom type symbol	X	Y	Z
C1	C	0.52632	0.95718	0.26126
C2	C	0.5171	0.90968	0.27219
C3	C	0.480802	0.895481	0.296179
C4	C	0.475718	0.847106	0.299181
C5	C	0.5182	0.8202	0.28484
C6	C	0.436103	0.823988	0.309985
C7	C	0.392662	0.844863	0.326115
C8	C	0.365268	0.802572	0.342508
C9	C	0.387203	0.758504	0.32367
C10	C	0.432047	0.775037	0.306867
C11	C	0.46658	0.74963	0.28886
C12	C	0.47205	0.7016	0.28546
C13	C	0.51144	0.68802	0.26533
C14	C	0.50111	0.77679	0.26253
C15	C	0.47493	0.78834	0.22285
C16	C	0.52354	0.64063	0.25721
C17	C	0.5047	0.5615	0.26197
C18	C	0.5271	0.54571	0.22625
C19	C	0.5302	0.49842	0.21855
C20	C	0.51112	0.46562	0.24584
C21	C	0.48912	0.48132	0.28152
C22	C	0.48556	0.52853	0.28921
C23	C	0.42741	0.41856	0.22432
C24	C	0.39538	0.38682	0.21322
C25	C	0.41821	0.34261	0.21033
C26	C	0.47003	0.39395	0.22782
C27	C	0.62863	0.38218	0.22775
C28	C	0.59651	0.41476	0.23659
C29	C	0.55298	0.39242	0.23259
C30	C	0.60484	0.33943	0.21985
C31	C	0.51153	0.41553	0.23601
C32	C	0.59388	0.17801	0.22679
C33	C	0.62641	0.21017	0.21813
C34	C	0.6039	0.2547	0.21621
C35	C	0.55099	0.20234	0.22706
C36	C	0.62685	0.29694	0.21421
C37	C	0.39456	0.21376	0.20489
C38	C	0.42557	0.18046	0.21581
C39	C	0.46807	0.20391	0.22299
C40	C	0.41749	0.25783	0.20729
C41	C	0.39568	0.30074	0.20316
C42	C	0.50898	0.18046	0.23049
C43	C	0.67702	0.29722	0.21125
C44	C	0.34585	0.30229	0.19588
C45	C	0.5072	0.13031	0.24054
C46	C	0.3271	0.3251	0.16108
C47	C	0.28019	0.32816	0.15564
C48	C	0.25078	0.30961	0.18559
C49	C	0.26937	0.28581	0.22005
C50	C	0.31627	0.28231	0.22494
C51	C	0.70389	0.2765	0.24249
C52	C	0.75098	0.27909	0.24089
C53	C	0.77263	0.30208	0.20791
C54	C	0.74575	0.32312	0.17662
C55	C	0.69859	0.3205	0.17841
C56	C	0.52618	0.0967	0.21444
C57	C	0.52411	0.04975	0.22447
C58	C	0.503	0.03515	0.26144
C59	C	0.48242	0.06875	0.2867
C60	C	0.48491	0.11564	0.27665
C61	C	0.1789	0.32392	0.21101
C62	C	0.1295	0.32424	0.20823
C63	C	0.1069	0.30599	0.17346
C64	C	0.03683	0.32184	0.20048
C65	C	0.05576	0.33925	0.23711
C66	C	0.10287	0.34132	0.24051
C67	C	0.98693	0.31942	0.19542
C68	C	0.92351	0.33356	0.15555
C69	C	0.89451	0.31438	0.18543
C70	C	0.91434	0.29647	0.22194
C71	C	0.96089	0.2997	0.22735
C72	C	0.84542	0.31335	0.17928
C73	C	0.553368	0.808438	0.319008
C74	C	0.526334	0.957167	0.427899
C75	C	0.517119	0.909652	0.438834
C76	C	0.480812	0.895477	0.462828
C77	C	0.475743	0.847102	0.46587
C78	C	0.518181	0.820202	0.451498
C79	C	0.436161	0.823968	0.476766
C80	C	0.392659	0.844861	0.492784
C81	C	0.365276	0.802573	0.509185
C82	C	0.387207	0.758499	0.490352
C83	C	0.432118	0.775015	0.473668
C84	C	0.466643	0.749632	0.455538
C85	C	0.472041	0.701608	0.452121
C86	C	0.511472	0.688046	0.431993
C87	C	0.501137	0.77678	0.429221
C88	C	0.474952	0.788339	0.389552
C89	C	0.523565	0.640633	0.423865
C90	C	0.504714	0.561482	0.428643
C91	C	0.527107	0.545727	0.39291
C92	C	0.530209	0.498414	0.385214
C93	C	0.511116	0.465596	0.412494
C94	C	0.489131	0.481318	0.448203
C95	C	0.485563	0.528513	0.455918
C96	C	0.427406	0.418577	0.390986
C97	C	0.395375	0.386831	0.379871
C98	C	0.418205	0.342617	0.376991
C99	C	0.470006	0.393948	0.394489
C100	C	0.628643	0.382201	0.394399
C101	C	0.596522	0.414766	0.403255
C102	C	0.552997	0.392422	0.399263
C103	C	0.604838	0.339446	0.386505
C104	C	0.511535	0.415541	0.402673
C105	C	0.593892	0.178003	0.393456
C106	C	0.62642	0.21016	0.384794
C107	C	0.603901	0.254693	0.382871
C108	C	0.551	0.202335	0.39372
C109	C	0.626857	0.296952	0.38088
C110	C	0.394548	0.213757	0.371554
C111	C	0.425572	0.180443	0.382478
C112	C	0.468055	0.203911	0.389666
C113	C	0.417501	0.257816	0.373952
C114	C	0.39568	0.300748	0.369815
C115	C	0.508974	0.180449	0.397152
C116	C	0.677008	0.297215	0.377914
C117	C	0.345873	0.302304	0.362554
C118	C	0.5072	0.130337	0.407197
C119	C	0.32711	0.325094	0.327738
C120	C	0.280192	0.328158	0.32229
C121	C	0.250816	0.309603	0.35225
C122	C	0.269371	0.285827	0.386734
C123	C	0.316279	0.282323	0.391628
C124	C	0.703901	0.27651	0.409168
C125	C	0.750977	0.279081	0.407577
C126	C	0.772607	0.302084	0.374578
C127	C	0.745762	0.323121	0.34327
C128	C	0.698585	0.320502	0.345074
C129	C	0.526181	0.096702	0.381099
C130	C	0.524119	0.049733	0.391137
C131	C	0.502993	0.03516	0.428108
C132	C	0.482437	0.068779	0.453405
C133	C	0.484909	0.115646	0.443328
C134	C	0.178899	0.323918	0.377669
C135	C	0.129515	0.324253	0.37491
C136	C	0.106935	0.305994	0.340116
C137	C	0.036783	0.321846	0.367143
C138	C	0.055805	0.339213	0.403795
C139	C	0.102878	0.341291	0.407225
C140	C	0.986923	0.31942	0.362107
C141	C	0.923501	0.333569	0.322196
C142	C	0.894509	0.31437	0.352107
C143	C	0.914311	0.296468	0.388649
C144	C	0.96087	0.299753	0.394027
C145	C	0.845392	0.313339	0.345951
C146	C	0.553296	0.808467	0.485762
C147	C	0.527078	0.314476	0.508939
S1	S	0.54828	0.86385	0.25132
S2	S	0.54646	0.73403	0.25036
S3	S	0.548274	0.863857	0.418001
S4	S	0.546434	0.734031	0.417026
N1	N	0.49767	0.60779	0.27144
N2	N	0.46423	0.34723	0.21916
N3	N	0.55832	0.34578	0.22324
N4	N	0.55731	0.24962	0.22086
N5	N	0.46314	0.25137	0.21721
N6	N	0.20386	0.31415	0.17967
N7	N	0.49892	0.98928	0.27419
N8	N	0.0619	0.30561	0.16886
N9	N	0.96877	0.33568	0.15974
N10	N	0.81997	0.30329	0.21031
N11	N	0.497615	0.60783	0.438139
N12	N	0.464221	0.347229	0.385831
N13	N	0.558302	0.345764	0.389914
N14	N	0.557315	0.249618	0.38752
N15	N	0.463131	0.251392	0.383886
N16	N	0.203809	0.314164	0.346288
N17	N	0.498865	0.989241	0.440913
N18	N	0.061862	0.305597	0.335481
N19	N	0.968825	0.335699	0.326365
N20	N	0.820024	0.303242	0.377034
Co1	Co	0.51074	0.29851	0.22008
Co2	Co	0.510748	0.298522	0.386682
H1	H	0.55612	0.96449	0.24165
H2	H	0.45697	0.920886	0.30848
H3	H	0.374232	0.863251	0.300875
H4	H	0.398968	0.870946	0.350227
H5	H	0.328891	0.805516	0.334655
H6	H	0.367574	0.80082	0.376471
H7	H	0.366077	0.744033	0.298538
H8	H	0.391395	0.730294	0.346761
H9	H	0.448386	0.675691	0.29739
H10	H	0.55472	0.63402	0.2393
H11	H	0.53987	0.57065	0.2035
H12	H	0.54595	0.4864	0.19013
H13	H	0.474496	0.455956	0.302984
H14	H	0.468226	0.541265	0.316623
H15	H	0.42293	0.45553	0.2294
H16	H	0.35929	0.39249	0.20785
H17	H	0.66534	0.38613	0.22762
H18	H	0.60153	0.45081	0.24503
H19	H	0.59833	0.14096	0.23187
H20	H	0.66265	0.20454	0.21435
H21	H	0.35915	0.20924	0.19615
H22	H	0.42085	0.1431	0.2177
H23	H	0.34976	0.34029	0.13804
H24	H	0.26558	0.34545	0.12848
H25	H	0.24677	0.26993	0.24277
H26	H	0.33046	0.26463	0.25213
H27	H	0.68748	0.25964	0.26877
H28	H	0.77232	0.26393	0.26532
H29	H	0.76162	0.34192	0.15106
H30	H	0.67773	0.33696	0.15431
H31	H	0.54136	0.10771	0.18529
H32	H	0.53708	0.02407	0.20285
H33	H	0.465457	0.056834	0.314755
H34	H	0.469819	0.141668	0.296861
H35	H	0.19389	0.33241	0.24148
H36	H	0.1271	0.29086	0.1487
H37	H	0.03388	0.35063	0.26221
H38	H	0.11907	0.3556	0.26807
H39	H	0.90919	0.34808	0.12682
H40	H	0.89248	0.28045	0.24509
H41	H	0.97765	0.28683	0.25539
H42	H	0.83237	0.32098	0.1478
H43	H	0.44279	0.8057	0.23044
H44	H	0.46741	0.75613	0.20654
H45	H	0.49405	0.81163	0.20288
H46	H	0.586288	0.799869	0.305026
H47	H	0.543121	0.778163	0.337663
H48	H	0.558214	0.838527	0.339173
H49	H	0.556172	0.964499	0.408286
H50	H	0.456972	0.920886	0.475143
H51	H	0.374228	0.863254	0.467537
H52	H	0.398958	0.870944	0.516881
H53	H	0.32889	0.805516	0.501327
H54	H	0.367583	0.800824	0.543129
H55	H	0.366071	0.744031	0.465201
H56	H	0.39139	0.730296	0.513421
H57	H	0.448386	0.675688	0.464061
H58	H	0.554778	0.634005	0.405944
H59	H	0.539886	0.570679	0.370144
H60	H	0.545968	0.486381	0.356768
H61	H	0.474499	0.455956	0.469634
H62	H	0.468217	0.54128	0.483295
H63	H	0.422922	0.455581	0.396062
H64	H	0.359246	0.3925	0.374516
H65	H	0.665385	0.386137	0.39429
H66	H	0.601543	0.450852	0.411716
H67	H	0.598336	0.140903	0.398545
H68	H	0.662695	0.204529	0.381
H69	H	0.359108	0.209224	0.362791
H70	H	0.420839	0.143039	0.384365
H71	H	0.349793	0.340305	0.304678
H72	H	0.265563	0.345472	0.295101
H73	H	0.246741	0.269904	0.409454
H74	H	0.330489	0.264601	0.418827
H75	H	0.687447	0.259618	0.435461
H76	H	0.772347	0.26392	0.432003
H77	H	0.761638	0.34194	0.317706
H78	H	0.6777	0.33698	0.320938
H79	H	0.541375	0.10773	0.351923
H80	H	0.537098	0.024041	0.369491
H81	H	0.465453	0.056824	0.481432
H82	H	0.46982	0.141669	0.463512
H83	H	0.193925	0.332432	0.408196
H84	H	0.127129	0.290841	0.315329
H85	H	0.033859	0.350692	0.428876
H86	H	0.119109	0.355617	0.434789
H87	H	0.909177	0.348091	0.293447
H88	H	0.892431	0.28044	0.411802
H89	H	0.977663	0.286774	0.422086
H90	H	0.832355	0.321002	0.314412
H91	H	0.442755	0.805722	0.397122
H92	H	0.467394	0.756089	0.373191
H93	H	0.494075	0.811658	0.369519
H94	H	0.586275	0.79987	0.471714
H95	H	0.543041	0.778167	0.504387
H96	H	0.55821	0.838553	0.505863
O1	O	0.502842	0.283365	0.506881

## Sheet: Supplementary Date 6
Atom	Atom type symbol	X	Y	Z
C1	C	0.52632	0.95718	0.26126
C2	C	0.5171	0.90968	0.27219
C3	C	0.480628	0.89535	0.296297
C4	C	0.475938	0.847282	0.299145
C5	C	0.5182	0.8202	0.28484
C6	C	0.435913	0.823798	0.310065
C7	C	0.392645	0.844883	0.326134
C8	C	0.365249	0.802576	0.34252
C9	C	0.387178	0.758492	0.323674
C10	C	0.431903	0.77522	0.30694
C11	C	0.46658	0.74963	0.28886
C12	C	0.47205	0.7016	0.28546
C13	C	0.51144	0.68802	0.26533
C14	C	0.50111	0.77679	0.26253
C15	C	0.47493	0.78834	0.22285
C16	C	0.52354	0.64063	0.25721
C17	C	0.5047	0.5615	0.26197
C18	C	0.5271	0.54571	0.22625
C19	C	0.5302	0.49842	0.21855
C20	C	0.51112	0.46562	0.24584
C21	C	0.48912	0.48132	0.28152
C22	C	0.48556	0.52853	0.28921
C23	C	0.42741	0.41856	0.22432
C24	C	0.39538	0.38682	0.21322
C25	C	0.41821	0.34261	0.21033
C26	C	0.47003	0.39395	0.22782
C27	C	0.62863	0.38218	0.22775
C28	C	0.59651	0.41476	0.23659
C29	C	0.55298	0.39242	0.23259
C30	C	0.60484	0.33943	0.21985
C31	C	0.51153	0.41553	0.23601
C32	C	0.59388	0.17801	0.22679
C33	C	0.62641	0.21017	0.21813
C34	C	0.6039	0.2547	0.21621
C35	C	0.55099	0.20234	0.22706
C36	C	0.62685	0.29694	0.21421
C37	C	0.39456	0.21376	0.20489
C38	C	0.42557	0.18046	0.21581
C39	C	0.46807	0.20391	0.22299
C40	C	0.41749	0.25783	0.20729
C41	C	0.39568	0.30074	0.20316
C42	C	0.50898	0.18046	0.23049
C43	C	0.67702	0.29722	0.21125
C44	C	0.34585	0.30229	0.19588
C45	C	0.5072	0.13031	0.24054
C46	C	0.3271	0.3251	0.16108
C47	C	0.28019	0.32816	0.15564
C48	C	0.25078	0.30961	0.18559
C49	C	0.26937	0.28581	0.22005
C50	C	0.31627	0.28231	0.22494
C51	C	0.70389	0.2765	0.24249
C52	C	0.75098	0.27909	0.24089
C53	C	0.77263	0.30208	0.20791
C54	C	0.74575	0.32312	0.17662
C55	C	0.69859	0.3205	0.17841
C56	C	0.52618	0.0967	0.21444
C57	C	0.52411	0.04975	0.22447
C58	C	0.503	0.03515	0.26144
C59	C	0.48242	0.06875	0.2867
C60	C	0.48491	0.11564	0.27665
C61	C	0.1789	0.32392	0.21101
C62	C	0.1295	0.32424	0.20823
C63	C	0.1069	0.30599	0.17346
C64	C	0.03683	0.32184	0.20048
C65	C	0.05576	0.33925	0.23711
C66	C	0.10287	0.34132	0.24051
C67	C	0.98693	0.31942	0.19542
C68	C	0.92351	0.33356	0.15555
C69	C	0.89451	0.31438	0.18543
C70	C	0.91434	0.29647	0.22194
C71	C	0.96089	0.2997	0.22735
C72	C	0.84542	0.31335	0.17928
C73	C	0.553405	0.808456	0.318999
C74	C	0.526316	0.957226	0.427901
C75	C	0.517171	0.909616	0.438795
C76	C	0.480757	0.895432	0.462866
C77	C	0.475823	0.847164	0.465876
C78	C	0.518169	0.820203	0.451485
C79	C	0.436126	0.823892	0.476844
C80	C	0.392651	0.844884	0.492791
C81	C	0.365261	0.802575	0.509201
C82	C	0.387193	0.75848	0.490357
C83	C	0.432099	0.775084	0.473755
C84	C	0.466715	0.749569	0.455506
C85	C	0.471999	0.701633	0.452139
C86	C	0.511518	0.688075	0.431979
C87	C	0.501166	0.776778	0.429251
C88	C	0.474937	0.788352	0.389557
C89	C	0.52355	0.640575	0.423874
C90	C	0.504713	0.561495	0.428656
C91	C	0.527112	0.545723	0.392897
C92	C	0.530212	0.498407	0.385204
C93	C	0.511117	0.465619	0.412495
C94	C	0.489131	0.481308	0.448215
C95	C	0.485572	0.528498	0.455933
C96	C	0.427401	0.418561	0.390989
C97	C	0.395388	0.38683	0.379879
C98	C	0.418223	0.342604	0.377006
C99	C	0.470038	0.393899	0.3945
C100	C	0.628632	0.382205	0.394406
C101	C	0.596529	0.414749	0.403258
C102	C	0.552964	0.39237	0.399272
C103	C	0.604804	0.339428	0.386517
C104	C	0.511537	0.415542	0.402668
C105	C	0.593893	0.178018	0.39346
C106	C	0.626409	0.210163	0.384801
C107	C	0.603884	0.254716	0.382884
C108	C	0.550979	0.202376	0.39373
C109	C	0.62687	0.296953	0.380874
C110	C	0.39456	0.213755	0.371563
C111	C	0.425568	0.180458	0.382483
C112	C	0.468081	0.203952	0.389679
C113	C	0.417512	0.257836	0.373965
C114	C	0.395669	0.300745	0.369806
C115	C	0.508976	0.180447	0.397148
C116	C	0.677035	0.297215	0.377908
C117	C	0.345853	0.302309	0.362551
C118	C	0.507197	0.130317	0.4072
C119	C	0.32712	0.325095	0.327731
C120	C	0.280206	0.32816	0.322279
C121	C	0.2508	0.309604	0.352238
C122	C	0.269379	0.28583	0.386748
C123	C	0.316285	0.282329	0.391637
C124	C	0.703898	0.276512	0.409177
C125	C	0.750968	0.279079	0.407582
C126	C	0.772624	0.30208	0.374587
C127	C	0.745757	0.323125	0.34326
C128	C	0.698579	0.320504	0.345069
C129	C	0.526185	0.096703	0.381086
C130	C	0.524124	0.049737	0.391123
C131	C	0.502988	0.035144	0.428119
C132	C	0.482448	0.068798	0.453425
C133	C	0.484908	0.115655	0.443337
C134	C	0.178946	0.323904	0.377621
C135	C	0.12951	0.324261	0.374923
C136	C	0.106895	0.305991	0.340099
C137	C	0.036806	0.321832	0.367116
C138	C	0.055823	0.339199	0.403806
C139	C	0.102879	0.341278	0.407244
C140	C	0.986893	0.31944	0.362075
C141	C	0.923557	0.333578	0.322191
C142	C	0.894512	0.314364	0.352109
C143	C	0.914307	0.296471	0.388664
C144	C	0.960851	0.299767	0.394045
C145	C	0.845336	0.313317	0.346004
C146	C	0.553286	0.808477	0.485798
S1	S	0.54828	0.86385	0.25132
S2	S	0.54646	0.73403	0.25036
S3	S	0.548268	0.863873	0.418017
S4	S	0.546414	0.734024	0.417019
N1	N	0.49767	0.60779	0.27144
N2	N	0.46423	0.34723	0.21916
N3	N	0.55832	0.34578	0.22324
N4	N	0.55731	0.24962	0.22086
N5	N	0.46314	0.25137	0.21721
N6	N	0.20386	0.31415	0.17967
N7	N	0.49892	0.98928	0.27419
N8	N	0.0619	0.30561	0.16886
N9	N	0.96877	0.33568	0.15974
N10	N	0.81997	0.30329	0.21031
N11	N	0.49762	0.607876	0.438132
N12	N	0.464304	0.347164	0.385511
N13	N	0.558237	0.345716	0.389578
N14	N	0.557238	0.24968	0.387212
N15	N	0.463229	0.25147	0.383606
N16	N	0.20378	0.314178	0.346321
N17	N	0.498871	0.989194	0.440918
N18	N	0.061879	0.305608	0.335498
N19	N	0.968808	0.33569	0.326374
N20	N	0.820064	0.303242	0.376997
Co1	Co	0.51074	0.29851	0.22008
Co2	Co	0.51082	0.298551	0.383542
H1	H	0.55612	0.96449	0.24165
H2	H	0.456942	0.920901	0.30849
H3	H	0.374233	0.86325	0.30087
H4	H	0.398968	0.87095	0.350225
H5	H	0.32889	0.805513	0.334656
H6	H	0.36758	0.800821	0.37647
H7	H	0.366076	0.744028	0.298532
H8	H	0.391398	0.730287	0.346759
H9	H	0.448369	0.675679	0.297404
H10	H	0.55472	0.63402	0.2393
H11	H	0.53987	0.57065	0.2035
H12	H	0.54595	0.4864	0.19013
H13	H	0.474488	0.45595	0.302987
H14	H	0.468217	0.541271	0.316634
H15	H	0.42293	0.45553	0.2294
H16	H	0.35929	0.39249	0.20785
H17	H	0.66534	0.38613	0.22762
H18	H	0.60153	0.45081	0.24503
H19	H	0.59833	0.14096	0.23187
H20	H	0.66265	0.20454	0.21435
H21	H	0.35915	0.20924	0.19615
H22	H	0.42085	0.1431	0.2177
H23	H	0.34976	0.34029	0.13804
H24	H	0.26558	0.34545	0.12848
H25	H	0.24677	0.26993	0.24277
H26	H	0.33046	0.26463	0.25213
H27	H	0.68748	0.25964	0.26877
H28	H	0.77232	0.26393	0.26532
H29	H	0.76162	0.34192	0.15106
H30	H	0.67773	0.33696	0.15431
H31	H	0.54136	0.10771	0.18529
H32	H	0.53708	0.02407	0.20285
H33	H	0.465448	0.056827	0.314767
H34	H	0.469812	0.141672	0.296863
H35	H	0.19389	0.33241	0.24148
H36	H	0.1271	0.29086	0.1487
H37	H	0.03388	0.35063	0.26221
H38	H	0.11907	0.3556	0.26807
H39	H	0.90919	0.34808	0.12682
H40	H	0.89248	0.28045	0.24509
H41	H	0.97765	0.28683	0.25539
H42	H	0.83237	0.32098	0.1478
H43	H	0.44279	0.8057	0.23044
H44	H	0.46741	0.75613	0.20654
H45	H	0.49405	0.81163	0.20288
H46	H	0.586294	0.799866	0.305022
H47	H	0.543096	0.778136	0.337672
H48	H	0.55822	0.838539	0.33919
H49	H	0.556189	0.964502	0.408277
H50	H	0.456958	0.920893	0.475146
H51	H	0.374228	0.863251	0.467532
H52	H	0.398952	0.870946	0.516877
H53	H	0.328891	0.805512	0.501328
H54	H	0.367594	0.800827	0.543127
H55	H	0.36607	0.74403	0.465196
H56	H	0.391388	0.730289	0.513418
H57	H	0.448375	0.675679	0.464068
H58	H	0.554799	0.633999	0.405936
H59	H	0.539891	0.570686	0.370138
H60	H	0.545973	0.486377	0.356759
H61	H	0.47449	0.455948	0.469635
H62	H	0.468205	0.541292	0.48331
H63	H	0.422924	0.455609	0.396067
H64	H	0.359221	0.392501	0.374515
H65	H	0.665409	0.386136	0.394293
H66	H	0.601543	0.450875	0.411724
H67	H	0.598335	0.140874	0.398551
H68	H	0.66272	0.204529	0.380996
H69	H	0.359086	0.209221	0.362783
H70	H	0.420839	0.143009	0.384367
H71	H	0.349799	0.340308	0.304669
H72	H	0.265561	0.345476	0.29509
H73	H	0.246734	0.269897	0.409453
H74	H	0.330497	0.264592	0.418833
H75	H	0.687439	0.259613	0.435463
H76	H	0.772355	0.263919	0.432007
H77	H	0.761642	0.341945	0.317701
H78	H	0.677694	0.336985	0.320928
H79	H	0.541379	0.107735	0.351916
H80	H	0.537103	0.024034	0.369483
H81	H	0.465444	0.056813	0.481445
H82	H	0.469812	0.141672	0.463513
H83	H	0.193936	0.33244	0.408208
H84	H	0.12714	0.290835	0.315316
H85	H	0.033857	0.350717	0.428867
H86	H	0.119123	0.355621	0.434804
H87	H	0.909171	0.348094	0.293435
H88	H	0.892414	0.280439	0.411817
H89	H	0.977662	0.286755	0.422091
H90	H	0.83235	0.32101	0.314393
H91	H	0.442748	0.805724	0.397126
H92	H	0.467388	0.756076	0.373179
H93	H	0.494093	0.81167	0.36951
H94	H	0.586262	0.79987	0.471725
H95	H	0.542995	0.77816	0.504415
H96	H	0.558208	0.838575	0.505884
H97	H	0.51017	0.298801	0.425732

## Sheet: Supplementary Date 7
Atom	Atom type symbol	X	Y	Z
C1	C	0.52632	0.95718	0.26126
C2	C	0.5171	0.90968	0.27219
C3	C	0.480828	0.895499	0.296176
C4	C	0.475682	0.847075	0.299209
C5	C	0.5182	0.8202	0.28484
C6	C	0.43616	0.824012	0.309974
C7	C	0.392653	0.844901	0.326117
C8	C	0.365242	0.802575	0.342528
C9	C	0.387185	0.75847	0.323672
C10	C	0.432076	0.775027	0.306858
C11	C	0.46658	0.74963	0.28886
C12	C	0.47205	0.7016	0.28546
C13	C	0.51144	0.68802	0.26533
C14	C	0.50111	0.77679	0.26253
C15	C	0.47493	0.78834	0.22285
C16	C	0.52354	0.64063	0.25721
C17	C	0.5047	0.5615	0.26197
C18	C	0.5271	0.54571	0.22625
C19	C	0.5302	0.49842	0.21855
C20	C	0.51112	0.46562	0.24584
C21	C	0.48912	0.48132	0.28152
C22	C	0.48556	0.52853	0.28921
C23	C	0.42741	0.41856	0.22432
C24	C	0.39538	0.38682	0.21322
C25	C	0.41821	0.34261	0.21033
C26	C	0.47003	0.39395	0.22782
C27	C	0.62863	0.38218	0.22775
C28	C	0.59651	0.41476	0.23659
C29	C	0.55298	0.39242	0.23259
C30	C	0.60484	0.33943	0.21985
C31	C	0.51153	0.41553	0.23601
C32	C	0.59388	0.17801	0.22679
C33	C	0.62641	0.21017	0.21813
C34	C	0.6039	0.2547	0.21621
C35	C	0.55099	0.20234	0.22706
C36	C	0.62685	0.29694	0.21421
C37	C	0.39456	0.21376	0.20489
C38	C	0.42557	0.18046	0.21581
C39	C	0.46807	0.20391	0.22299
C40	C	0.41749	0.25783	0.20729
C41	C	0.39568	0.30074	0.20316
C42	C	0.50898	0.18046	0.23049
C43	C	0.67702	0.29722	0.21125
C44	C	0.34585	0.30229	0.19588
C45	C	0.5072	0.13031	0.24054
C46	C	0.3271	0.3251	0.16108
C47	C	0.28019	0.32816	0.15564
C48	C	0.25078	0.30961	0.18559
C49	C	0.26937	0.28581	0.22005
C50	C	0.31627	0.28231	0.22494
C51	C	0.70389	0.2765	0.24249
C52	C	0.75098	0.27909	0.24089
C53	C	0.77263	0.30208	0.20791
C54	C	0.74575	0.32312	0.17662
C55	C	0.69859	0.3205	0.17841
C56	C	0.52618	0.0967	0.21444
C57	C	0.52411	0.04975	0.22447
C58	C	0.503	0.03515	0.26144
C59	C	0.48242	0.06875	0.2867
C60	C	0.48491	0.11564	0.27665
C61	C	0.1789	0.32392	0.21101
C62	C	0.1295	0.32424	0.20823
C63	C	0.1069	0.30599	0.17346
C64	C	0.03683	0.32184	0.20048
C65	C	0.05576	0.33925	0.23711
C66	C	0.10287	0.34132	0.24051
C67	C	0.98693	0.31942	0.19542
C68	C	0.92351	0.33356	0.15555
C69	C	0.89451	0.31438	0.18543
C70	C	0.91434	0.29647	0.22194
C71	C	0.96089	0.2997	0.22735
C72	C	0.84542	0.31335	0.17928
C73	C	0.553364	0.808432	0.319012
C74	C	0.526267	0.957207	0.427927
C75	C	0.517096	0.909652	0.43884
C76	C	0.480843	0.89548	0.462812
C77	C	0.475729	0.847078	0.465924
C78	C	0.518178	0.820195	0.451498
C79	C	0.436261	0.823966	0.476862
C80	C	0.392651	0.844897	0.49279
C81	C	0.365253	0.802575	0.509211
C82	C	0.387192	0.758459	0.49036
C83	C	0.432223	0.774987	0.473755
C84	C	0.466626	0.749652	0.455599
C85	C	0.472058	0.701604	0.452098
C86	C	0.511466	0.688045	0.431994
C87	C	0.501153	0.776784	0.429228
C88	C	0.474955	0.788339	0.389552
C89	C	0.523515	0.64059	0.42389
C90	C	0.504704	0.561507	0.428674
C91	C	0.527125	0.54573	0.392883
C92	C	0.530216	0.498401	0.385207
C93	C	0.511117	0.465635	0.412495
C94	C	0.489134	0.481303	0.448226
C95	C	0.485568	0.528493	0.455948
C96	C	0.427416	0.418561	0.390984
C97	C	0.395403	0.386822	0.379865
C98	C	0.418215	0.342595	0.376994
C99	C	0.470031	0.393944	0.394478
C100	C	0.628622	0.382196	0.394386
C101	C	0.596514	0.41475	0.403254
C102	C	0.55297	0.39242	0.399248
C103	C	0.604814	0.339424	0.386501
C104	C	0.511533	0.415607	0.402697
C105	C	0.593877	0.178019	0.393455
C106	C	0.626399	0.210174	0.384785
C107	C	0.603891	0.254719	0.382881
C108	C	0.550981	0.202335	0.393697
C109	C	0.626927	0.296955	0.38087
C110	C	0.394577	0.213765	0.371551
C111	C	0.425584	0.180458	0.382479
C112	C	0.468074	0.203919	0.389657
C113	C	0.417508	0.257848	0.37396
C114	C	0.395615	0.300745	0.369792
C115	C	0.508973	0.180375	0.397166
C116	C	0.677047	0.297215	0.377903
C117	C	0.345845	0.302314	0.362552
C118	C	0.507199	0.130301	0.407202
C119	C	0.327127	0.325099	0.327722
C120	C	0.280214	0.328163	0.322262
C121	C	0.250793	0.309604	0.352231
C122	C	0.26938	0.285828	0.38677
C123	C	0.316292	0.28233	0.391651
C124	C	0.703895	0.276506	0.409191
C125	C	0.750964	0.279071	0.407594
C126	C	0.772632	0.302074	0.374599
C127	C	0.745756	0.323137	0.343242
C128	C	0.698574	0.320507	0.34506
C129	C	0.52618	0.096712	0.38109
C130	C	0.524134	0.049726	0.391115
C131	C	0.502971	0.035128	0.428139
C132	C	0.482451	0.068806	0.453443
C133	C	0.484908	0.115659	0.443338
C134	C	0.178978	0.323897	0.377601
C135	C	0.129514	0.324272	0.374941
C136	C	0.106873	0.305985	0.340081
C137	C	0.036811	0.321826	0.367106
C138	C	0.055827	0.339195	0.403828
C139	C	0.102886	0.341271	0.407267
C140	C	0.986883	0.319452	0.362063
C141	C	0.923587	0.333586	0.322181
C142	C	0.894501	0.314359	0.352111
C143	C	0.914298	0.296468	0.388683
C144	C	0.960836	0.29977	0.394077
C145	C	0.845302	0.313301	0.346037
C146	C	0.553255	0.808471	0.485818
S1	S	0.54828	0.86385	0.25132
S2	S	0.54646	0.73403	0.25036
S3	S	0.548284	0.863833	0.418001
S4	S	0.54644	0.734057	0.417026
N1	N	0.49767	0.60779	0.27144
N2	N	0.46423	0.34723	0.21916
N3	N	0.55832	0.34578	0.22324
N4	N	0.55731	0.24962	0.22086
N5	N	0.46314	0.25137	0.21721
N6	N	0.20386	0.31415	0.17967
N7	N	0.49892	0.98928	0.27419
N8	N	0.0619	0.30561	0.16886
N9	N	0.96877	0.33568	0.15974
N10	N	0.81997	0.30329	0.21031
N11	N	0.497634	0.607904	0.438136
N12	N	0.464372	0.347052	0.385807
N13	N	0.558142	0.345595	0.389891
N14	N	0.557169	0.249786	0.387488
N15	N	0.463279	0.251576	0.383905
N16	N	0.203739	0.314193	0.346316
N17	N	0.498892	0.989167	0.44093
N18	N	0.061877	0.305601	0.335476
N19	N	0.968814	0.335698	0.326353
N20	N	0.820112	0.303228	0.377001
Co1	Co	0.51074	0.29851	0.22008
Co2	Co	0.510748	0.298534	0.386635
H1	H	0.55612	0.96449	0.24165
H2	H	0.456945	0.920899	0.308493
H3	H	0.374223	0.863251	0.300866
H4	H	0.398969	0.870956	0.350234
H5	H	0.328879	0.805511	0.334655
H6	H	0.367585	0.80082	0.376481
H7	H	0.366067	0.744026	0.298525
H8	H	0.391395	0.730279	0.346768
H9	H	0.448365	0.675675	0.297402
H10	H	0.55472	0.63402	0.2393
H11	H	0.53987	0.57065	0.2035
H12	H	0.54595	0.4864	0.19013
H13	H	0.474479	0.455934	0.302998
H14	H	0.46821	0.541274	0.316643
H15	H	0.42293	0.45553	0.2294
H16	H	0.35929	0.39249	0.20785
H17	H	0.66534	0.38613	0.22762
H18	H	0.60153	0.45081	0.24503
H19	H	0.59833	0.14096	0.23187
H20	H	0.66265	0.20454	0.21435
H21	H	0.35915	0.20924	0.19615
H22	H	0.42085	0.1431	0.2177
H23	H	0.34976	0.34029	0.13804
H24	H	0.26558	0.34545	0.12848
H25	H	0.24677	0.26993	0.24277
H26	H	0.33046	0.26463	0.25213
H27	H	0.68748	0.25964	0.26877
H28	H	0.77232	0.26393	0.26532
H29	H	0.76162	0.34192	0.15106
H30	H	0.67773	0.33696	0.15431
H31	H	0.54136	0.10771	0.18529
H32	H	0.53708	0.02407	0.20285
H33	H	0.465442	0.056823	0.314776
H34	H	0.469804	0.141686	0.296873
H35	H	0.19389	0.33241	0.24148
H36	H	0.1271	0.29086	0.1487
H37	H	0.03388	0.35063	0.26221
H38	H	0.11907	0.3556	0.26807
H39	H	0.90919	0.34808	0.12682
H40	H	0.89248	0.28045	0.24509
H41	H	0.97765	0.28683	0.25539
H42	H	0.83237	0.32098	0.1478
H43	H	0.44279	0.8057	0.23044
H44	H	0.46741	0.75613	0.20654
H45	H	0.49405	0.81163	0.20288
H46	H	0.586295	0.799864	0.305018
H47	H	0.543114	0.778152	0.337671
H48	H	0.55821	0.838543	0.339177
H49	H	0.55622	0.964507	0.408254
H50	H	0.456949	0.9209	0.47515
H51	H	0.374219	0.863254	0.467521
H52	H	0.398949	0.870954	0.516883
H53	H	0.328881	0.80551	0.501328
H54	H	0.367603	0.800829	0.543138
H55	H	0.36606	0.744026	0.465186
H56	H	0.391384	0.730278	0.513425
H57	H	0.448363	0.675668	0.464074
H58	H	0.554835	0.633991	0.405916
H59	H	0.539898	0.570703	0.370125
H60	H	0.545981	0.486366	0.356742
H61	H	0.47448	0.455929	0.469644
H62	H	0.46819	0.541306	0.483332
H63	H	0.422916	0.45568	0.396075
H64	H	0.359153	0.392511	0.374502
H65	H	0.665478	0.386143	0.394291
H66	H	0.601553	0.450939	0.411744
H67	H	0.598341	0.140805	0.398565
H68	H	0.662787	0.204519	0.38098
H69	H	0.359023	0.209211	0.362758
H70	H	0.42083	0.142938	0.38437
H71	H	0.349816	0.340314	0.304655
H72	H	0.265548	0.345488	0.295069
H73	H	0.246715	0.269883	0.409464
H74	H	0.330511	0.264578	0.41885
H75	H	0.687423	0.259603	0.435475
H76	H	0.772373	0.263911	0.432024
H77	H	0.761654	0.341958	0.317686
H78	H	0.677677	0.336995	0.320912
H79	H	0.541386	0.107746	0.3519
H80	H	0.53711	0.024019	0.369471
H81	H	0.465433	0.056801	0.481465
H82	H	0.469802	0.141688	0.46352
H83	H	0.193952	0.33245	0.408236
H84	H	0.127161	0.290823	0.315294
H85	H	0.033846	0.350743	0.428872
H86	H	0.119142	0.35563	0.43483
H87	H	0.909156	0.348105	0.293411
H88	H	0.892387	0.280429	0.411841
H89	H	0.977666	0.286733	0.422107
H90	H	0.832339	0.321022	0.314359
H91	H	0.442744	0.80573	0.397129
H92	H	0.467387	0.756072	0.373192
H93	H	0.494083	0.811667	0.369512
H94	H	0.586254	0.79987	0.471733
H95	H	0.542963	0.778157	0.504444
H96	H	0.558202	0.838601	0.505902
H97	H	0.502863	0.28774	0.478953
H98	H	0.520847	0.30628	0.47891

## Sheet: Supplementary Date 8
Atom	Atom type symbol	X	Y	Z
C1	C	0.52632	0.95718	0.26126
C2	C	0.5171	0.90968	0.27219
C3	C	0.480807	0.895596	0.296302
C4	C	0.475716	0.84715	0.299342
C5	C	0.5182	0.8202	0.28484
C6	C	0.436109	0.824027	0.310063
C7	C	0.392583	0.844999	0.326141
C8	C	0.365137	0.802576	0.342606
C9	C	0.387083	0.758366	0.32368
C10	C	0.432025	0.775012	0.306894
C11	C	0.46658	0.74963	0.28886
C12	C	0.47205	0.7016	0.28546
C13	C	0.51144	0.68802	0.26533
C14	C	0.50111	0.77679	0.26253
C15	C	0.47493	0.78834	0.22285
C16	C	0.52354	0.64063	0.25721
C17	C	0.5047	0.5615	0.26197
C18	C	0.5271	0.54571	0.22625
C19	C	0.5302	0.49842	0.21855
C20	C	0.51112	0.46562	0.24584
C21	C	0.48912	0.48132	0.28152
C22	C	0.48556	0.52853	0.28921
C23	C	0.42741	0.41856	0.22432
C24	C	0.39538	0.38682	0.21322
C25	C	0.41821	0.34261	0.21033
C26	C	0.47003	0.39395	0.22782
C27	C	0.62863	0.38218	0.22775
C28	C	0.59651	0.41476	0.23659
C29	C	0.55298	0.39242	0.23259
C30	C	0.60484	0.33943	0.21985
C31	C	0.51153	0.41553	0.23601
C32	C	0.59388	0.17801	0.22679
C33	C	0.62641	0.21017	0.21813
C34	C	0.6039	0.2547	0.21621
C35	C	0.55099	0.20234	0.22706
C36	C	0.62685	0.29694	0.21421
C37	C	0.39456	0.21376	0.20489
C38	C	0.42557	0.18046	0.21581
C39	C	0.46807	0.20391	0.22299
C40	C	0.41749	0.25783	0.20729
C41	C	0.39568	0.30074	0.20316
C42	C	0.50898	0.18046	0.23049
C43	C	0.67702	0.29722	0.21125
C44	C	0.34585	0.30229	0.19588
C45	C	0.5072	0.13031	0.24054
C46	C	0.3271	0.3251	0.16108
C47	C	0.28019	0.32816	0.15564
C48	C	0.25078	0.30961	0.18559
C49	C	0.26937	0.28581	0.22005
C50	C	0.31627	0.28231	0.22494
C51	C	0.70389	0.2765	0.24249
C52	C	0.75098	0.27909	0.24089
C53	C	0.77263	0.30208	0.20791
C54	C	0.74575	0.32312	0.17662
C55	C	0.69859	0.3205	0.17841
C56	C	0.52618	0.0967	0.21444
C57	C	0.52411	0.04975	0.22447
C58	C	0.503	0.03515	0.26144
C59	C	0.48242	0.06875	0.2867
C60	C	0.48491	0.11564	0.27665
C61	C	0.1789	0.32392	0.21101
C62	C	0.1295	0.32424	0.20823
C63	C	0.1069	0.30599	0.17346
C64	C	0.03683	0.32184	0.20048
C65	C	0.05576	0.33925	0.23711
C66	C	0.10287	0.34132	0.24051
C67	C	0.98693	0.31942	0.19542
C68	C	0.92351	0.33356	0.15555
C69	C	0.89451	0.31438	0.18543
C70	C	0.91434	0.29647	0.22194
C71	C	0.96089	0.2997	0.22735
C72	C	0.84542	0.31335	0.17928
C73	C	0.55344	0.808398	0.319086
C74	C	0.526361	0.957129	0.427855
C75	C	0.517067	0.909604	0.438768
C76	C	0.480821	0.895531	0.462867
C77	C	0.475869	0.84712	0.466282
C78	C	0.518229	0.820208	0.451686
C79	C	0.436552	0.823925	0.477671
C80	C	0.392634	0.844959	0.492899
C81	C	0.365169	0.802557	0.509321
C82	C	0.387181	0.758332	0.490487
C83	C	0.432573	0.774872	0.474546
C84	C	0.466825	0.749592	0.455925
C85	C	0.472024	0.701512	0.452068
C86	C	0.511488	0.688069	0.431916
C87	C	0.501174	0.776807	0.429328
C88	C	0.474917	0.788335	0.389558
C89	C	0.523701	0.640649	0.423802
C90	C	0.504723	0.561538	0.428791
C91	C	0.527123	0.545819	0.39287
C92	C	0.530305	0.498395	0.385136
C93	C	0.511145	0.465644	0.412617
C94	C	0.489114	0.481226	0.448444
C95	C	0.485593	0.528526	0.456225
C96	C	0.427317	0.418752	0.390981
C97	C	0.395228	0.386979	0.37979
C98	C	0.418283	0.342707	0.376729
C99	C	0.469986	0.393866	0.394311
C100	C	0.628879	0.38235	0.394344
C101	C	0.596596	0.41485	0.403329
C102	C	0.553055	0.392363	0.398984
C103	C	0.60505	0.339594	0.386027
C104	C	0.511535	0.415421	0.402791
C105	C	0.594097	0.177777	0.393523
C106	C	0.626684	0.209961	0.38477
C107	C	0.604061	0.254546	0.382405
C108	C	0.551147	0.202148	0.393372
C109	C	0.626978	0.296933	0.380808
C110	C	0.394443	0.213686	0.371499
C111	C	0.425477	0.180232	0.382509
C112	C	0.468038	0.203732	0.389494
C113	C	0.417582	0.25779	0.373661
C114	C	0.395697	0.300805	0.369774
C115	C	0.509022	0.180417	0.397242
C116	C	0.677192	0.297204	0.377922
C117	C	0.345764	0.30239	0.362597
C118	C	0.507191	0.13024	0.407295
C119	C	0.327208	0.325169	0.327581
C120	C	0.280212	0.328191	0.322073
C121	C	0.250832	0.309589	0.352136
C122	C	0.269306	0.285876	0.386865
C123	C	0.31629	0.282354	0.391869
C124	C	0.70386	0.276437	0.40936
C125	C	0.75101	0.278982	0.407757
C126	C	0.772637	0.302025	0.374684
C127	C	0.745865	0.323171	0.343192
C128	C	0.698594	0.320583	0.344915
C129	C	0.526214	0.096663	0.38101
C130	C	0.524092	0.049592	0.391117
C131	C	0.502946	0.035084	0.428288
C132	C	0.482515	0.068816	0.453733
C133	C	0.484829	0.11576	0.443522
C134	C	0.178979	0.324013	0.377737
C135	C	0.12951	0.324227	0.374975
C136	C	0.106987	0.305965	0.34
C137	C	0.03684	0.32179	0.367137
C138	C	0.055844	0.339076	0.403963
C139	C	0.103001	0.341151	0.407566
C140	C	0.9868	0.319536	0.362128
C141	C	0.923512	0.333633	0.32204
C142	C	0.894542	0.31435	0.352083
C143	C	0.9141	0.296493	0.388889
C144	C	0.96074	0.299938	0.394281
C145	C	0.845339	0.313244	0.345883
C146	C	0.553085	0.808501	0.486262
S1	S	0.54828	0.86385	0.25132
S2	S	0.54646	0.73403	0.25036
S3	S	0.548345	0.863677	0.418067
S4	S	0.546516	0.734199	0.417032
N1	N	0.49767	0.60779	0.27144
N2	N	0.46423	0.34723	0.21916
N3	N	0.55832	0.34578	0.22324
N4	N	0.55731	0.24962	0.22086
N5	N	0.46314	0.25137	0.21721
N6	N	0.20386	0.31415	0.17967
N7	N	0.49892	0.98928	0.27419
N8	N	0.0619	0.30561	0.16886
N9	N	0.96877	0.33568	0.15974
N10	N	0.81997	0.30329	0.21031
N11	N	0.497649	0.60793	0.438207
N12	N	0.464335	0.347342	0.385147
N13	N	0.558588	0.346019	0.388537
N14	N	0.557539	0.249093	0.386119
N15	N	0.463339	0.251086	0.383061
N16	N	0.203833	0.314267	0.346193
N17	N	0.498909	0.989152	0.441147
N18	N	0.061878	0.30558	0.335412
N19	N	0.968856	0.335713	0.326282
N20	N	0.820058	0.302982	0.377142
Co1	Co	0.51074	0.29851	0.22008
Co2	Co	0.51124	0.297667	0.391101
H1	H	0.55612	0.96449	0.24165
H2	H	0.456793	0.920946	0.308588
H3	H	0.374143	0.863282	0.300801
H4	H	0.398946	0.87108	0.350295
H5	H	0.328746	0.805478	0.334692
H6	H	0.367644	0.800816	0.376583
H7	H	0.365979	0.743956	0.298439
H8	H	0.391362	0.730141	0.34681
H9	H	0.448324	0.675682	0.297437
H10	H	0.55472	0.63402	0.2393
H11	H	0.53987	0.57065	0.2035
H12	H	0.54595	0.4864	0.19013
H13	H	0.474412	0.455895	0.30298
H14	H	0.468174	0.541296	0.316658
H15	H	0.42293	0.45553	0.2294
H16	H	0.35929	0.39249	0.20785
H17	H	0.66534	0.38613	0.22762
H18	H	0.60153	0.45081	0.24503
H19	H	0.59833	0.14096	0.23187
H20	H	0.66265	0.20454	0.21435
H21	H	0.35915	0.20924	0.19615
H22	H	0.42085	0.1431	0.2177
H23	H	0.34976	0.34029	0.13804
H24	H	0.26558	0.34545	0.12848
H25	H	0.24677	0.26993	0.24277
H26	H	0.33046	0.26463	0.25213
H27	H	0.68748	0.25964	0.26877
H28	H	0.77232	0.26393	0.26532
H29	H	0.76162	0.34192	0.15106
H30	H	0.67773	0.33696	0.15431
H31	H	0.54136	0.10771	0.18529
H32	H	0.53708	0.02407	0.20285
H33	H	0.465416	0.056785	0.314792
H34	H	0.469742	0.141709	0.296863
H35	H	0.19389	0.33241	0.24148
H36	H	0.1271	0.29086	0.1487
H37	H	0.03388	0.35063	0.26221
H38	H	0.11907	0.3556	0.26807
H39	H	0.90919	0.34808	0.12682
H40	H	0.89248	0.28045	0.24509
H41	H	0.97765	0.28683	0.25539
H42	H	0.83237	0.32098	0.1478
H43	H	0.44279	0.8057	0.23044
H44	H	0.46741	0.75613	0.20654
H45	H	0.49405	0.81163	0.20288
H46	H	0.586319	0.799829	0.304994
H47	H	0.543079	0.77811	0.337701
H48	H	0.558189	0.838596	0.339178
H49	H	0.55626	0.964557	0.408186
H50	H	0.456875	0.920916	0.475172
H51	H	0.374276	0.863196	0.467407
H52	H	0.398781	0.871132	0.516965
H53	H	0.328773	0.805459	0.501384
H54	H	0.367722	0.800861	0.543263
H55	H	0.366121	0.744029	0.465089
H56	H	0.391236	0.730046	0.513515
H57	H	0.448304	0.67561	0.464115
H58	H	0.555009	0.633889	0.405877
H59	H	0.539955	0.570832	0.370006
H60	H	0.546062	0.486252	0.35658
H61	H	0.474354	0.455661	0.469757
H62	H	0.468047	0.541432	0.483558
H63	H	0.422927	0.455888	0.396076
H64	H	0.358965	0.392545	0.374485
H65	H	0.665718	0.386168	0.394375
H66	H	0.601547	0.451045	0.41185
H67	H	0.59833	0.140583	0.398626
H68	H	0.663031	0.204471	0.380957
H69	H	0.358912	0.209167	0.362673
H70	H	0.42082	0.142717	0.384379
H71	H	0.350017	0.340365	0.30448
H72	H	0.265496	0.34556	0.294854
H73	H	0.246573	0.26975	0.409521
H74	H	0.330698	0.26444	0.419032
H75	H	0.687192	0.259501	0.435621
H76	H	0.772517	0.263849	0.432169
H77	H	0.76176	0.342066	0.317547
H78	H	0.677529	0.337073	0.320738
H79	H	0.54145	0.107846	0.351753
H80	H	0.537168	0.023893	0.369352
H81	H	0.46534	0.056714	0.481704
H82	H	0.469697	0.141959	0.463637
H83	H	0.194143	0.33252	0.40831
H84	H	0.127309	0.29078	0.315141
H85	H	0.033751	0.351127	0.428825
H86	H	0.119374	0.355683	0.435136
H87	H	0.909061	0.348148	0.293223
H88	H	0.892066	0.280385	0.412088
H89	H	0.977665	0.286471	0.422229
H90	H	0.832248	0.321075	0.314317
H91	H	0.442731	0.805756	0.397177
H92	H	0.467355	0.756011	0.373235
H93	H	0.494106	0.811671	0.369519
H94	H	0.585976	0.799834	0.47205
H95	H	0.542364	0.778275	0.504868
H96	H	0.558074	0.83884	0.50615
O1	O	0.508335	0.301135	0.448077
O2	O	0.52975	0.273142	0.47298

## Sheet: Supplementary Date 9
Atom	Atom type symbol	X	Y	Z
C1	C	0.52632	0.95718	0.26126
C2	C	0.5171	0.90968	0.27219
C3	C	0.480812	0.895618	0.296326
C4	C	0.475727	0.847126	0.29937
C5	C	0.5182	0.8202	0.28484
C6	C	0.436108	0.82405	0.310067
C7	C	0.392559	0.845001	0.326147
C8	C	0.365146	0.802571	0.342599
C9	C	0.387064	0.758369	0.323683
C10	C	0.432014	0.775	0.306896
C11	C	0.46658	0.74963	0.28886
C12	C	0.47205	0.7016	0.28546
C13	C	0.51144	0.68802	0.26533
C14	C	0.50111	0.77679	0.26253
C15	C	0.47493	0.78834	0.22285
C16	C	0.52354	0.64063	0.25721
C17	C	0.5047	0.5615	0.26197
C18	C	0.5271	0.54571	0.22625
C19	C	0.5302	0.49842	0.21855
C20	C	0.51112	0.46562	0.24584
C21	C	0.48912	0.48132	0.28152
C22	C	0.48556	0.52853	0.28921
C23	C	0.42741	0.41856	0.22432
C24	C	0.39538	0.38682	0.21322
C25	C	0.41821	0.34261	0.21033
C26	C	0.47003	0.39395	0.22782
C27	C	0.62863	0.38218	0.22775
C28	C	0.59651	0.41476	0.23659
C29	C	0.55298	0.39242	0.23259
C30	C	0.60484	0.33943	0.21985
C31	C	0.51153	0.41553	0.23601
C32	C	0.59388	0.17801	0.22679
C33	C	0.62641	0.21017	0.21813
C34	C	0.6039	0.2547	0.21621
C35	C	0.55099	0.20234	0.22706
C36	C	0.62685	0.29694	0.21421
C37	C	0.39456	0.21376	0.20489
C38	C	0.42557	0.18046	0.21581
C39	C	0.46807	0.20391	0.22299
C40	C	0.41749	0.25783	0.20729
C41	C	0.39568	0.30074	0.20316
C42	C	0.50898	0.18046	0.23049
C43	C	0.67702	0.29722	0.21125
C44	C	0.34585	0.30229	0.19588
C45	C	0.5072	0.13031	0.24054
C46	C	0.3271	0.3251	0.16108
C47	C	0.28019	0.32816	0.15564
C48	C	0.25078	0.30961	0.18559
C49	C	0.26937	0.28581	0.22005
C50	C	0.31627	0.28231	0.22494
C51	C	0.70389	0.2765	0.24249
C52	C	0.75098	0.27909	0.24089
C53	C	0.77263	0.30208	0.20791
C54	C	0.74575	0.32312	0.17662
C55	C	0.69859	0.3205	0.17841
C56	C	0.52618	0.0967	0.21444
C57	C	0.52411	0.04975	0.22447
C58	C	0.503	0.03515	0.26144
C59	C	0.48242	0.06875	0.2867
C60	C	0.48491	0.11564	0.27665
C61	C	0.1789	0.32392	0.21101
C62	C	0.1295	0.32424	0.20823
C63	C	0.1069	0.30599	0.17346
C64	C	0.03683	0.32184	0.20048
C65	C	0.05576	0.33925	0.23711
C66	C	0.10287	0.34132	0.24051
C67	C	0.98693	0.31942	0.19542
C68	C	0.92351	0.33356	0.15555
C69	C	0.89451	0.31438	0.18543
C70	C	0.91434	0.29647	0.22194
C71	C	0.96089	0.2997	0.22735
C72	C	0.84542	0.31335	0.17928
C73	C	0.55342	0.8084	0.319067
C74	C	0.52635	0.957129	0.427858
C75	C	0.517103	0.909563	0.438737
C76	C	0.480829	0.895535	0.462884
C77	C	0.475912	0.847117	0.466351
C78	C	0.518229	0.820212	0.451724
C79	C	0.436591	0.823918	0.477798
C80	C	0.392621	0.84495	0.492938
C81	C	0.36518	0.802549	0.50933
C82	C	0.387191	0.758329	0.490527
C83	C	0.432623	0.774866	0.474669
C84	C	0.466874	0.749597	0.45598
C85	C	0.472027	0.701508	0.452068
C86	C	0.511531	0.688109	0.431878
C87	C	0.50118	0.776815	0.429361
C88	C	0.474943	0.788322	0.389591
C89	C	0.523716	0.640651	0.423793
C90	C	0.504742	0.561512	0.42881
C91	C	0.527139	0.545814	0.392839
C92	C	0.530342	0.498359	0.385134
C93	C	0.511172	0.465604	0.412652
C94	C	0.489104	0.481184	0.448493
C95	C	0.485582	0.528497	0.456278
C96	C	0.42731	0.418759	0.391038
C97	C	0.395209	0.386981	0.379817
C98	C	0.418297	0.342732	0.376566
C99	C	0.47	0.393925	0.394181
C100	C	0.628898	0.382366	0.394361
C101	C	0.596623	0.414843	0.403376
C102	C	0.553066	0.392332	0.398952
C103	C	0.605015	0.339598	0.385944
C104	C	0.51156	0.415416	0.402805
C105	C	0.59409	0.177784	0.393542
C106	C	0.626699	0.209962	0.384806
C107	C	0.604043	0.254549	0.382358
C108	C	0.551116	0.20214	0.393269
C109	C	0.627003	0.29695	0.380775
C110	C	0.394409	0.213633	0.37149
C111	C	0.425434	0.180218	0.382539
C112	C	0.468035	0.203792	0.389533
C113	C	0.417633	0.257778	0.373651
C114	C	0.395684	0.300764	0.369766
C115	C	0.508991	0.180378	0.397207
C116	C	0.677198	0.297225	0.377928
C117	C	0.345769	0.302384	0.36262
C118	C	0.507181	0.130248	0.407293
C119	C	0.327245	0.325192	0.32756
C120	C	0.280239	0.328197	0.322021
C121	C	0.250862	0.309591	0.35213
C122	C	0.269305	0.285861	0.386906
C123	C	0.316308	0.282347	0.391927
C124	C	0.703837	0.276417	0.409405
C125	C	0.750991	0.278953	0.407802
C126	C	0.772615	0.302008	0.374692
C127	C	0.745869	0.323197	0.343153
C128	C	0.698579	0.320598	0.34488
C129	C	0.526233	0.096671	0.380999
C130	C	0.524109	0.049578	0.391099
C131	C	0.502951	0.035108	0.42832
C132	C	0.482516	0.068863	0.453792
C133	C	0.484797	0.115813	0.443562
C134	C	0.17903	0.324017	0.377714
C135	C	0.129532	0.324234	0.375021
C136	C	0.107002	0.305949	0.339973
C137	C	0.036833	0.321786	0.367167
C138	C	0.055848	0.339092	0.404026
C139	C	0.103014	0.341145	0.407617
C140	C	0.9868	0.319546	0.362164
C141	C	0.923507	0.333641	0.322005
C142	C	0.894519	0.314342	0.352086
C143	C	0.914069	0.296486	0.388937
C144	C	0.960712	0.299938	0.394348
C145	C	0.8453	0.313205	0.345932
C146	C	0.553032	0.80852	0.486304
S1	S	0.54828	0.86385	0.25132
S2	S	0.54646	0.73403	0.25036
S3	S	0.548353	0.86364	0.418095
S4	S	0.546525	0.734227	0.417041
N1	N	0.49767	0.60779	0.27144
N2	N	0.46423	0.34723	0.21916
N3	N	0.55832	0.34578	0.22324
N4	N	0.55731	0.24962	0.22086
N5	N	0.46314	0.25137	0.21721
N6	N	0.20386	0.31415	0.17967
N7	N	0.49892	0.98928	0.27419
N8	N	0.0619	0.30561	0.16886
N9	N	0.96877	0.33568	0.15974
N10	N	0.81997	0.30329	0.21031
N11	N	0.497652	0.608002	0.438266
N12	N	0.464549	0.347366	0.384657
N13	N	0.558426	0.345951	0.388387
N14	N	0.557326	0.249261	0.38597
N15	N	0.463494	0.251241	0.38311
N16	N	0.203753	0.31431	0.346173
N17	N	0.498918	0.989087	0.441263
N18	N	0.061866	0.305539	0.335341
N19	N	0.968885	0.335744	0.326225
N20	N	0.820172	0.30294	0.377166
Co1	Co	0.51074	0.29851	0.22008
Co2	Co	0.511161	0.297874	0.392838
H1	H	0.55612	0.96449	0.24165
H2	H	0.456738	0.920998	0.308622
H3	H	0.374107	0.863309	0.300768
H4	H	0.398939	0.871121	0.350323
H5	H	0.328706	0.805474	0.334696
H6	H	0.367658	0.800814	0.376622
H7	H	0.365945	0.743931	0.298406
H8	H	0.391354	0.730098	0.346834
H9	H	0.448295	0.675657	0.297451
H10	H	0.55472	0.63402	0.2393
H11	H	0.53987	0.57065	0.2035
H12	H	0.54595	0.4864	0.19013
H13	H	0.474388	0.455861	0.302992
H14	H	0.468151	0.541317	0.316685
H15	H	0.42293	0.45553	0.2294
H16	H	0.35929	0.39249	0.20785
H17	H	0.66534	0.38613	0.22762
H18	H	0.60153	0.45081	0.24503
H19	H	0.59833	0.14096	0.23187
H20	H	0.66265	0.20454	0.21435
H21	H	0.35915	0.20924	0.19615
H22	H	0.42085	0.1431	0.2177
H23	H	0.34976	0.34029	0.13804
H24	H	0.26558	0.34545	0.12848
H25	H	0.24677	0.26993	0.24277
H26	H	0.33046	0.26463	0.25213
H27	H	0.68748	0.25964	0.26877
H28	H	0.77232	0.26393	0.26532
H29	H	0.76162	0.34192	0.15106
H30	H	0.67773	0.33696	0.15431
H31	H	0.54136	0.10771	0.18529
H32	H	0.53708	0.02407	0.20285
H33	H	0.465394	0.056764	0.31482
H34	H	0.469716	0.141739	0.296878
H35	H	0.19389	0.33241	0.24148
H36	H	0.1271	0.29086	0.1487
H37	H	0.03388	0.35063	0.26221
H38	H	0.11907	0.3556	0.26807
H39	H	0.90919	0.34808	0.12682
H40	H	0.89248	0.28045	0.24509
H41	H	0.97765	0.28683	0.25539
H42	H	0.83237	0.32098	0.1478
H43	H	0.44279	0.8057	0.23044
H44	H	0.46741	0.75613	0.20654
H45	H	0.49405	0.81163	0.20288
H46	H	0.58636	0.799813	0.304977
H47	H	0.543072	0.778072	0.337726
H48	H	0.558191	0.838638	0.339191
H49	H	0.556307	0.964575	0.408128
H50	H	0.456829	0.920956	0.475189
H51	H	0.37429	0.863191	0.467365
H52	H	0.398738	0.87119	0.517006
H53	H	0.328733	0.805451	0.501392
H54	H	0.367741	0.800864	0.543313
H55	H	0.366137	0.744028	0.465054
H56	H	0.391197	0.729979	0.513557
H57	H	0.448264	0.675565	0.464134
H58	H	0.555093	0.633866	0.405835
H59	H	0.539966	0.570867	0.369966
H60	H	0.546097	0.486222	0.356529
H61	H	0.474311	0.455575	0.469793
H62	H	0.468011	0.541468	0.483624
H63	H	0.422939	0.455947	0.396106
H64	H	0.358894	0.392542	0.374489
H65	H	0.665805	0.386175	0.394386
H66	H	0.601557	0.451114	0.411883
H67	H	0.598321	0.140508	0.398658
H68	H	0.663123	0.204454	0.380953
H69	H	0.358816	0.209125	0.362626
H70	H	0.420819	0.142637	0.384369
H71	H	0.35008	0.340389	0.304428
H72	H	0.265476	0.345583	0.294782
H73	H	0.246524	0.269713	0.409549
H74	H	0.330754	0.264397	0.419088
H75	H	0.687118	0.259463	0.435672
H76	H	0.77257	0.263819	0.432221
H77	H	0.761796	0.342098	0.317498
H78	H	0.67749	0.337103	0.320684
H79	H	0.541472	0.107863	0.351705
H80	H	0.537177	0.02385	0.369316
H81	H	0.465313	0.056689	0.481774
H82	H	0.469659	0.14207	0.463661
H83	H	0.194196	0.332544	0.408371
H84	H	0.12737	0.290759	0.315088
H85	H	0.033705	0.351208	0.428857
H86	H	0.119428	0.355698	0.435208
H87	H	0.909015	0.348175	0.293144
H88	H	0.891989	0.280364	0.412143
H89	H	0.977682	0.286418	0.42228
H90	H	0.832215	0.321094	0.314265
H91	H	0.4427	0.805774	0.39719
H92	H	0.467345	0.755969	0.373227
H93	H	0.494126	0.811686	0.3695
H94	H	0.585973	0.799806	0.472105
H95	H	0.542259	0.77828	0.50496
H96	H	0.558052	0.838905	0.506211
H97	H	0.525819	0.2785	0.503004
O1	O	0.507626	0.301846	0.450283
O2	O	0.533679	0.26724	0.474712

## Sheet: Supplementary Date 10
Atom	Atom type symbol	X	Y	Z
C1	C	0.52632	0.95718	0.26126
C2	C	0.5171	0.90968	0.27219
C3	C	0.480806	0.895517	0.296222
C4	C	0.475717	0.847109	0.299239
C5	C	0.5182	0.8202	0.28484
C6	C	0.436162	0.823995	0.309982
C7	C	0.392639	0.844976	0.326113
C8	C	0.365185	0.802577	0.342572
C9	C	0.38715	0.758397	0.323669
C10	C	0.432085	0.775041	0.306864
C11	C	0.46658	0.74963	0.28886
C12	C	0.47205	0.7016	0.28546
C13	C	0.51144	0.68802	0.26533
C14	C	0.50111	0.77679	0.26253
C15	C	0.47493	0.78834	0.22285
C16	C	0.52354	0.64063	0.25721
C17	C	0.5047	0.5615	0.26197
C18	C	0.5271	0.54571	0.22625
C19	C	0.5302	0.49842	0.21855
C20	C	0.51112	0.46562	0.24584
C21	C	0.48912	0.48132	0.28152
C22	C	0.48556	0.52853	0.28921
C23	C	0.42741	0.41856	0.22432
C24	C	0.39538	0.38682	0.21322
C25	C	0.41821	0.34261	0.21033
C26	C	0.47003	0.39395	0.22782
C27	C	0.62863	0.38218	0.22775
C28	C	0.59651	0.41476	0.23659
C29	C	0.55298	0.39242	0.23259
C30	C	0.60484	0.33943	0.21985
C31	C	0.51153	0.41553	0.23601
C32	C	0.59388	0.17801	0.22679
C33	C	0.62641	0.21017	0.21813
C34	C	0.6039	0.2547	0.21621
C35	C	0.55099	0.20234	0.22706
C36	C	0.62685	0.29694	0.21421
C37	C	0.39456	0.21376	0.20489
C38	C	0.42557	0.18046	0.21581
C39	C	0.46807	0.20391	0.22299
C40	C	0.41749	0.25783	0.20729
C41	C	0.39568	0.30074	0.20316
C42	C	0.50898	0.18046	0.23049
C43	C	0.67702	0.29722	0.21125
C44	C	0.34585	0.30229	0.19588
C45	C	0.5072	0.13031	0.24054
C46	C	0.3271	0.3251	0.16108
C47	C	0.28019	0.32816	0.15564
C48	C	0.25078	0.30961	0.18559
C49	C	0.26937	0.28581	0.22005
C50	C	0.31627	0.28231	0.22494
C51	C	0.70389	0.2765	0.24249
C52	C	0.75098	0.27909	0.24089
C53	C	0.77263	0.30208	0.20791
C54	C	0.74575	0.32312	0.17662
C55	C	0.69859	0.3205	0.17841
C56	C	0.52618	0.0967	0.21444
C57	C	0.52411	0.04975	0.22447
C58	C	0.503	0.03515	0.26144
C59	C	0.48242	0.06875	0.2867
C60	C	0.48491	0.11564	0.27665
C61	C	0.1789	0.32392	0.21101
C62	C	0.1295	0.32424	0.20823
C63	C	0.1069	0.30599	0.17346
C64	C	0.03683	0.32184	0.20048
C65	C	0.05576	0.33925	0.23711
C66	C	0.10287	0.34132	0.24051
C67	C	0.98693	0.31942	0.19542
C68	C	0.92351	0.33356	0.15555
C69	C	0.89451	0.31438	0.18543
C70	C	0.91434	0.29647	0.22194
C71	C	0.96089	0.2997	0.22735
C72	C	0.84542	0.31335	0.17928
C73	C	0.553393	0.808419	0.319042
C74	C	0.526276	0.957203	0.42791
C75	C	0.517096	0.909611	0.438819
C76	C	0.480834	0.895491	0.462829
C77	C	0.475774	0.847092	0.466015
C78	C	0.518182	0.820188	0.451511
C79	C	0.436371	0.823938	0.477085
C80	C	0.392644	0.844964	0.492801
C81	C	0.365197	0.802577	0.509263
C82	C	0.387173	0.758381	0.490374
C83	C	0.432349	0.774972	0.473978
C84	C	0.466686	0.749626	0.455686
C85	C	0.472037	0.701581	0.452082
C86	C	0.511475	0.688079	0.431975
C87	C	0.501181	0.77679	0.429253
C88	C	0.474937	0.788339	0.389529
C89	C	0.523548	0.640589	0.423871
C90	C	0.504709	0.561552	0.428718
C91	C	0.527133	0.545749	0.392853
C92	C	0.530262	0.498369	0.385156
C93	C	0.511117	0.465668	0.412529
C94	C	0.489111	0.481234	0.44829
C95	C	0.485574	0.528476	0.456034
C96	C	0.42741	0.41861	0.390999
C97	C	0.395353	0.386844	0.379854
C98	C	0.418262	0.342576	0.376961
C99	C	0.470052	0.39386	0.394474
C100	C	0.628674	0.382225	0.394383
C101	C	0.596528	0.414774	0.403279
C102	C	0.552949	0.392326	0.399264
C103	C	0.604767	0.339427	0.386442
C104	C	0.511528	0.415525	0.402732
C105	C	0.593904	0.177982	0.39348
C106	C	0.626466	0.210136	0.384801
C107	C	0.60387	0.25473	0.382802
C108	C	0.550976	0.202415	0.393688
C109	C	0.626877	0.296972	0.380891
C110	C	0.394523	0.213734	0.37154
C111	C	0.425572	0.180414	0.382495
C112	C	0.46809	0.20403	0.389674
C113	C	0.417556	0.257876	0.373906
C114	C	0.395634	0.300757	0.369814
C115	C	0.508962	0.180475	0.397209
C116	C	0.677101	0.297205	0.377908
C117	C	0.345791	0.302329	0.362557
C118	C	0.507187	0.130273	0.407227
C119	C	0.327191	0.325133	0.32767
C120	C	0.280226	0.328179	0.322199
C121	C	0.250764	0.309609	0.352196
C122	C	0.269376	0.285831	0.386816
C123	C	0.316331	0.282314	0.391737
C124	C	0.703846	0.276476	0.409253
C125	C	0.750966	0.279037	0.407643
C126	C	0.772673	0.302057	0.374625
C127	C	0.745767	0.323156	0.34321
C128	C	0.698532	0.320546	0.344995
C129	C	0.526209	0.096732	0.381032
C130	C	0.524137	0.049697	0.391091
C131	C	0.502952	0.035075	0.428192
C132	C	0.482477	0.068836	0.453536
C133	C	0.484864	0.115738	0.443386
C134	C	0.179017	0.323927	0.377636
C135	C	0.129499	0.324274	0.374946
C136	C	0.106844	0.305966	0.340018
C137	C	0.036863	0.321804	0.367077
C138	C	0.055827	0.339159	0.403874
C139	C	0.10293	0.341254	0.407386
C140	C	0.986813	0.319497	0.362034
C141	C	0.923619	0.333619	0.322119
C142	C	0.894535	0.314355	0.352102
C143	C	0.914222	0.296455	0.388762
C144	C	0.960807	0.299816	0.394156
C145	C	0.845265	0.313281	0.345997
C146	C	0.553218	0.808472	0.485941
S1	S	0.54828	0.86385	0.25132
S2	S	0.54646	0.73403	0.25036
S3	S	0.54831	0.863787	0.417997
S4	S	0.546473	0.734106	0.417026
N1	N	0.49767	0.60779	0.27144
N2	N	0.46423	0.34723	0.21916
N3	N	0.55832	0.34578	0.22324
N4	N	0.55731	0.24962	0.22086
N5	N	0.46314	0.25137	0.21721
N6	N	0.20386	0.31415	0.17967
N7	N	0.49892	0.98928	0.27419
N8	N	0.0619	0.30561	0.16886
N9	N	0.96877	0.33568	0.15974
N10	N	0.81997	0.30329	0.21031
N11	N	0.497606	0.607934	0.43817
N12	N	0.464277	0.347369	0.385319
N13	N	0.558397	0.34606	0.389165
N14	N	0.557425	0.249342	0.386563
N15	N	0.463166	0.2513	0.383364
N16	N	0.20374	0.314204	0.346246
N17	N	0.498861	0.989137	0.441015
N18	N	0.061874	0.305591	0.335434
N19	N	0.968838	0.33571	0.326311
N20	N	0.820114	0.303146	0.377102
Co1	Co	0.51074	0.29851	0.22008
Co2	Co	0.510969	0.298166	0.392066
H1	H	0.55612	0.96449	0.24165
H2	H	0.456892	0.920929	0.308521
H3	H	0.374195	0.86326	0.300839
H4	H	0.398968	0.87099	0.350257
H5	H	0.328845	0.805501	0.334653
H6	H	0.367608	0.800819	0.376511
H7	H	0.36604	0.744008	0.29849
H8	H	0.391391	0.730237	0.346789
H9	H	0.448327	0.67565	0.297422
H10	H	0.55472	0.63402	0.2393
H11	H	0.53987	0.57065	0.2035
H12	H	0.54595	0.4864	0.19013
H13	H	0.474444	0.455897	0.303014
H14	H	0.468181	0.541295	0.316675
H15	H	0.42293	0.45553	0.2294
H16	H	0.35929	0.39249	0.20785
H17	H	0.66534	0.38613	0.22762
H18	H	0.60153	0.45081	0.24503
H19	H	0.59833	0.14096	0.23187
H20	H	0.66265	0.20454	0.21435
H21	H	0.35915	0.20924	0.19615
H22	H	0.42085	0.1431	0.2177
H23	H	0.34976	0.34029	0.13804
H24	H	0.26558	0.34545	0.12848
H25	H	0.24677	0.26993	0.24277
H26	H	0.33046	0.26463	0.25213
H27	H	0.68748	0.25964	0.26877
H28	H	0.77232	0.26393	0.26532
H29	H	0.76162	0.34192	0.15106
H30	H	0.67773	0.33696	0.15431
H31	H	0.54136	0.10771	0.18529
H32	H	0.53708	0.02407	0.20285
H33	H	0.465415	0.056799	0.314809
H34	H	0.46977	0.141718	0.296888
H35	H	0.19389	0.33241	0.24148
H36	H	0.1271	0.29086	0.1487
H37	H	0.03388	0.35063	0.26221
H38	H	0.11907	0.3556	0.26807
H39	H	0.90919	0.34808	0.12682
H40	H	0.89248	0.28045	0.24509
H41	H	0.97765	0.28683	0.25539
H42	H	0.83237	0.32098	0.1478
H43	H	0.44279	0.8057	0.23044
H44	H	0.46741	0.75613	0.20654
H45	H	0.49405	0.81163	0.20288
H46	H	0.586306	0.799854	0.305002
H47	H	0.543097	0.778127	0.337684
H48	H	0.5582	0.838575	0.33918
H49	H	0.55627	0.964517	0.408216
H50	H	0.456909	0.920922	0.475166
H51	H	0.374205	0.863253	0.467479
H52	H	0.39892	0.870992	0.516903
H53	H	0.328854	0.805497	0.501332
H54	H	0.367643	0.800838	0.543169
H55	H	0.366049	0.74402	0.465149
H56	H	0.391361	0.73022	0.51345
H57	H	0.448323	0.675634	0.464096
H58	H	0.554913	0.633968	0.405885
H59	H	0.539931	0.57076	0.370066
H60	H	0.546018	0.486333	0.35667
H61	H	0.474442	0.455833	0.46969
H62	H	0.468139	0.541346	0.483405
H63	H	0.422925	0.455731	0.396074
H64	H	0.359113	0.392505	0.374499
H65	H	0.665524	0.386132	0.394309
H66	H	0.601548	0.450973	0.411763
H67	H	0.598323	0.140751	0.39857
H68	H	0.662844	0.204522	0.380973
H69	H	0.358984	0.209202	0.362735
H70	H	0.420839	0.142887	0.384363
H71	H	0.349878	0.340344	0.304584
H72	H	0.265522	0.345523	0.294991
H73	H	0.246664	0.269833	0.409499
H74	H	0.330575	0.264526	0.418927
H75	H	0.687351	0.259566	0.435535
H76	H	0.772419	0.26389	0.432071
H77	H	0.76169	0.342007	0.31762
H78	H	0.67762	0.337036	0.320838
H79	H	0.541418	0.107778	0.351831
H80	H	0.537143	0.023966	0.369412
H81	H	0.465395	0.05677	0.481536
H82	H	0.469767	0.141782	0.463565
H83	H	0.194012	0.332481	0.408293
H84	H	0.127227	0.290789	0.31522
H85	H	0.033805	0.350859	0.428884
H86	H	0.119215	0.355661	0.43493
H87	H	0.909112	0.348133	0.293332
H88	H	0.892286	0.2804	0.411932
H89	H	0.97768	0.286642	0.422169
H90	H	0.83231	0.321048	0.314298
H91	H	0.442729	0.805743	0.397141
H92	H	0.467374	0.756034	0.373195
H93	H	0.494101	0.811684	0.369498
H94	H	0.586186	0.799869	0.47179
H95	H	0.542798	0.778154	0.504565
H96	H	0.558176	0.838694	0.505977
O1	O	0.513569	0.294692	0.444204

[truncated: 12 more sheets: Supplementary Date 11, Supplementary Date 12, Supplementary Date 13, Supplementary Date 14, Supplementary Date 15, Supplementary Date 16, Supplementary Date 17, Supplementary Date 18, Supplementary Date 19, Supplementary Date 20, Supplementary Date 21, Supplementary Date 22]
