# Supplementary material for: Oxygen-tolerant CO2 electroreduction over covalent organic frameworks via photoswitching control oxygen passivation strategy
Source: Nat Commun. 2024 Feb 17;15:1479. doi: 10.1038/s41467-024-45959-9 (PMC10874412; doi:10.1038/s41467-024-45959-9)
Supplement: Supplementary file 5 — Source data [file 41467_2024_45959_MOESM5_ESM.xlsx]

## Sheet: Figs. 2a-i
Fig. 2a										Fig. 2b				Fig. 2c					Figs. 2d-i
2 Theta (deg)	Refined Intensity(a.u.)	2 Theta (deg)	As-synthesized Intensity(a.u.)	2 Theta (deg)	difference	2 Theta (deg)	simulated	2 Theta (deg)	observed reflections	chemical shift (ppm)	Intensity (a.u.)	Relative Pressure (p/p0)	Quantity Adsorbed (cm3 g-1)	Relative Pressure (p/p0)	Quantity Desorption (cm3 g-1 )		Pore Width (nm)	Incremental Volume (cm³/g)
2.5	4654.8	2.5	4460	2.5	-1318.19	1	0	2.99633	-232.35	358.605	178.358	9.61267e-05	24.6291	0.9949	338.655		2.05003	0.0025
2.51	4640.76	2.51	5015	2.51	-749.148	1.05	0	3.00372	-232.35	358.482	204.373	0.000527327	46.581	0.96521	315.281		2.13572	0.01096
2.52	4628.17	2.52	4825	2.52	-926.555	1.1	0	3.06306	-232.35	358.36	230.388	0.00152	69.1754	0.92891	293.991		2.22141	0.01347
2.53	4617.04	2.53	4825	2.53	-915.43	1.15	0	3.07062	-232.35	358.237	256.403	0.00327	89.6613	0.89397	286.123		2.32138	0.00381
2.54	4607.42	2.54	4425	2.54	-1305.81	1.2	0	4.276	-232.35	358.115	282.418	0.00624	107.131	0.85596	281.448		2.40707	0
2.55	4599.37	2.55	4595	2.55	-1127.76	1.25	0	4.276	-232.35	357.992	358.217	0.00998	118.502	0.82085	279.048		2.52132	0.00423
2.56	4592.96	2.56	4475	2.56	-1241.34	1.3	0	4.28658	-232.35	357.87	434.016	0.02105	135.478	0.78576	276.714		2.62129	0.01744
2.57	4588.29	2.57	4245	2.57	-1466.67	1.35	0	4.28658	-232.35	357.747	509.815	0.03112	145.294	0.7502	274.784		2.73554	0.03262
2.58	4585.49	2.58	4635	2.58	-1073.88	1.4	0	5.97199	-232.35	357.625	585.615	0.05148	162.363	0.71524	273.246		2.8498	0.0451
2.59	4584.72	2.59	4370	2.59	-1338.11	1.45	0	5.98678	-232.35	357.502	664.782	0.07941	192.566	0.68036	271.868		2.96405	0.05316
2.6	4586.17	2.6	4495	2.6	-1214.56	1.5	0	6.1056	-232.35	357.38	743.95	0.08402	198.47	0.64538	270.52		3.09258	0.04506
2.61	4590.05	2.61	4580	2.61	-1133.44	1.55	0	6.12073	-232.35	357.257	805.151	0.11697	223.914	0.61032	269.267		3.22112	0.03857
2.62	4596.61	2.62	4415	2.62	-1305	1.6	0	6.7051	-232.35	357.135	866.352	0.15815	232.575	0.57563	268.832		3.36393	0.02503
2.63	4606.13	2.63	4535	2.63	-1194.51	1.65	0	6.7051	-232.35	357.012	904.719	0.19369	236.12	0.54023	266.775		3.49247	0.01108
2.64	4618.91	2.64	4450	2.64	-1292.3	1.7	0	6.72173	-232.35	356.89	943.087	0.22747	238.884	0.50488	265.486		3.64957	0.000493849
2.65	4635.3	2.65	4710	2.65	-1048.69	1.75	0	6.72173	-232.35	356.767	1017.39	0.26071	241.191	0.47192	260.828		3.79238	0
2.66	4655.66	2.66	4885	2.66	-894.05	1.8	0	6.79476	-232.35	356.645	1091.69	0.2955	243.366	0.4341	258.844		3.96376	0.000453267
2.67	4680.37	2.67	4780	2.67	-1023.76	1.85	0	6.79476	-232.35	356.523	1132.3	0.33045	245.264	0.40005	257.314		4.12086	0.002
2.68	4709.84	2.68	4905	2.68	-928.223	1.9	0	6.81161	-232.35	356.4	1172.92	0.36489	247.016	0.36548	255.87		4.29224	0.00105
2.69	4744.45	2.69	4860	2.69	-1007.84	1.95	0	6.81161	-232.35	356.278	1153.64	0.39994	248.674	0.33052	254.214		4.4779	0.00187
2.7	4784.63	2.7	4775	2.7	-1133.02	2	0	8.53515	-232.35	356.155	1134.36	0.43491	250.186	0.29536	252.364		4.66356	0.0028
2.71	4830.77	2.71	4995	2.71	-959.153	2.05	0	8.53515	-232.35	356.033	1098.99	0.46989	251.646	0.26042	250.315		4.8635	0.00211
2.72	4883.22	2.72	5080	2.72	-926.608	2.1	0	8.55634	-232.35	355.91	1063.62	0.50486	253.042	0.22562	247.956		5.06344	0
2.73	4942.33	2.73	5225	2.73	-840.716	2.15	0	8.55634	-232.35	355.788	1064.18	0.53984	254.405	0.19051	245.059		5.26339	0
2.74	5008.37	2.74	5125	2.74	-1006.76	2.2	0	8.95161	-232.35	355.665	1064.74	0.57482	255.67	0.15564	241.362		5.49189	0.000681767
2.75	5081.56	2.75	5045	2.75	-1159.95	2.25	0	8.97384	-232.35	355.543	1103.86	0.60984	256.997	0.12154	234.767		5.7204	0.00143
2.76	5162.03	2.76	5450	2.76	-835.414	2.3	0	9.15237	-232.35	355.42	1142.97	0.6448	258.324	0.08503	208.688		5.97747	0.00196
2.77	5249.81	2.77	5210	2.77	-1163.19	2.35	0	9.17511	-232.35	355.298	1200.05	0.67979	259.646	0.06688	186.01		6.23454	0.000506019
2.78	5344.82	2.78	5380	2.78	-1088.21	2.4	0	9.45703	-232.35	355.175	1257.14	0.71472	261.078	0.04759	167.441		6.4916	0.000730586
2.79	5446.86	2.79	5370	2.79	-1200.25	2.45	0	9.45703	-232.35	355.053	1301.12	0.74979	262.53	0.02652	149.19		6.74867	0.00089905
2.8	5555.59	2.8	5410	2.8	-1268.98	2.5	0	9.48053	-232.35	354.93	1345.1	0.78467	264.196	0.0102	126.535		7.03431	0.000185568
2.81	5670.51	2.81	5740	2.81	-1053.9	2.55	4.76593	9.48053	-232.35	354.808	1329.19	0.81969	266.1				7.3485	0
2.82	5791	2.82	5585	2.82	-1329.38	2.6	9.11781	9.62638	-232.35	354.685	1313.29	0.85459	268.53				7.63413	0.00174
2.83	5916.23	2.83	5800	2.83	-1239.62	2.65	12.2069	9.62638	-232.35	354.563	1242.31	0.88939	271.902				7.97689	0.00142
2.84	6045.26	2.84	6265	2.84	-903.651	2.7	17.178	9.6503	-232.35	354.44	1171.33	0.92407	277.153				8.29109	0.000890523
2.85	6176.99	2.85	5920	2.85	-1380.38	2.75	25.9363	9.6503	-232.35	354.318	1100.35	0.95752	287.815				8.66241	0.000849873
2.86	6310.17	2.86	6060	2.86	-1373.55	2.8	43.5766	10.8336	-232.35	354.195	1029.37	0.98758	317.139				9.00517	0
2.87	6443.42	2.87	6350	2.87	-1216.81	2.85	87.7654	10.8336	-232.35	354.073	999.562	0.9949	338.655				9.40505	0
2.88	6575.27	2.88	6540	2.88	-1158.66	2.9	272.105	10.8606	-232.35	353.95	969.757						9.77637	0.000811934
2.89	6704.15	2.89	6740	2.89	-1087.54	2.95	4000	10.8606	-232.35	353.828	999.842						10.2048	0
2.9	6828.45	2.9	7075	2.9	-876.841	3	2017.8	10.9265	-232.35	353.705	1029.93						10.6333	0.00171
2.91	6946.53	2.91	6835	2.91	-1234.91	3.05	182.689	10.9265	-232.35	353.583	1079.1						11.0903	0.000970459
2.92	7056.74	2.92	6955	2.92	-1225.12	3.1	70.3067	10.9537	-232.35	353.46	1128.28						11.5473	0
2.93	7157.49	2.93	6895	2.93	-1385.88	3.15	37.1179	10.9537	-232.35	353.338	1141.52						12.0329	0.00149
2.94	7247.27	2.94	7370	2.94	-1000.66	3.2	22.8794	11.9372	-232.35	353.215	1154.76						12.547	0
2.95	7324.68	2.95	7470	2.95	-978.062	3.25	15.4988	11.9669	-232.35	353.093	1149.29						13.0611	0.00172
2.96	7388.46	2.96	7335	2.96	-1176.84	3.3	11.188	12.2055	-232.35	352.97	1143.81						13.6038	0
2.97	7437.54	2.97	7465	2.97	-1095.93	3.35	8.4538	12.2359	-232.35	352.848	1138.34						14.1751	0.00172
2.98	7471.08	2.98	7295	2.98	-1299.46	3.4	1.89724	12.3217	-232.35	352.725	1132.86						14.7749	0
2.99	7488.43	2.99	7770	2.99	-841.82	3.45	0	12.3217	-232.35	352.603	1157.9						15.4033	0
3	7489.25	3	7815	3	-797.632	3.5	0	12.3524	-232.35	352.48	1182.93						16.0603	0.00243
3.01	7473.41	3.01	7590	3.01	-1006.79	3.55	0	12.3524	-232.35	352.358	1243.9						16.7172	0
3.02	7441.08	3.02	7485	3.02	-1079.46	3.6	0	12.5658	-232.35	352.235	1304.86						17.4313	0
3.03	7392.68	3.03	7510	3.03	-1006.07	3.65	0	12.5658	-232.35	352.113	1390.53						18.1454	0.00312
3.04	7328.89	3.04	7205	3.04	-1247.28	3.7	0	12.5971	-232.35	351.99	1476.21						18.9166	0
3.05	7250.61	3.05	7545	3.05	-828.994	3.75	0	12.5971	-232.35	351.868	1561.88						19.7164	0
3.06	7158.94	3.06	7035	3.06	-1247.33	3.8	0.1998	12.806	-232.35	351.745	1647.55						20.5447	0.000275258
3.07	7055.17	3.07	6935	3.07	-1243.55	3.85	0.27132	12.806	-232.35	351.623	1682.69						21.4016	0.00387
3.08	6940.71	3.08	6795	3.08	-1269.1	3.9	0.36756	12.8379	-232.35	351.5	1717.83						22.3156	0.00119
3.09	6817.1	3.09	6720	3.09	-1220.49	3.95	0.52565	12.8379	-232.35	351.378	1752.97						23.2296	0.00159
3.1	6685.93	3.1	6725	3.1	-1084.32	4	0.81238	13.4101	-232.35	351.255	1788.11						24.2294	0.000966926
3.11	6548.83	3.11	6600	3.11	-1072.22	4.05	1.41584	13.4101	-232.35	351.133	1841.96						25.2291	0.002
3.12	6407.43	3.12	6345	3.12	-1185.82	4.1	3.04444	13.4435	-232.35	351.01	1895.82						26.1431	0.00148
3.13	6263.33	3.13	6280	3.13	-1106.72	4.15	12.3959	13.4435	-232.35	350.888	1949.67						27.3142	0.000852516
3.14	6118.06	3.14	6045	3.14	-1196.45	4.2	161.29	13.5904	-232.35	350.765	2003.52						28.5424	0.000719081
3.15	5973.06	3.15	6080	3.15	-1016.45	4.25	19.2071	13.5904	-232.35	350.643	2035.55						29.8277	0.00241
3.16	5829.66	3.16	5825	3.16	-1128.05	4.3	3.51554	13.6242	-232.35	350.52	2067.58						31.1702	0.00308
3.17	5689.06	3.17	5505	3.17	-1307.44	4.35	1.56143	13.6242	-232.35	350.398	2063.67						32.5698	0.0054
3.18	5552.31	3.18	5640	3.18	-1035.7	4.4	0.87473	14.226	-232.35	350.275	2059.77						34.0265	0.00155
3.19	5420.33	3.19	5405	3.19	-1138.71	4.45	0.5578	14.2615	-232.35	350.153	2061.1						35.5689	0
3.2	5293.84	3.2	5240	3.2	-1177.23	4.5	0.38623	14.5371	-232.35	350.03	2062.43						37.1685	0
3.21	5173.45	3.21	5120	3.21	-1176.84	4.55	0.28311	14.5371	-232.35	349.908	2099.7						38.8537	0.00573
3.22	5059.59	3.22	5100	3.22	-1082.98	4.6	0.21635	14.551	-232.35	349.786	2136.97						40.5961	0.000949952
3.23	4952.55	3.23	4790	3.23	-1285.94	4.65	0.00258	14.551	-232.35	349.663	2192.58						42.4241	0
3.24	4852.48	3.24	4800	3.24	-1175.87	4.7	0	14.5733	-232.35	349.541	2248.19						44.3379	0
3.25	4759.41	3.25	4685	3.25	-1197.8	4.75	0	14.5733	-232.35	349.418	2243.91						46.3373	0
3.26	4673.27	3.26	4920	3.26	-876.652	4.8	0	14.5873	-232.35	349.296	2239.62						48.4224	0
3.27	4593.87	3.27	4580	3.27	-1137.25	4.85	0	14.5873	-232.35	349.173	2145.51						50.5932	0
3.28	4520.97	3.28	4735	3.28	-909.352	4.9	0	14.8554	-232.35	349.051	2051.39						52.8782	0.00395
3.29	4454.24	3.29	4420	3.29	-1157.63	4.95	0	14.8554	-232.35	348.928	1975.24						55.249	0
3.3	4393.32	3.3	4385	3.3	-1131.71	5	0	14.8554	-232.35	348.806	1899.09						57.734	0
3.31	4337.82	3.31	4445	3.31	-1016.2	5.05	0	14.8554	-232.35	348.683	1883.21						60.3332	0
3.32	4287.29	3.32	4435	3.32	-975.68	5.1	0	14.8925	-232.35	348.561	1867.32						63.0467	0
3.33	4241.32	3.33	4235	3.33	-1129.71	5.15	0	14.8925	-232.35	348.438	1869.4						65.9031	0
3.34	4199.46	3.34	4320	3.34	-1002.85	5.2	0	14.8925	-232.35	348.316	1871.48						68.8451	0
3.35	4161.29	3.35	4055	3.35	-1229.68	5.25	0	14.8925	-232.35	348.193	1798.7						71.9585	0
3.36	4126.4	3.36	3820	3.36	-1429.79	5.3	0	14.9309	-232.35	348.071	1725.92						75.1861	0.02784
3.37	4094.4	3.37	4125	3.37	-1092.78	5.35	0	14.9681	-232.35	347.948	1671.11						78.5851	0.01096
3.38	4064.91	3.38	3930	3.38	-1258.3	5.4	0	15.0528	-232.35	347.826	1616.29						82.127	0
3.39	4037.6	3.39	3965	3.39	-1195.99	5.45	0	15.0528	-232.35	347.703	1676.02						85.8116	0
3.4	4012.17	3.4	4075	3.4	-1060.55	5.5	0.36535	15.0904	-232.35	347.581	1735.75						89.6676	0
3.41	3988.32	3.41	4150	3.41	-961.706	5.55	1.56871	15.0904	-232.35	347.458	1813.44						93.695	0
3.42	3965.81	3.42	3950	3.42	-1139.2	5.6	2.51469	15.147	-232.35	347.336	1891.14						97.9224	0
3.43	3944.42	3.43	3915	3.43	-1152.8	5.65	3.43885	15.147	-232.35	347.213	1931.4						100.008	0
3.44	3923.94	3.44	3765	3.44	-1282.33	5.7	4.9891	15.1848	-232.35	347.091	1971.66
3.45	3904.22	3.45	3870	3.45	-1157.61	5.75	7.89891	15.1848	-232.35	346.968	1975.99
3.46	3885.1	3.46	3995	3.46	-1013.49	5.8	14.4268	15.2411	-232.35	346.846	1980.32
3.47	3866.47	3.47	3710	3.47	-1279.85	5.85	35.1616	15.2411	-232.35	346.723	1952.55
3.48	3848.21	3.48	3960	3.48	-1011.59	5.9	358.88	15.2673	-232.35	346.601	1924.78
3.49	3830.23	3.49	3870	3.49	-1083.62	5.95	793.928	15.2792	-232.35	346.478	1932.94
3.5	3812.47	3.5	3685	3.5	-1250.86	6	286.559	15.2792	-232.35	346.356	1941.11
3.51	3794.87	3.51	3730	3.51	-1188.26	6.05	32.666	15.3054	-232.35	346.233	2001.68
3.52	3777.37	3.52	3740	3.52	-1160.76	6.1	13.8766	15.4334	-232.35	346.111	2062.25
3.53	3759.94	3.53	3580	3.53	-1303.33	6.15	7.68731	15.4334	-232.35	345.988	2158.75
3.54	3742.55	3.54	3850	3.54	-1015.94	6.2	4.90552	15.4719	-232.35	345.866	2255.25
3.55	3725.17	3.55	3550	3.55	-1298.56	6.25	3.51167	15.4719	-232.35	345.743	2296.73
3.56	3707.79	3.56	3380	3.56	-1451.18	6.3	2.65826	15.486	-232.35	345.621	2338.21
3.57	3690.39	3.57	3490	3.57	-1323.78	6.35	1.69755	15.486	-232.35	345.498	2319.8
3.58	3672.96	3.58	3605	3.58	-1191.35	6.4	0.59667	15.5246	-232.35	345.376	2301.39
3.59	3655.5	3.59	3915	3.59	-863.889	6.45	0.57699	15.5246	-232.35	345.253	2274.37
3.6	3638	3.6	3445	3.6	-1316.39	6.5	1.06466	15.558	-232.35	345.131	2247.34
3.61	3620.47	3.61	3620	3.61	-1123.85	6.55	2.58067	15.558	-232.35	345.008	2202.36
3.62	3602.89	3.62	3555	3.62	-1171.27	6.6	23.7542	15.5968	-232.35	344.886	2157.37
3.63	3585.27	3.63	3400	3.63	-1308.66	6.65	69.9759	15.5968	-232.35	344.763	2132.03
3.64	3567.62	3.64	3325	3.64	-1366	6.7	8.4699	15.734	-232.35	344.641	2106.7
3.65	3549.93	3.65	3345	3.65	-1328.31	6.75	1.72159	15.734	-232.35	344.518	2117.29
3.66	3532.21	3.66	3235	3.66	-1420.59	6.8	0.80801	15.734	-232.35	344.396	2127.89
3.67	3514.46	3.67	3525	3.67	-1112.84	6.85	0.46833	15.734	-232.35	344.273	2051.65
3.68	3496.69	3.68	3660	3.68	-960.072	6.9	0.3054	15.7727	-232.35	344.151	1975.4
3.69	3478.89	3.69	3500	3.69	-1102.28	6.95	0.21482	15.7727	-232.35	344.028	1863.23
3.7	3461.08	3.7	3535	3.7	-1049.47	7	0.1593	15.7727	-232.35	343.906	1751.05
3.71	3443.26	3.71	3540	3.71	-1026.65	7.05	0.09302	15.7727	-232.35	343.783	1654.22
3.72	3425.43	3.72	3400	3.72	-1148.82	7.1	0.00333	15.7733	-232.35	343.661	1557.39
3.73	3407.6	3.73	3485	3.73	-1045.99	7.15	0	15.7733	-232.35	343.538	1478.52
3.74	3389.77	3.74	3190	3.74	-1323.16	7.2	0	15.7733	-232.35	343.416	1399.66
3.75	3371.94	3.75	3270	3.75	-1225.33	7.25	0	15.7733	-232.35	343.293	1379.94
3.76	3354.13	3.76	3595	3.76	-882.516	7.3	0	15.8121	-232.35	343.171	1360.22
3.77	3336.33	3.77	3345	3.77	-1114.71	7.35	0	15.8121	-232.35	343.048	1376.43
3.78	3318.54	3.78	3470	3.78	-971.931	7.4	0	15.8121	-232.35	342.926	1392.64
3.79	3300.78	3.79	3255	3.79	-1169.17	7.45	0	15.8121	-232.35	342.804	1388.2
3.8	3283.05	3.8	3390	3.8	-1016.44	7.5	0	16.137	-232.35	342.681	1383.75
3.81	3265.34	3.81	3455	3.81	-933.732	7.55	0	16.137	-232.35	342.559	1361.34
3.82	3247.68	3.82	3225	3.82	-1146.06	7.6	0	16.1773	-232.35	342.436	1338.93
3.83	3230.05	3.83	3415	3.83	-938.432	7.65	0	16.1773	-232.35	342.314	1359.56
3.84	3212.46	3.84	3320	3.84	-1015.84	7.7	0	16.3998	-232.35	342.191	1380.19
3.85	3194.91	3.85	3490	3.85	-828.302	7.75	0	16.3998	-232.35	342.069	1436.76
3.86	3177.42	3.86	3360	3.86	-940.81	7.8	0	16.4408	-232.35	341.946	1493.33
3.87	3159.98	3.87	3340	3.87	-943.371	7.85	0	16.4408	-232.35	341.824	1544.47
3.88	3142.6	3.88	3255	3.88	-1010.99	7.9	0	16.6039	-232.35	341.701	1595.61
3.89	3125.28	3.89	3195	3.89	-1053.67	7.95	0	16.6039	-232.35	341.579	1646.75
3.9	3108.03	3.9	3420	3.9	-811.413	8	0.02379	16.6039	-232.35	341.456	1697.9
3.91	3090.84	3.91	3440	3.91	-774.225	8.05	0.03944	16.6039	-232.35	341.334	1731.82
3.92	3073.72	3.92	3270	3.92	-927.107	8.1	0.05302	16.6454	-232.35	341.211	1765.74
3.93	3056.68	3.93	3330	3.93	-850.063	8.15	0.07501	16.6454	-232.35	341.089	1739.77
3.94	3039.71	3.94	3105	3.94	-1058.1	8.2	0.11413	16.6454	-232.35	340.966	1713.8
3.95	3022.82	3.95	3105	3.95	-1041.21	8.25	0.19411	16.6454	-232.35	340.844	1680.35
3.96	3006.02	3.96	3200	3.96	-929.407	8.3	0.39954	16.8237	-232.35	340.721	1646.89
3.97	2989.3	3.97	3245	3.97	-867.691	8.35	1.34797	16.8237	-232.35	340.599	1673.33
3.98	2972.68	3.98	3160	3.98	-936.064	8.4	19.5975	16.8657	-232.35	340.476	1699.77
3.99	2956.14	3.99	3005	3.99	-1074.53	8.45	6.3384	16.8657	-232.35	340.354	1712.73
4	2939.7	4	3005	4	-1058.09	8.5	0.81692	16.9323	-232.35	340.231	1725.69
4.01	2923.36	4.01	2775	4.01	-1271.74	8.55	0.55319	16.9323	-232.35	340.109	1702.71
4.02	2907.11	4.02	3035	4.02	-995.501	8.6	0.54365	16.9747	-232.35	339.986	1679.74
4.03	2890.97	4.03	2810	4.03	-1204.36	8.65	0.65385	16.9747	-232.35	339.864	1678.66
4.04	2874.94	4.04	3090	4.04	-908.323	8.7	0.92489	17.0945	-232.35	339.741	1677.59
4.05	2859.01	4.05	2880	4.05	-1102.39	8.75	1.54445	17.0945	-232.35	339.619	1736.4
4.06	2843.19	4.06	2925	4.06	-1041.57	8.8	3.32706	17.1005	-232.35	339.496	1795.22
4.07	2827.48	4.07	3120	4.07	-830.866	8.85	22.2745	17.1005	-232.35	339.374	1837.19
4.08	2811.89	4.08	2900	4.08	-1035.27	8.9	88.119	17.1005	-232.35	339.251	1879.16
4.09	2796.41	4.09	2930	4.09	-989.794	8.95	80.0831	17.1005	-232.35	339.129	1885.19
4.1	2781.05	4.1	2830	4.1	-1074.43	9	18.4399	17.1372	-232.35	339.006	1891.23
4.11	2765.81	4.11	2850	4.11	-1039.19	9.05	3.12494	17.1372	-232.35	338.884	1907.26
4.12	2750.69	4.12	2805	4.12	-1069.07	9.1	1.64323	17.1432	-232.35	338.761	1923.28
4.13	2735.69	4.13	2705	4.13	-1154.08	9.15	1.192	17.1432	-232.35	338.639	1921.34
4.14	2720.82	4.14	2595	4.14	-1249.21	9.2	1.12999	17.1432	-232.35	338.516	1919.4
4.15	2706.08	4.15	2535	4.15	-1294.46	9.25	1.42995	17.1432	-232.35	338.394	1915.21
4.16	2691.46	4.16	2650	4.16	-1164.85	9.3	2.64428	17.1956	-232.35	338.271	1911.02
4.17	2676.98	4.17	2650	4.17	-1150.36	9.35	20.473	17.1956	-232.35	338.149	1924.8
4.18	2662.62	4.18	2720	4.18	-1066.01	9.4	47.7569	17.1956	-232.35	338.026	1938.58
4.19	2648.4	4.19	2640	4.19	-1131.79	9.45	60.8276	17.1956	-232.35	337.904	1937.01
4.2	2634.31	4.2	2560	4.2	-1197.7	9.5	5.55797	17.2386	-232.35	337.781	1935.45
4.21	2620.36	4.21	2785	4.21	-958.747	9.55	1.65601	17.2386	-232.35	337.659	1933.88
4.22	2606.54	4.22	2600	4.22	-1129.93	9.6	0.83837	17.2386	-232.35	337.536	1932.31
4.23	2592.87	4.23	2490	4.23	-1226.25	9.65	0.50742	17.2386	-232.35	337.414	1994.75
4.24	2579.33	4.24	2710	4.24	-992.712	9.7	0.34052	17.5311	-232.35	337.291	2057.19
4.25	2565.93	4.25	2565	4.25	-1124.31	9.75	0.24449	17.5311	-232.35	337.169	2119.63
4.26	2552.67	4.26	2435	4.26	-1241.05	9.8	0.1616	17.5749	-232.35	337.046	2182.07
4.27	2539.55	4.27	2425	4.27	-1237.93	9.85	0.0749	17.5749	-232.35	336.924	2197.35
4.28	2526.57	4.28	2510	4.28	-1139.96	9.9	0	17.7163	-232.35	336.801	2212.63
4.29	2513.74	4.29	2475	4.29	-1162.12	9.95	0	17.7163	-232.35	336.679	2227.9
4.3	2501.05	4.3	2345	4.3	-1279.44	10	0	17.7606	-232.35	336.556	2243.18
4.31	2488.5	4.31	2440	4.31	-1171.89	10.05	0	17.7606	-232.35	336.434	2206.43
4.32	2476.1	4.32	2345	4.32	-1254.49	10.1	0	17.9058	-232.35	336.311	2169.67
4.33	2463.85	4.33	2425	4.33	-1162.23	10.15	0	17.9058	-232.35	336.189	2132.92
4.34	2451.74	4.34	2420	4.34	-1155.13	10.2	0	17.9058	-232.35	336.067	2096.17
4.35	2439.78	4.35	2330	4.35	-1233.16	10.25	0	17.9058	-232.35	335.944	2029.84
4.36	2427.96	4.36	2275	4.36	-1276.35	10.3	0.04357	17.9347	-232.35	335.822	1963.52
4.37	2416.29	4.37	2465	4.37	-1074.68	10.35	0.10358	17.9506	-232.35	335.699	1879.23
4.38	2404.77	4.38	2310	4.38	-1218.16	10.4	0.14031	17.9506	-232.35	335.577	1794.94
4.39	2393.39	4.39	2235	4.39	-1281.78	10.45	0.19607	17.9506	-232.35	335.454	1750.7
4.4	2382.17	4.4	2385	4.4	-1120.55	10.5	0.29327	17.9506	-232.35	335.332	1706.46
4.41	2371.09	4.41	2360	4.41	-1134.48	10.55	0.48633	17.9627	-232.35	335.209	1746.07
4.42	2360.16	4.42	2440	4.42	-1043.54	10.6	0.96108	17.9627	-232.35	335.087	1785.67
4.43	2349.37	4.43	2285	4.43	-1187.76	10.65	2.96508	17.9627	-232.35	334.964	1865.03
4.44	2338.74	4.44	2385	4.44	-1077.13	10.7	37.3466	17.9627	-232.35	334.842	1944.38
4.45	2328.25	4.45	2315	4.45	-1136.64	10.75	34.7587	17.9795	-232.35	334.719	1963.85
4.46	2317.91	4.46	2295	4.46	-1146.3	10.8	4.11264	18.0077	-232.35	334.597	1983.31
4.47	2307.72	4.47	2050	4.47	-1381.1	10.85	1.02346	18.0077	-232.35	334.474	1983.69
4.48	2297.67	4.48	2295	4.48	-1126.06	10.9	0.50585	18.0077	-232.35	334.352	1984.06
4.49	2287.77	4.49	2290	4.49	-1121.16	10.95	0.30186	18.0077	-232.35	334.229	1984.43
4.5	2278.02	4.5	2245	4.5	-1156.41	11	0.2006	18.195	-232.35	334.107	1984.81
4.51	2268.41	4.51	2205	4.51	-1186.8	11.05	0.143	18.195	-232.35	333.984	1964.6
4.52	2258.95	4.52	2185	4.52	-1197.34	11.1	0.10709	18.2405	-232.35	333.862	1944.38
4.53	2249.64	4.53	2125	4.53	-1248.03	11.15	0.04447	18.2405	-232.35	333.739	1906.2
4.54	2240.47	4.54	2250	4.54	-1113.86	11.2	0.00155	18.3399	-232.35	333.617	1868.02
4.55	2231.45	4.55	2195	4.55	-1159.83	11.25	0	18.3859	-232.35	333.494	1852.68
4.56	2222.57	4.56	2070	4.56	-1275.95	11.3	0	18.5838	-232.35	333.372	1837.33
4.57	2213.83	4.57	2120	4.57	-1217.22	11.35	0	18.5838	-232.35	333.249	1857.92
4.58	2205.24	4.58	2140	4.58	-1188.62	11.4	0	18.6007	-232.35	333.127	1878.5
4.59	2196.79	4.59	1975	4.59	-1345.17	11.45	0.03016	18.6007	-232.35	333.004	1903.77
4.6	2188.48	4.6	2080	4.6	-1231.86	11.5	0.05126	18.6303	-232.35	332.882	1929.04
4.61	2180.31	4.61	2240	4.61	-1063.69	11.55	0.15198	18.6303	-232.35	332.759	1954.3
4.62	2172.28	4.62	2095	4.62	-1200.67	11.6	0.22167	18.6473	-232.35	332.637	1979.57
4.63	2164.39	4.63	2185	4.63	-1102.78	11.65	0.31664	18.6473	-232.35	332.514	2034.03
4.64	2156.64	4.64	2120	4.64	-1160.03	11.7	0.4934	18.7757	-232.35	332.392	2088.49
4.65	2149.03	4.65	2075	4.65	-1197.42	11.75	0.89489	18.7757	-232.35	332.269	2142.96
4.66	2141.56	4.66	2145	4.66	-1119.94	11.8	2.53315	18.8227	-232.35	332.147	2197.42
4.67	2134.22	4.67	1990	4.67	-1267.61	11.85	25.6522	18.8227	-232.35	332.024	2197.23
4.68	2127.02	4.68	2065	4.68	-1185.4	11.9	16.8153	18.8522	-232.35	331.902	2197.05
4.69	2119.95	4.69	1860	4.69	-1383.34	11.95	62.1737	18.8522	-232.35	331.779	2196.86
4.7	2113.02	4.7	2100	4.7	-1136.4	12	14.2077	18.8522	-232.35	331.657	2196.67
4.71	2106.21	4.71	2165	4.71	-1064.6	12.05	2.06406	18.8522	-232.35	331.534	2191.62
4.72	2099.55	4.72	2130	4.72	-1092.93	12.1	1.09342	18.8994	-232.35	331.412	2186.57
4.73	2093.01	4.73	2050	4.73	-1166.39	12.15	0.9961	18.8994	-232.35	331.289	2199.48
4.74	2086.6	4.74	2050	4.74	-1159.99	12.2	4.47977	18.8994	-232.35	331.167	2212.39
4.75	2080.32	4.75	1970	4.75	-1233.71	12.25	8.84557	18.8994	-232.35	331.044	2247.49
4.76	2074.17	4.76	1990	4.76	-1207.55	12.3	15.121	18.9553	-232.35	330.922	2282.58
4.77	2068.14	4.77	2045	4.77	-1146.53	12.35	7.96758	18.9553	-232.35	330.799	2257.78
4.78	2062.24	4.78	2060	4.78	-1125.63	12.4	0.81554	19.0028	-232.35	330.677	2232.98
4.79	2056.47	4.79	2055	4.79	-1124.85	12.45	0.36384	19.0028	-232.35	330.554	2122.84
4.8	2050.81	4.8	2045	4.8	-1129.2	12.5	0.28116	19.0142	-232.35	330.432	2012.7
4.81	2045.28	4.81	2110	4.81	-1058.67	12.55	0.39972	19.0142	-232.35	330.309	1938.49
4.82	2039.88	4.82	2025	4.82	-1138.26	12.6	3.48522	19.0142	-232.35	330.187	1864.28
4.83	2034.59	4.83	2010	4.83	-1147.97	12.65	5.94933	19.0142	-232.35	330.064	1881.03
4.84	2029.42	4.84	1830	4.84	-1322.8	12.7	0.63929	19.0618	-232.35	329.942	1897.78
4.85	2024.36	4.85	1960	4.85	-1187.75	12.75	0.16327	19.0618	-232.35	329.819	1896.56
4.86	2019.43	4.86	2005	4.86	-1137.81	12.8	0.07508	19.0618	-232.35	329.697	1895.35
4.87	2014.61	4.87	1975	4.87	-1162.99	12.85	0.05156	19.0618	-232.35	329.574	1832.74
4.88	2009.9	4.88	2120	4.88	-1013.29	12.9	0.05855	19.1752	-232.35	329.452	1770.14
4.89	2005.3	4.89	2000	4.89	-1128.69	12.95	0.07097	19.1752	-232.35	329.329	1767.42
4.9	2000.82	4.9	2020	4.9	-1104.21	13	0.08558	19.1752	-232.35	329.207	1764.71
4.91	1996.45	4.91	2090	4.91	-1029.83	13.05	0.10906	19.1752	-232.35	329.084	1801.11
4.92	1992.18	4.92	2035	4.92	-1080.57	13.1	0.15742	19.2233	-232.35	328.962	1837.52
4.93	1988.03	4.93	2020	4.93	-1091.41	13.15	0.28073	19.2233	-232.35	328.84	1855.95
4.94	1983.98	4.94	1805	4.94	-1302.36	13.2	0.64747	19.2233	-232.35	328.717	1874.39
4.95	1980.03	4.95	1995	4.95	-1108.42	13.25	5.51556	19.2233	-232.35	328.595	1890.2
4.96	1976.19	4.96	2320	4.96	-779.576	13.3	14.8219	19.2975	-232.35	328.472	1906.02
4.97	1972.45	4.97	2075	4.97	-1020.84	13.35	9.62569	19.2975	-232.35	328.35	1885.9
4.98	1968.81	4.98	1950	4.98	-1142.2	13.4	2.11202	19.3191	-232.35	328.227	1865.78
4.99	1965.27	4.99	1865	4.99	-1223.66	13.45	0.40091	19.3191	-232.35	328.105	1810.1
5	1961.83	5	1905	5	-1180.22	13.5	0.19912	19.3459	-232.35	327.982	1754.42
5.01	1958.49	5.01	1960	5.01	-1121.88	13.55	0.12045	19.3459	-232.35	327.86	1734.67
5.02	1955.25	5.02	2010	5.02	-1068.63	13.6	0.08104	19.3675	-232.35	327.737	1714.93
5.03	1952.09	5.03	2160	5.03	-915.481	13.65	0.05836	19.3675	-232.35	327.615	1731.86
5.04	1949.04	5.04	1955	5.04	-1117.42	13.7	0.03927	19.4142	-232.35	327.492	1748.8
5.05	1946.07	5.05	2120	5.05	-949.456	13.75	0.01463	19.4142	-232.35	327.37	1729.81
5.06	1943.19	5.06	2040	5.06	-1026.58	13.8	0.00208	19.4629	-232.35	327.247	1710.81
5.07	1940.41	5.07	1865	5.07	-1198.79	13.85	0	19.4629	-232.35	327.125	1657.12
5.08	1937.71	5.08	1995	5.08	-1066.1	13.9	0	19.5878	-232.35	327.002	1603.43
5.09	1935.1	5.09	2020	5.09	-1038.48	13.95	0	19.5878	-232.35	326.88	1549.74
5.1	1932.57	5.1	2135	5.1	-920.957	14	0.14716	19.5878	-232.35	326.757	1496.05
5.11	1930.13	5.11	1870	5.11	-1183.52	14.05	0.27683	19.5878	-232.35	326.635	1526.95
5.12	1927.77	5.12	2025	5.12	-1026.16	14.1	0.36933	19.6369	-232.35	326.512	1557.85
5.13	1925.49	5.13	1870	5.13	-1178.88	14.15	0.51736	19.6369	-232.35	326.39	1648.65
5.14	1923.29	5.14	2065	5.14	-981.68	14.2	0.77629	19.6369	-232.35	326.267	1739.44
5.15	1921.17	5.15	1960	5.15	-1084.56	14.25	1.29262	19.6369	-232.35	326.145	1777.46
5.16	1919.13	5.16	2030	5.16	-1012.52	14.3	2.72885	19.7129	-232.35	326.022	1815.48
5.17	1917.17	5.17	1980	5.17	-1060.56	14.35	8.08001	19.7129	-232.35	325.9	1817.56
5.18	1915.28	5.18	2025	5.18	-1013.67	14.4	109.787	19.7129	-232.35	325.777	1819.64
5.19	1913.46	5.19	1960	5.19	-1076.85	14.45	84.8674	19.7129	-232.35	325.655	1845.68
5.2	1911.72	5.2	2040	5.2	-995.105	14.5	8.77959	19.7623	-232.35	325.532	1871.72
5.21	1910.05	5.21	1695	5.21	-1338.43	14.55	4.06122	19.7623	-232.35	325.41	1879.79
5.22	1908.44	5.22	1960	5.22	-1071.83	14.6	4.32798	19.7623	-232.35	325.287	1887.86
5.23	1906.91	5.23	2110	5.23	-920.297	14.65	9.12938	19.7623	-232.35	325.165	1837.16
5.24	1905.44	5.24	1810	5.24	-1218.83	14.7	111.203	20.161	-232.35	325.042	1786.47
5.25	1904.04	5.25	2070	5.25	-957.43	14.75	118.252	20.161	-232.35	324.92	1717.8
5.26	1902.71	5.26	1980	5.26	-1046.1	14.8	16.7254	20.2115	-232.35	324.797	1649.14
5.27	1901.44	5.27	1925	5.27	-1099.82	14.85	13.857	20.2115	-232.35	324.675	1644.49
5.28	1900.23	5.28	2100	5.28	-923.616	14.9	11.484	20.4337	-232.35	324.552	1639.83
5.29	1899.08	5.29	1930	5.29	-1092.47	14.95	26.3515	20.4337	-232.35	324.43	1653.14
5.3	1898	5.3	2125	5.3	-896.382	15	17.2134	20.485	-232.35	324.307	1666.45
5.31	1896.97	5.31	1860	5.31	-1160.35	15.05	10.6311	20.485	-232.35	324.185	1682.57
5.32	1896	5.32	2035	5.32	-984.385	15.1	2.91627	20.669	-232.35	324.062	1698.69
5.33	1895.09	5.33	1835	5.33	-1183.47	15.15	3.88262	20.669	-232.35	323.94	1750.74
5.34	1894.23	5.34	1980	5.34	-1037.62	15.2	3.15616	20.7209	-232.35	323.817	1802.8
5.35	1893.43	5.35	2065	5.35	-951.814	15.25	11.3964	20.7209	-232.35	323.695	1870.57
5.36	1892.68	5.36	1930	5.36	-1086.07	15.3	3.5893	20.7582	-232.35	323.572	1938.35
5.37	1891.98	5.37	1905	5.37	-1110.37	15.35	0.89333	20.7582	-232.35	323.45	1946.23
5.38	1891.34	5.38	1835	5.38	-1179.73	15.4	0.86337	20.7582	-232.35	323.327	1954.11
5.39	1890.75	5.39	1845	5.39	-1169.14	15.45	1.24753	20.7582	-232.35	323.205	1906.41
5.4	1890.21	5.4	1820	5.4	-1193.59	15.5	2.48397	20.8102	-232.35	323.082	1858.71
5.41	1889.71	5.41	1930	5.41	-1083.1	15.55	10.9195	20.8102	-232.35	322.96	1828.98
5.42	1889.27	5.42	1960	5.42	-1052.66	15.6	94.5789	20.8102	-232.35	322.837	1799.24
5.43	1888.88	5.43	1945	5.43	-1067.26	15.65	48.9611	20.8102	-232.35	322.715	1787.1
5.44	1888.53	5.44	1920	5.44	-1091.92	15.7	5.01376	20.8272	-232.35	322.592	1774.96
5.45	1888.23	5.45	1825	5.45	-1186.62	15.75	1.96364	20.8272	-232.35	322.47	1726.88
5.46	1887.98	5.46	1975	5.46	-1036.37	15.8	1.5461	20.8272	-232.35	322.347	1678.81
5.47	1887.78	5.47	1905	5.47	-1106.17	15.85	5.85432	20.8272	-232.35	322.225	1650.94
5.48	1887.63	5.48	2005	5.48	-1006.02	15.9	17.7195	20.8795	-232.35	322.103	1623.08
5.49	1887.53	5.49	1850	5.49	-1160.92	15.95	5.59098	20.8795	-232.35	321.98	1631.15
5.5	1887.49	5.5	2080	5.5	-930.877	16	5.72824	20.8795	-232.35	321.858	1639.22
5.51	1887.5	5.51	1770	5.51	-1240.89	16.05	2.86957	20.8795	-232.35	321.735	1637.19
5.52	1887.57	5.52	1940	5.52	-1070.96	16.1	1.87726	20.8965	-232.35	321.613	1635.15
5.53	1887.71	5.53	1825	5.53	-1186.1	16.15	0.63954	20.8965	-232.35	321.49	1615.15
5.54	1887.92	5.54	2035	5.54	-976.306	16.2	0.15671	20.8965	-232.35	321.368	1595.15
5.55	1888.2	5.55	1795	5.55	-1216.59	16.25	0.09397	20.8965	-232.35	321.245	1580.94
5.56	1888.57	5.56	1750	5.56	-1261.96	16.3	0.07453	20.9158	-232.35	321.123	1566.74
5.57	1889.04	5.57	1960	5.57	-1052.43	16.35	0.04812	20.9158	-232.35	321	1588.48
5.58	1889.61	5.58	1895	5.58	-1118	16.4	0.04276	20.9489	-232.35	320.878	1610.21
5.59	1890.31	5.59	1885	5.59	-1128.69	16.45	0.0463	20.9489	-232.35	320.755	1654.4
5.6	1891.14	5.6	1895	5.6	-1119.52	16.5	0.06285	20.9489	-232.35	320.633	1698.6
5.61	1892.12	5.61	1850	5.61	-1165.51	16.55	0.12485	20.9489	-232.35	320.51	1742.79
5.62	1893.29	5.62	1865	5.62	-1151.67	16.6	0.25972	20.9508	-232.35	320.388	1786.98
5.63	1894.65	5.63	1835	5.63	-1183.04	16.65	0.76499	20.9683	-232.35	320.265	1764.73
5.64	1896.24	5.64	1990	5.64	-1029.62	16.7	9.10872	20.9683	-232.35	320.143	1742.49
5.65	1898.08	5.65	1745	5.65	-1276.47	16.75	5.8914	21.0034	-232.35	320.02	1702.27
5.66	1900.21	5.66	1910	5.66	-1113.59	16.8	0.86403	21.131	-232.35	319.898	1662.05
5.67	1902.66	5.67	1820	5.67	-1206.04	16.85	0.89769	21.131	-232.35	319.775	1649.54
5.68	1905.46	5.68	1695	5.68	-1333.85	16.9	1.87861	21.131	-232.35	319.653	1637.02
5.69	1908.66	5.69	1975	5.69	-1057.05	16.95	17.63	21.131	-232.35	319.53	1660.44
5.7	1912.3	5.7	1845	5.7	-1190.68	17	22.1858	21.1754	-232.35	319.408	1683.86
5.71	1916.41	5.71	1980	5.71	-1059.8	17.05	6.0855	21.1754	-232.35	319.285	1767.96
5.72	1921.04	5.72	1895	5.72	-1149.43	17.1	1.09481	21.184	-232.35	319.163	1852.07
5.73	1926.24	5.73	1775	5.73	-1274.62	17.15	1.07293	21.184	-232.35	319.04	1918.2
5.74	1932.03	5.74	1915	5.74	-1140.42	17.2	7.17038	21.184	-232.35	318.918	1984.34
5.75	1938.47	5.75	2040	5.75	-1021.86	17.25	17.8316	21.184	-232.35	318.795	1973.74
5.76	1945.59	5.76	1905	5.76	-1163.98	17.3	7.09878	21.2285	-232.35	318.673	1963.15
5.77	1953.43	5.77	2010	5.77	-1066.82	17.35	1.45233	21.2285	-232.35	318.55	1952.55
5.78	1962.01	5.78	1885	5.78	-1200.39	17.4	1.48425	21.4069	-232.35	318.428	1941.95
5.79	1971.35	5.79	1960	5.79	-1134.74	17.45	0.88318	21.4069	-232.35	318.305	1973.65
5.8	1981.48	5.8	1835	5.8	-1269.87	17.5	0.20632	21.4258	-232.35	318.183	2005.35
5.81	1992.4	5.81	1985	5.81	-1130.79	17.55	0.11762	21.4607	-232.35	318.06	2001.11
5.82	2004.12	5.82	1975	5.82	-1152.5	17.6	0.12311	21.4607	-232.35	317.938	1996.88
5.83	2016.61	5.83	2025	5.83	-1115	17.65	0.14063	21.4796	-232.35	317.815	1939.49
5.84	2029.87	5.84	2250	5.84	-903.259	17.7	0.16252	21.5651	-232.35	317.693	1882.11
5.85	2043.86	5.85	2135	5.85	-1032.24	17.75	0.25619	21.5651	-232.35	317.57	1764.83
5.86	2058.53	5.86	2095	5.86	-1086.91	17.8	1.37385	21.5651	-232.35	317.448	1647.55
5.87	2073.82	5.87	2170	5.87	-1027.2	17.85	1.77346	21.5651	-232.35	317.325	1514.36
5.88	2089.66	5.88	2130	5.88	-1083.04	17.9	1.45701	21.6193	-232.35	317.203	1381.18
5.89	2105.96	5.89	1845	5.89	-1384.35	17.95	9.831	21.6193	-232.35	317.08	1307.88
5.9	2122.62	5.9	2045	5.9	-1201.01	18	25.0542	21.6193	-232.35	316.958	1234.59
5.91	2139.54	5.91	2055	5.91	-1207.92	18.05	15.4985	21.6193	-232.35	316.835	1222.68
5.92	2156.57	5.92	2170	5.92	-1109.96	18.1	7.05095	21.6361	-232.35	316.713	1210.77
5.93	2173.59	5.93	2265	5.93	-1031.97	18.15	3.07464	21.6361	-232.35	316.59	1234.8
5.94	2190.44	5.94	2235	5.94	-1078.82	18.2	15.979	21.6905	-232.35	316.468	1258.82
5.95	2206.97	5.95	2290	5.95	-1040.36	18.25	9.37849	21.6905	-232.35	316.345	1269.56
5.96	2223.02	5.96	2165	5.96	-1181.41	18.3	1.12649	21.7411	-232.35	316.223	1280.3
5.97	2238.44	5.97	2185	5.97	-1176.83	18.35	0.43302	21.7411	-232.35	316.1	1231.15
5.98	2253.07	5.98	2230	5.98	-1146.46	18.4	0.28553	21.7644	-232.35	315.978	1181.99
5.99	2266.75	5.99	2360	5.99	-1030.14	18.45	0.21156	21.7644	-232.35	315.855	1119.37
6	2279.35	6	2375	6	-1027.74	18.5	0.20564	21.7644	-232.35	315.733	1056.74
6.01	2290.72	6.01	2260	6.01	-1154.1	18.55	0.26123	21.7644	-232.35	315.61	1077.96
6.02	2300.73	6.02	2230	6.02	-1194.12	18.6	0.4181	21.7957	-232.35	315.488	1099.18
6.03	2309.26	6.03	2425	6.03	-1007.65	18.65	1.05618	21.7957	-232.35	315.365	1197.6
6.04	2316.22	6.04	2235	6.04	-1204.6	18.7	7.38624	21.8191	-232.35	315.243	1296.02
6.05	2321.49	6.05	2405	6.05	-1039.87	18.75	17.3483	21.8191	-232.35	315.121	1358.51
6.06	2324.99	6.06	2335	6.06	-1113.38	18.8	16.388	21.8191	-232.35	314.998	1420.99
6.07	2326.66	6.07	2430	6.07	-1020.05	18.85	6.36845	21.8191	-232.35	314.876	1446.05
6.08	2326.45	6.08	2315	6.08	-1134.84	18.9	5.37248	21.8358	-232.35	314.753	1471.11
6.09	2324.33	6.09	2235	6.09	-1212.72	18.95	10.2716	21.8358	-232.35	314.631	1436.27
6.1	2320.31	6.1	2275	6.1	-1168.7	19	10.5669	21.8907	-232.35	314.508	1401.44
6.11	2314.42	6.11	2385	6.11	-1052.81	19.05	4.5649	21.8907	-232.35	314.386	1326.74
6.12	2306.71	6.12	2385	6.12	-1045.1	19.1	4.26227	21.9295	-232.35	314.263	1252.04
6.13	2297.29	6.13	2295	6.13	-1125.68	19.15	3.88581	21.9295	-232.35	314.141	1213.27
6.14	2286.27	6.14	2150	6.14	-1259.66	19.2	11.9307	21.9846	-232.35	314.018	1174.51
6.15	2273.8	6.15	2380	6.15	-1017.18	19.25	6.80673	21.9846	-232.35	313.896	1170.55
6.16	2260.04	6.16	2245	6.16	-1138.43	19.3	0.90223	22.2558	-232.35	313.773	1166.6
6.17	2245.19	6.17	2265	6.17	-1103.58	19.35	0.33562	22.2558	-232.35	313.651	1180.61
6.18	2229.44	6.18	2195	6.18	-1157.83	19.4	0.22046	22.2978	-232.35	313.528	1194.63
6.19	2212.99	6.19	2275	6.19	-1061.37	19.45	0.1929	22.2978	-232.35	313.406	1202.46
6.2	2196.03	6.2	2200	6.2	-1119.41	19.5	0.23823	22.2978	-232.35	313.283	1210.3
6.21	2178.75	6.21	2040	6.21	-1262.14	19.55	0.41875	22.2978	-232.35	313.161	1218.14
6.22	2161.36	6.22	2005	6.22	-1279.75	19.6	1.7681	22.3118	-232.35	313.038	1225.98
6.23	2144.01	6.23	2230	6.23	-1037.4	19.65	12.417	22.3118	-232.35	312.916	1282.85
6.24	2126.88	6.24	2115	6.24	-1135.27	19.7	10.5203	22.3539	-232.35	312.793	1339.72
6.25	2110.11	6.25	2120	6.25	-1113.49	19.75	2.80012	22.3539	-232.35	312.671	1504.4
6.26	2093.82	6.26	2100	6.26	-1117.21	19.8	0.42751	22.3539	-232.35	312.548	1669.07
6.27	2078.13	6.27	2135	6.27	-1066.52	19.85	0.22214	22.3539	-232.35	312.426	1781.34
6.28	2063.15	6.28	2145	6.28	-1041.53	19.9	0.187	22.6377	-232.35	312.303	1893.62
6.29	2048.93	6.29	1975	6.29	-1197.31	19.95	0.69729	22.6377	-232.35	312.181	1874.13
6.3	2035.54	6.3	2045	6.3	-1113.93	20	1.0067	22.6377	-232.35	312.058	1854.64
6.31	2023.02	6.31	2115	6.31	-1031.41	20.05	2.35928	22.6377	-232.35	311.936	1785.37
6.32	2011.4	6.32	1905	6.32	-1229.79	20.1	1.799	22.6946	-232.35	311.813	1716.1
6.33	2000.69	6.33	2030	6.33	-1094.08	20.15	0.50558	22.6946	-232.35	311.691	1664.79
6.34	1990.88	6.34	1950	6.34	-1164.26	20.2	0.08501	22.6946	-232.35	311.568	1613.49
6.35	1981.95	6.35	2035	6.35	-1070.34	20.25	0.04109	22.6946	-232.35	311.446	1604.43
6.36	1973.88	6.36	1830	6.36	-1267.27	20.3	0.02658	22.7828	-232.35	311.323	1595.38
6.37	1966.63	6.37	1845	6.37	-1245.02	20.35	0.03347	22.7828	-232.35	311.201	1622.26
6.38	1960.16	6.38	1975	6.38	-1108.55	20.4	0.04953	22.7828	-232.35	311.078	1649.14
6.39	1954.42	6.39	2015	6.39	-1062.81	20.45	0.06258	22.7828	-232.35	310.956	1694.36
6.4	1949.36	6.4	1900	6.4	-1172.75	20.5	0.08079	22.8401	-232.35	310.833	1739.58
6.41	1944.93	6.41	2035	6.41	-1033.32	20.55	0.1251	22.8401	-232.35	310.711	1844.7
6.42	1941.06	6.42	2065	6.42	-999.449	20.6	0.21337	22.8401	-232.35	310.588	1949.81
6.43	1937.71	6.43	2025	6.43	-1036.1	20.65	0.39823	22.8401	-232.35	310.466	2062.41
6.44	1934.82	6.44	1965	6.44	-1093.21	20.7	1.35019	22.8963	-232.35	310.343	2175.01
6.45	1932.34	6.45	1880	6.45	-1175.73	20.75	8.82572	22.8963	-232.35	310.221	2227.72
6.46	1930.23	6.46	2145	6.46	-908.612	20.8	13.486	22.9539	-232.35	310.098	2280.43
6.47	1928.42	6.47	1945	6.47	-1106.81	20.85	7.36613	22.9539	-232.35	309.976	2247.79
6.48	1926.9	6.48	1945	6.48	-1105.28	20.9	2.43728	22.9548	-232.35	309.853	2215.15
6.49	1925.6	6.49	2130	6.49	-918.989	20.95	7.72953	22.9548	-232.35	309.731	2146.58
6.5	1924.51	6.5	1995	6.5	-1052.9	21	11.1783	23.0125	-232.35	309.608	2078.01
6.51	1923.59	6.51	1685	6.51	-1361.98	21.05	12.5823	23.0125	-232.35	309.486	2007.53
6.52	1922.81	6.52	2050	6.52	-996.197	21.1	8.56814	23.1608	-232.35	309.363	1937.04
6.53	1922.15	6.53	1960	6.53	-1085.54	21.15	3.77927	23.1608	-232.35	309.241	1926.44
6.54	1921.59	6.54	2075	6.54	-969.973	21.2	5.52534	23.1608	-232.35	309.118	1915.84
6.55	1921.1	6.55	1895	6.55	-1149.49	21.25	2.80074	23.1608	-232.35	308.996	1930.32
6.56	1920.68	6.56	1785	6.56	-1259.07	21.3	0.47195	23.2191	-232.35	308.873	1944.8
6.57	1920.31	6.57	2075	6.57	-968.701	21.35	0.26379	23.2191	-232.35	308.751	1941.32
6.58	1919.99	6.58	1865	6.58	-1178.37	21.4	0.23653	23.2191	-232.35	308.628	1937.83
6.59	1919.69	6.59	1920	6.59	-1123.07	21.45	0.29362	23.2191	-232.35	308.506	1932.85
6.6	1919.41	6.6	1955	6.6	-1087.8	21.5	0.84186	23.2538	-232.35	308.384	1927.87
6.61	1919.16	6.61	1835	6.61	-1207.54	21.55	1.99993	23.2538	-232.35	308.261	1922.88
6.62	1918.91	6.62	1990	6.62	-1052.3	21.6	12.2215	23.276	-232.35	308.139	1917.9
6.63	1918.67	6.63	1905	6.63	-1137.06	21.65	11.6029	23.276	-232.35	308.016	1902.81
6.64	1918.44	6.64	1900	6.64	-1141.82	21.7	4.75469	23.3123	-232.35	307.894	1887.72
6.65	1918.2	6.65	1895	6.65	-1146.59	21.75	1.73755	23.3123	-232.35	307.771	1836.7
6.66	1917.97	6.66	1935	6.66	-1106.35	21.8	0.84975	23.3346	-232.35	307.649	1785.67
6.67	1917.73	6.67	1945	6.67	-1096.12	21.85	0.62123	23.3346	-232.35	307.526	1738.37
6.68	1917.49	6.68	1885	6.68	-1155.88	21.9	0.29915	23.4706	-232.35	307.404	1691.06
6.69	1917.24	6.69	1940	6.69	-1100.63	21.95	0.09947	23.4706	-232.35	307.281	1703.65
6.7	1916.99	6.7	2020	6.7	-1020.38	22	0.07093	23.4706	-232.35	307.159	1716.24
6.71	1916.73	6.71	1885	6.71	-1155.12	22.05	0.05052	23.4706	-232.35	307.036	1764.76
6.72	1916.47	6.72	1925	6.72	-1114.85	22.1	0.04695	23.5297	-232.35	306.914	1813.28
6.73	1916.19	6.73	1830	6.73	-1209.58	22.15	0.06945	23.5297	-232.35	306.791	1843.83
6.74	1915.91	6.74	1875	6.74	-1164.3	22.2	0.30549	23.5297	-232.35	306.669	1874.39
6.75	1915.63	6.75	1975	6.75	-1064.01	22.25	2.43031	23.5297	-232.35	306.546	1855.53
6.76	1915.33	6.76	2090	6.76	-948.715	22.3	1.37226	23.6246	-232.35	306.424	1836.67
6.77	1915.02	6.77	1810	6.77	-1228.41	22.35	0.20694	23.6246	-232.35	306.301	1799.85
6.78	1914.71	6.78	1850	6.78	-1188.1	22.4	0.08186	23.6841	-232.35	306.179	1763.03
6.79	1914.39	6.79	1885	6.79	-1152.77	22.45	0.07748	23.6841	-232.35	306.056	1746.04
6.8	1914.06	6.8	1850	6.8	-1187.44	22.5	0.11012	23.7206	-232.35	305.934	1729.06
6.81	1913.72	6.81	1925	6.81	-1112.1	22.55	0.23529	23.7206	-232.35	305.811	1730.04
6.82	1913.37	6.82	1925	6.82	-1111.76	22.6	2.15556	23.7688	-232.35	305.689	1731.02
6.83	1913.01	6.83	1945	6.83	-1091.4	22.65	3.77488	23.7688	-232.35	305.566	1778.47
6.84	1912.65	6.84	1930	6.84	-1106.03	22.7	3.09253	23.7688	-232.35	305.444	1825.91
6.85	1912.27	6.85	1850	6.85	-1185.66	22.75	1.00139	23.7688	-232.35	305.321	1873.36
6.86	1911.89	6.86	1800	6.86	-1235.28	22.8	0.26698	23.7803	-232.35	305.199	1920.8
6.87	1911.5	6.87	1870	6.87	-1164.89	22.85	0.20513	23.7803	-232.35	305.076	1943.54
6.88	1911.1	6.88	1890	6.88	-1144.49	22.9	0.18275	23.8287	-232.35	304.954	1966.28
6.89	1910.69	6.89	1910	6.89	-1124.08	22.95	0.32241	23.8287	-232.35	304.831	1953.09
6.9	1910.28	6.9	1890	6.9	-1143.67	23	1.33669	23.8287	-232.35	304.709	1939.89
6.91	1909.86	6.91	1770	6.91	-1263.24	23.05	1.24753	23.8287	-232.35	304.586	1873.73
6.92	1909.42	6.92	1785	6.92	-1247.81	23.1	4.70754	23.9814	-232.35	304.464	1807.57
6.93	1908.98	6.93	1940	6.93	-1092.37	23.15	3.2994	24.0419	-232.35	304.341	1723.44
6.94	1908.54	6.94	1775	6.94	-1256.92	23.2	4.51113	24.0454	-232.35	304.219	1639.31
6.95	1908.08	6.95	1890	6.95	-1141.47	23.25	3.5403	24.0454	-232.35	304.096	1576.52
6.96	1907.61	6.96	1780	6.96	-1251	23.3	7.42814	24.0454	-232.35	303.974	1513.73
6.97	1907.14	6.97	1975	6.97	-1055.53	23.35	4.8905	24.0454	-232.35	303.851	1510.83
6.98	1906.66	6.98	2070	6.98	-960.051	23.4	1.171	24.0629	-232.35	303.729	1507.93
6.99	1906.18	6.99	1980	6.99	-1049.56	23.45	0.38461	24.0629	-232.35	303.606	1527.89
7	1905.68	7	1775	7	-1254.07	23.5	0.16979	24.0629	-232.35	303.484	1547.84
7.01	1905.18	7.01	1750	7.01	-1278.57	23.55	0.13832	24.0629	-232.35	303.361	1603.73
7.02	1904.67	7.02	1880	7.02	-1148.06	23.6	0.1572	24.106	-232.35	303.239	1659.62
7.03	1904.16	7.03	1780	7.03	-1247.54	23.65	0.22543	24.106	-232.35	303.116	1715.51
7.04	1903.63	7.04	1955	7.04	-1072.02	23.7	0.47013	24.106	-232.35	302.994	1771.4
7.05	1903.1	7.05	1785	7.05	-1241.49	23.75	4.4507	24.106	-232.35	302.871	1791.36
7.06	1902.56	7.06	1890	7.06	-1135.95	23.8	5.36748	24.1235	-232.35	302.749	1811.31
7.07	1902.02	7.07	1900	7.07	-1125.41	23.85	6.92174	24.1235	-232.35	302.626	1782.05
7.08	1901.47	7.08	1915	7.08	-1109.86	23.9	2.88252	24.1235	-232.35	302.504	1752.78
7.09	1900.91	7.09	1745	7.09	-1279.3	23.95	1.74179	24.1235	-232.35	302.381	1663.62
7.1	1900.35	7.1	2010	7.1	-1013.74	24	4.66282	24.1401	-232.35	302.259	1574.46
7.11	1899.78	7.11	2035	7.11	-988.166	24.05	4.2807	24.1401	-232.35	302.136	1467.34
7.12	1899.2	7.12	1810	7.12	-1212.59	24.1	2.7217	24.1401	-232.35	302.014	1360.22
7.13	1898.62	7.13	1785	7.13	-1237.01	24.15	0.87844	24.1401	-232.35	301.891	1289.03
7.14	1898.03	7.14	2050	7.14	-971.421	24.2	3.1759	24.1792	-232.35	301.769	1217.83
7.15	1897.44	7.15	1920	7.15	-1100.83	24.25	1.62183	24.1792	-232.35	301.646	1239.47
7.16	1896.84	7.16	1920	7.16	-1100.23	24.3	0.62479	24.2009	-232.35	301.524	1261.11
7.17	1896.24	7.17	1880	7.17	-1139.62	24.35	0.13251	24.2009	-232.35	301.401	1342.65
7.18	1895.63	7.18	1940	7.18	-1079.01	24.4	0.08666	24.2009	-232.35	301.279	1424.18
7.19	1895.01	7.19	1750	7.19	-1268.4	24.45	0.0808	24.2009	-232.35	301.157	1482.13
7.2	1894.39	7.2	1810	7.2	-1207.78	24.5	0.1022	24.2401	-232.35	301.034	1540.07
7.21	1893.76	7.21	1850	7.21	-1167.15	24.55	0.39021	24.2401	-232.35	300.912	1538.13
7.22	1893.13	7.22	1825	7.22	-1191.52	24.6	1.9675	24.3072	-232.35	300.789	1536.19
7.23	1892.5	7.23	1770	7.23	-1245.88	24.65	1.26448	24.3072	-232.35	300.667	1508.8
7.24	1891.86	7.24	1980	7.24	-1035.24	24.7	1.91342	24.3684	-232.35	300.544	1481.4
7.25	1891.21	7.25	1845	7.25	-1169.6	24.75	2.31069	24.3684	-232.35	300.422	1471.97
7.26	1890.56	7.26	1820	7.26	-1193.95	24.8	2.15556	24.5272	-232.35	300.299	1462.54
7.27	1889.91	7.27	1870	7.27	-1143.3	24.85	0.81063	24.5865	-232.35	300.177	1489.8
7.28	1889.25	7.28	1975	7.28	-1037.64	24.9	0.15246	24.5865	-232.35	300.054	1517.05
7.29	1888.59	7.29	1920	7.29	-1091.98	24.95	0.05781	24.589	-232.35	299.932	1562.28
7.3	1887.92	7.3	1930	7.3	-1081.31	25	0.03492	24.6485	-232.35	299.809	1607.5
7.31	1887.25	7.31	1740	7.31	-1270.64	25.05	0.02301	24.6485	-232.35	299.687	1687.3
7.32	1886.58	7.32	1900	7.32	-1109.97	25.1	0.01895	24.7125	-232.35	299.564	1767.1
7.33	1885.9	7.33	1910	7.33	-1099.29	25.15	0.02039	24.7125	-232.35	299.442	1810.96
7.34	1885.22	7.34	1885	7.34	-1123.61	25.2	0.02218	24.7508	-232.35	299.319	1854.83
7.35	1884.54	7.35	1895	7.35	-1112.93	25.25	0.02744	24.7508	-232.35	299.197	1797.25
7.36	1883.85	7.36	1930	7.36	-1077.24	25.3	0.04618	24.7508	-232.35	299.074	1739.68
7.37	1883.16	7.37	1855	7.37	-1151.55	25.35	0.08566	24.7508	-232.35	298.952	1646.17
7.38	1882.47	7.38	1745	7.38	-1260.85	25.4	0.48676	24.7636	-232.35	298.829	1552.66
7.39	1881.77	7.39	1875	7.39	-1130.16	25.45	0.39777	24.7636	-232.35	298.707	1499.2
7.4	1881.07	7.4	1855	7.4	-1149.46	25.5	1.03671	24.7748	-232.35	298.584	1445.75
7.41	1880.37	7.41	1855	7.41	-1148.76	25.55	3.25197	24.7748	-232.35	298.462	1452.18
7.42	1879.67	7.42	1935	7.42	-1068.05	25.6	4.42943	24.8132	-232.35	298.339	1458.61
7.43	1878.96	7.43	1730	7.43	-1272.35	25.65	3.39565	24.8132	-232.35	298.217	1471.78
7.44	1878.25	7.44	1800	7.44	-1201.64	25.7	3.6209	24.8132	-232.35	298.094	1484.96
7.45	1877.54	7.45	1960	7.45	-1040.93	25.75	3.3728	24.8132	-232.35	297.972	1498.13
7.46	1876.83	7.46	1890	7.46	-1110.22	25.8	3.18088	24.826	-232.35	297.849	1511.3
7.47	1876.11	7.47	1920	7.47	-1079.5	25.85	0.73151	24.826	-232.35	297.727	1553.11
7.48	1875.4	7.48	1740	7.48	-1258.78	25.9	0.28661	24.9757	-232.35	297.604	1594.91
7.49	1874.68	7.49	1705	7.49	-1293.07	25.95	0.55633	24.9757	-232.35	297.482	1696.61
7.5	1873.96	7.5	1840	7.5	-1157.35	26	1.49125	24.9757	-232.35	297.359	1798.31
7.51	1873.24	7.51	1820	7.51	-1176.62	26.05	1.72707	24.9757	-232.35	297.237	1890.27
7.52	1872.51	7.52	1840	7.52	-1155.9	26.1	2.71659	25.0387	-232.35	297.114	1982.24
7.53	1871.79	7.53	1890	7.53	-1105.18	26.15	3.22158	25.0387	-232.35	296.992	1990.35
7.54	1871.06	7.54	1795	7.54	-1199.45	26.2	2.8563	25.0387	-232.35	296.869	1998.47
7.55	1870.34	7.55	1645	7.55	-1348.72	26.25	2.23722	25.0387	-232.35	296.747	1933.78
7.56	1869.61	7.56	1895	7.56	-1098	26.3	1.0468	25.2607	-232.35	296.624	1869.1
7.57	1868.88	7.57	1905	7.57	-1087.27	26.35	0.31919	25.2607	-232.35	296.502	1768.48
7.58	1868.15	7.58	1785	7.58	-1206.54	26.4	0.08209	25.3244	-232.35	296.379	1667.86
7.59	1867.42	7.59	1685	7.59	-1305.81	26.45	0.04769	25.3244	-232.35	296.257	1582.21
7.6	1866.69	7.6	1780	7.6	-1210.08	26.5	0.03274	25.4048	-232.35	296.134	1496.56
7.61	1865.96	7.61	1915	7.61	-1074.35	26.55	0.02702	25.4048	-232.35	296.012	1410.91
7.62	1865.23	7.62	1890	7.62	-1098.62	26.6	0.0217	25.4689	-232.35	295.889	1325.26
7.63	1864.5	7.63	2115	7.63	-872.884	26.65	0.03049	25.4689	-232.35	295.767	1246.03
7.64	1863.76	7.64	1975	7.64	-1012.15	26.7	0.08716	25.5923	-232.35	295.644	1166.79
7.65	1863.03	7.65	1915	7.65	-1071.42	26.75	0.31536	25.5923	-232.35	295.522	1087.55
7.66	1862.3	7.66	1690	7.66	-1295.69	26.8	0.23332	25.5923	-232.35	295.399	1008.31
7.67	1861.57	7.67	1950	7.67	-1034.95	26.85	0.63203	25.5923	-232.35	295.277	927.202
7.68	1860.83	7.68	1990	7.68	-994.221	26.9	0.45343	25.6569	-232.35	295.154	846.092
7.69	1860.1	7.69	1770	7.69	-1213.49	26.95	0.67773	25.6569	-232.35	295.032	824.873
7.7	1859.37	7.7	1835	7.7	-1147.76	27	1.92628	25.6569	-232.35	294.909	803.654
7.71	1858.64	7.71	2000	7.71	-982.025	27.05	2.69533	25.6569	-232.35	294.787	851.122
7.72	1857.91	7.72	2050	7.72	-931.294	27.1	2.63779	25.7099	-232.35	294.664	898.59
7.73	1857.18	7.73	1915	7.73	-1065.56	27.15	1.87903	25.7099	-232.35	294.542	928.09
7.74	1856.45	7.74	1855	7.74	-1124.83	27.2	0.48382	25.7499	-232.35	294.42	957.591
7.75	1855.72	7.75	1770	7.75	-1209.1	27.25	1.42422	25.7499	-232.35	294.297	979.98
7.76	1854.99	7.76	1925	7.76	-1053.37	27.3	0.70967	25.7748	-232.35	294.175	1002.37
7.77	1854.26	7.77	1985	7.77	-992.647	27.35	0.23619	25.7748	-232.35	294.052	1024.76
7.78	1853.53	7.78	1885	7.78	-1091.92	27.4	0.08237	25.7862	-232.35	293.93	1047.15
7.79	1852.81	7.79	1870	7.79	-1106.19	27.45	0.09095	25.7862	-232.35	293.807	1087.13
7.8	1852.08	7.8	1810	7.8	-1165.47	27.5	0.32385	25.7862	-232.35	293.685	1127.11
7.81	1851.36	7.81	1925	7.81	-1049.74	27.55	1.9155	25.7862	-232.35	293.562	1167.09
7.82	1850.63	7.82	1990	7.82	-984.021	27.6	1.01817	25.802	-232.35	293.44	1207.07
7.83	1849.91	7.83	1900	7.83	-1073.3	27.65	0.75769	25.802	-232.35	293.317	1268.77
7.84	1849.19	7.84	2035	7.84	-937.579	27.7	0.26956	25.8149	-232.35	293.195	1330.46
7.85	1848.47	7.85	1905	7.85	-1066.86	27.75	0.50405	25.8149	-232.35	293.072	1392.15
7.86	1847.75	7.86	1760	7.86	-1211.14	27.8	0.26111	25.8513	-232.35	292.95	1453.84
7.87	1847.04	7.87	1955	7.87	-1015.43	27.85	0.10401	25.8513	-232.35	292.827	1474.73
7.88	1846.32	7.88	1885	7.88	-1084.71	27.9	0.0893	25.8513	-232.35	292.705	1495.62
7.89	1845.61	7.89	1985	7.89	-983.997	27.95	0.45401	25.8513	-232.35	292.582	1432.67
7.9	1844.9	7.9	1920	7.9	-1048.29	28	0.31067	25.8671	-232.35	292.46	1369.71
7.91	1844.19	7.91	1940	7.91	-1027.58	28.05	0.45773	25.8671	-232.35	292.337	1258.1
7.92	1843.48	7.92	1795	7.92	-1171.87	28.1	2.48534	25.9788	-232.35	292.215	1146.48
7.93	1842.77	7.93	1855	7.93	-1111.16	28.15	3.4662	25.9788	-232.35	292.092	1052.83
7.94	1842.07	7.94	1990	7.94	-975.456	28.2	3.08414	25.9788	-232.35	291.97	959.182
7.95	1841.37	7.95	1835	7.95	-1129.75	28.25	1.76362	25.9788	-232.35	291.847	938.384
7.96	1840.67	7.96	1895	7.96	-1069.05	28.3	2.55798	26.0153	-232.35	291.725	917.586
7.97	1839.97	7.97	1980	7.97	-983.353	28.35	1.842	26.0153	-232.35	291.602	914.755
7.98	1839.27	7.98	1885	7.98	-1077.66	28.4	0.46621	26.0444	-232.35	291.48	911.925
7.99	1838.57	7.99	2000	7.99	-961.961	28.45	0.21438	26.0444	-232.35	291.357	874.657
8	1837.88	8	1870	8	-1091.27	28.5	0.15387	26.0444	-232.35	291.235	837.389
8.01	1837.19	8.01	1905	8.01	-1055.58	28.55	0.46394	26.0444	-232.35	291.112	764.187
8.02	1836.5	8.02	1910	8.02	-1049.89	28.6	1.9212	26.0671	-232.35	290.99	690.985
8.03	1835.82	8.03	1990	8.03	-969.203	28.65	1.28789	26.0671	-232.35	290.867	645.856
8.04	1835.13	8.04	1985	8.04	-973.519	28.7	1.43228	26.0671	-232.35	290.745	600.728
8.05	1834.45	8.05	1985	8.05	-972.837	28.75	1.55931	26.0671	-232.35	290.622	639.446
8.06	1833.77	8.06	2010	8.06	-947.158	28.8	0.77832	26.081	-232.35	290.5	678.164
8.07	1833.09	8.07	2070	8.07	-886.481	28.85	0.86421	26.081	-232.35	290.377	754.314
8.08	1832.42	8.08	2035	8.08	-920.807	28.9	0.16176	26.133	-232.35	290.255	830.464
8.09	1831.75	8.09	1960	8.09	-995.135	28.95	0.16344	26.133	-232.35	290.132	846.724
8.1	1831.08	8.1	2215	8.1	-739.466	29	0.38577	26.133	-232.35	290.01	862.983
8.11	1830.41	8.11	1895	8.11	-1058.8	29.05	3.59423	26.133	-232.35	289.887	844.244
8.12	1829.75	8.12	2000	8.12	-953.135	29.1	1.44917	26.147	-232.35	289.765	825.504
8.13	1829.09	8.13	1890	8.13	-1062.47	29.15	1.72515	26.147	-232.35	289.642	842.7
8.14	1828.43	8.14	1865	8.14	-1086.81	29.2	5.3441	26.147	-232.35	289.52	859.895
8.15	1827.77	8.15	1905	8.15	-1046.16	29.25	2.66645	26.147	-232.35	289.397	925.751
8.16	1827.12	8.16	1810	8.16	-1140.5	29.3	3.87343	26.1504	-232.35	289.275	991.607
8.17	1826.47	8.17	1945	8.17	-1004.85	29.35	1.93832	26.1504	-232.35	289.152	1057.46
8.18	1825.82	8.18	1880	8.18	-1069.2	29.4	2.75773	26.2063	-232.35	289.03	1123.32
8.19	1825.17	8.19	1940	8.19	-1008.56	29.45	1.51172	26.2063	-232.35	288.907	1149.12
8.2	1824.53	8.2	1855	8.2	-1092.92	29.5	1.28951	26.2131	-232.35	288.785	1174.93
8.21	1823.89	8.21	1760	8.21	-1187.28	29.55	0.88497	26.2131	-232.35	288.662	1164.8
8.22	1823.25	8.22	1800	8.22	-1146.64	29.6	1.07391	26.2131	-232.35	288.54	1154.67
8.23	1822.62	8.23	1820	8.23	-1126	29.65	3.17641	26.2131	-232.35	288.417	1105.61
8.24	1821.98	8.24	1810	8.24	-1135.37	29.7	6.23506	26.2164	-232.35	288.295	1056.55
8.25	1821.36	8.25	1785	8.25	-1159.74	29.75	4.25407	26.2164	-232.35	288.172	1043.43
8.26	1820.73	8.26	1775	8.26	-1169.12	29.8	2.31204	26.2261	-232.35	288.05	1030.3
8.27	1820.11	8.27	1765	8.27	-1178.49	29.85	6.27244	26.2261	-232.35	287.927	1048.08
8.28	1819.48	8.28	1790	8.28	-1152.87	29.9	2.91037	26.2261	-232.35	287.805	1065.86
8.29	1818.87	8.29	1760	8.29	-1182.25	29.95	1.37354	26.2261	-232.35	287.682	1083.64
8.3	1818.25	8.3	2035	8.3	-906.639	30	0.32387	26.2725	-232.35	287.56	1101.42
8.31	1817.64	8.31	1755	8.31	-1186.03			26.2725	-232.35	287.438	1102.73
8.32	1817.03	8.32	1780	8.32	-1160.42			26.2924	-232.35	287.315	1104.04
8.33	1816.42	8.33	1810	8.33	-1129.81			26.2924	-232.35	287.193	1105.35
8.34	1815.82	8.34	1715	8.34	-1224.21			26.2924	-232.35	287.07	1106.66
8.35	1815.22	8.35	1690	8.35	-1248.61			26.2924	-232.35	286.948	1107.6
8.36	1814.62	8.36	1865	8.36	-1073.01			26.5024	-232.35	286.825	1108.53
8.37	1814.03	8.37	1760	8.37	-1177.41			26.5024	-232.35	286.703	1145.4
8.38	1813.44	8.38	1860	8.38	-1076.82			26.5024	-232.35	286.58	1182.27
8.39	1812.85	8.39	1820	8.39	-1116.24			26.5024	-232.35	286.458	1284.28
8.4	1812.26	8.4	1820	8.4	-1115.65			26.5694	-232.35	286.335	1386.28
8.41	1811.68	8.41	1845	8.41	-1090.07			26.5694	-232.35	286.213	1452.34
8.42	1811.1	8.42	1745	8.42	-1189.49			26.5694	-232.35	286.09	1518.41
8.43	1810.53	8.43	1880	8.43	-1053.91			26.5694	-232.35	285.968	1550.41
8.44	1809.95	8.44	1690	8.44	-1243.34			26.9825	-232.35	285.845	1582.42
8.45	1809.38	8.45	1685	8.45	-1247.77			26.9825	-232.35	285.723	1650.36
8.46	1808.82	8.46	1810	8.46	-1122.2			27.029	-232.35	285.6	1718.3
8.47	1808.25	8.47	1640	8.47	-1291.64			27.048	-232.35	285.478	1812.06
8.48	1807.69	8.48	1875	8.48	-1056.08			27.048	-232.35	285.355	1905.83
8.49	1807.13	8.49	1775	8.49	-1155.52			27.048	-232.35	285.233	1963.66
8.5	1806.58	8.5	1660	8.5	-1269.97			27.048	-232.35	285.11	2021.49
8.51	1806.03	8.51	1755	8.51	-1174.42			27.0507	-232.35	284.988	2021.3
8.52	1805.48	8.52	1745	8.52	-1183.87			27.0507	-232.35	284.865	2021.12
8.53	1804.94	8.53	1795	8.53	-1133.32			27.0974	-232.35	284.743	2038.9
8.54	1804.4	8.54	1820	8.54	-1107.78			27.1165	-232.35	284.62	2056.68
8.55	1803.86	8.55	1730	8.55	-1197.25			27.1165	-232.35	284.498	2039.65
8.56	1803.32	8.56	1740	8.56	-1186.71			27.1165	-232.35	284.375	2022.61
8.57	1802.79	8.57	1760	8.57	-1166.18			27.1165	-232.35	284.253	1969.65
8.58	1802.27	8.58	1860	8.58	-1065.65			27.206	-232.35	284.13	1916.68
8.59	1801.74	8.59	1735	8.59	-1190.13			27.206	-232.35	284.008	1888.12
8.6	1801.22	8.6	1825	8.6	-1099.61			27.2749	-232.35	283.885	1859.55
8.61	1800.71	8.61	1715	8.61	-1209.09			27.2749	-232.35	283.763	1771.1
8.62	1800.19	8.62	1680	8.62	-1243.58			27.3507	-232.35	283.64	1682.64
8.63	1799.69	8.63	1755	8.63	-1168.07			27.3507	-232.35	283.518	1602.05
8.64	1799.18	8.64	1880	8.64	-1042.57			27.3545	-232.35	283.395	1521.45
8.65	1798.68	8.65	1760	8.65	-1162.07			27.3545	-232.35	283.273	1500.75
8.66	1798.19	8.66	1900	8.66	-1021.58			27.3545	-232.35	283.15	1480.04
8.67	1797.7	8.67	1890	8.67	-1031.09			27.3545	-232.35	283.028	1424.9
8.68	1797.22	8.68	1770	8.68	-1150.6			27.4199	-232.35	282.905	1369.76
8.69	1796.74	8.69	1700	8.69	-1220.13			27.4199	-232.35	282.783	1332.59
8.7	1796.27	8.7	1730	8.7	-1189.66			27.4237	-232.35	282.66	1295.41
8.71	1795.81	8.71	1675	8.71	-1244.2			27.4237	-232.35	282.538	1281.82
8.72	1795.36	8.72	1870	8.72	-1048.74			27.4237	-232.35	282.415	1268.23
8.73	1794.92	8.73	1910	8.73	-1008.3			27.4237	-232.35	282.293	1272.6
8.74	1794.49	8.74	1745	8.74	-1172.87			27.6468	-232.35	282.17	1276.98
8.75	1794.07	8.75	1890	8.75	-1027.46			27.6737	-232.35	282.048	1355.56
8.76	1793.68	8.76	1855	8.76	-1062.06			27.6737	-232.35	281.925	1434.14
8.77	1793.3	8.77	1600	8.77	-1316.68			27.6737	-232.35	281.803	1530.69
8.78	1792.94	8.78	1630	8.78	-1286.33			27.6737	-232.35	281.68	1627.24
8.79	1792.61	8.79	1835	8.79	-1081			27.7167	-232.35	281.558	1654.17
8.8	1792.32	8.8	1755	8.8	-1160.7			27.7308	-232.35	281.435	1681.1
8.81	1792.05	8.81	1740	8.81	-1175.44			27.7308	-232.35	281.313	1672.09
8.82	1791.83	8.82	1795	8.82	-1120.22			27.7438	-232.35	281.19	1663.08
8.83	1791.66	8.83	1655	8.83	-1260.04			27.7438	-232.35	281.068	1643.97
8.84	1791.54	8.84	1780	8.84	-1134.92			27.7438	-232.35	280.945	1624.86
8.85	1791.47	8.85	1875	8.85	-1039.86			27.7438	-232.35	280.823	1605.74
8.86	1791.47	8.86	1770	8.86	-1144.86			27.7566	-232.35	280.7	1586.63
8.87	1791.55	8.87	1740	8.87	-1174.94			27.7566	-232.35	280.578	1596.71
8.88	1791.71	8.88	1745	8.88	-1170.1			27.7566	-232.35	280.456	1606.8
8.89	1791.96	8.89	1835	8.89	-1080.34			27.7566	-232.35	280.333	1580.94
8.9	1792.3	8.9	1620	8.9	-1295.68			27.801	-232.35	280.211	1555.09
8.91	1792.74	8.91	1740	8.91	-1176.13			27.801	-232.35	280.088	1532.78
8.92	1793.29	8.92	1780	8.92	-1136.68			27.8126	-232.35	279.966	1510.46
8.93	1793.96	8.93	1740	8.93	-1177.34			27.8126	-232.35	279.843	1524.07
8.94	1794.73	8.94	1695	8.94	-1223.12			27.8268	-232.35	279.721	1537.69
8.95	1795.63	8.95	1790	8.95	-1129.02			27.8268	-232.35	279.598	1524.35
8.96	1796.65	8.96	1760	8.96	-1160.03			27.8268	-232.35	279.476	1511.02
8.97	1797.77	8.97	1885	8.97	-1036.16			27.8268	-232.35	279.353	1461.75
8.98	1799.01	8.98	1825	8.98	-1097.4			27.883	-232.35	279.231	1412.48
8.99	1800.36	8.99	1875	8.99	-1048.74			27.883	-232.35	279.108	1390.53
9	1801.79	9	1895	9	-1030.18			27.9706	-232.35	278.986	1368.59
9.01	1803.31	9.01	1915	9.01	-1011.7			27.9706	-232.35	278.863	1382.58
9.02	1804.89	9.02	1785	9.02	-1143.28			27.9821	-232.35	278.741	1396.57
9.03	1806.52	9.03	1675	9.03	-1254.91			27.9821	-232.35	278.618	1399.33
9.04	1808.17	9.04	1730	9.04	-1201.56			28.0415	-232.35	278.496	1402.09
9.05	1809.82	9.05	1965	9.05	-968.21			28.0415	-232.35	278.373	1368.92
9.06	1811.45	9.06	1810	9.06	-1124.84			28.053	-232.35	278.251	1335.74
9.07	1813.02	9.07	1730	9.07	-1206.4			28.053	-232.35	278.128	1276.46
9.08	1814.5	9.08	1965	9.08	-972.888			28.0675	-232.35	278.006	1217.18
9.09	1815.87	9.09	1975	9.09	-964.253			28.0675	-232.35	277.883	1157.9
9.1	1817.08	9.1	1800	9.1	-1140.47			28.1386	-232.35	277.761	1098.61
9.11	1818.11	9.11	1820	9.11	-1121.5			28.1386	-232.35	277.638	1104.46
9.12	1818.93	9.12	1675	9.12	-1267.32			28.1536	-232.35	277.516	1110.31
9.13	1819.51	9.13	1930	9.13	-1012.9			28.1536	-232.35	277.393	1176.05
9.14	1819.82	9.14	1880	9.14	-1063.21			28.1536	-232.35	277.271	1241.79
9.15	1819.86	9.15	1730	9.15	-1213.24			28.1536	-232.35	277.148	1295.08
9.16	1819.6	9.16	1755	9.16	-1187.98			28.2249	-232.35	277.026	1348.38
9.17	1819.04	9.17	1720	9.17	-1222.43			28.2249	-232.35	276.903	1341.78
9.18	1818.19	9.18	1785	9.18	-1156.58			28.2249	-232.35	276.781	1335.18
9.19	1817.06	9.19	1930	9.19	-1010.45			28.2249	-232.35	276.658	1294.9
9.2	1815.67	9.2	1905	9.2	-1034.05			28.2647	-232.35	276.536	1254.61
9.21	1814.03	9.21	1735	9.21	-1202.42			28.2647	-232.35	276.413	1250.26
9.22	1812.19	9.22	1825	9.22	-1110.57			28.2647	-232.35	276.291	1245.91
9.23	1810.16	9.23	1810	9.23	-1123.55			28.2647	-232.35	276.168	1266.96
9.24	1807.98	9.24	1790	9.24	-1141.37			28.3048	-232.35	276.046	1288.02
9.25	1805.69	9.25	1820	9.25	-1109.07			28.3048	-232.35	275.923	1309.07
9.26	1803.3	9.26	1775	9.26	-1151.69			28.3363	-232.35	275.801	1330.13
9.27	1800.87	9.27	1830	9.27	-1094.25			28.3363	-232.35	275.678	1361.29
9.28	1798.4	9.28	1785	9.28	-1136.79			28.3363	-232.35	275.556	1392.45
9.29	1795.94	9.29	1895	9.29	-1024.32			28.3363	-232.35	275.433	1405.65
9.3	1793.5	9.3	1855	9.3	-1061.88			28.3765	-232.35	275.311	1418.84
9.31	1791.1	9.31	1700	9.31	-1214.49			28.3765	-232.35	275.188	1378.23
9.32	1788.77	9.32	1845	9.32	-1067.16			28.4561	-232.35	275.066	1337.62
9.33	1786.52	9.33	1675	9.33	-1234.91			28.4561	-232.35	274.943	1332.94
9.34	1784.37	9.34	1790	9.34	-1117.75			28.5078	-232.35	274.821	1328.26
9.35	1782.32	9.35	1865	9.35	-1040.7			28.5078	-232.35	274.698	1392.83
9.36	1780.37	9.36	1790	9.36	-1113.76			28.5078	-232.35	274.576	1457.4
9.37	1778.55	9.37	1735	9.37	-1166.93			28.5078	-232.35	274.453	1521.97
9.38	1776.84	9.38	1735	9.38	-1165.22			28.5282	-232.35	274.331	1586.54
9.39	1775.24	9.39	1740	9.39	-1158.63			28.5282	-232.35	274.208	1591.87
9.4	1773.77	9.4	1790	9.4	-1107.15			28.5413	-232.35	274.086	1597.2
9.41	1772.4	9.41	1830	9.41	-1065.79			28.5413	-232.35	273.963	1566.6
9.42	1771.14	9.42	1820	9.42	-1074.53			28.58	-232.35	273.841	1536
9.43	1769.99	9.43	1750	9.43	-1143.37			28.58	-232.35	273.719	1460.49
9.44	1768.93	9.44	1845	9.44	-1047.31			28.58	-232.35	273.596	1384.97
9.45	1767.95	9.45	1835	9.45	-1056.34			28.58	-232.35	273.474	1309.45
9.46	1767.06	9.46	1595	9.46	-1295.45			28.5855	-232.35	273.351	1233.93
9.47	1766.24	9.47	1705	9.47	-1184.63			28.5855	-232.35	273.229	1215.31
9.48	1765.49	9.48	1880	9.48	-1008.87			28.6136	-232.35	273.106	1196.69
9.49	1764.79	9.49	1820	9.49	-1068.18			28.6136	-232.35	272.984	1237.95
9.5	1764.15	9.5	1705	9.5	-1182.53			28.6177	-232.35	272.861	1279.22
9.51	1763.55	9.51	1845	9.51	-1041.94			28.6177	-232.35	272.739	1372.52
9.52	1762.99	9.52	1645	9.52	-1241.38			28.6177	-232.35	272.616	1465.82
9.53	1762.47	9.53	1835	9.53	-1050.86			28.6177	-232.35	272.494	1499.23
9.54	1761.98	9.54	1795	9.54	-1090.37			28.6509	-232.35	272.371	1532.63
9.55	1761.51	9.55	1620	9.55	-1264.9			28.658	-232.35	272.249	1524.03
9.56	1761.07	9.56	1785	9.56	-1099.46			28.658	-232.35	272.126	1515.42
9.57	1760.64	9.57	1695	9.57	-1189.03			28.6623	-232.35	272.004	1524.77
9.58	1760.24	9.58	1730	9.58	-1153.62			28.6623	-232.35	271.881	1534.13
9.59	1759.84	9.59	1930	9.59	-953.227			28.6623	-232.35	271.759	1502.69
9.6	1759.46	9.6	1880	9.6	-1002.84			28.6623	-232.35	271.636	1471.25
9.61	1759.08	9.61	1885	9.61	-997.471			28.6902	-232.35	271.514	1439.8
9.62	1758.72	9.62	1710	9.62	-1172.11			28.6902	-232.35	271.391	1408.36
9.63	1758.36	9.63	1675	9.63	-1206.75			28.6902	-232.35	271.269	1447.29
9.64	1758.01	9.64	1770	9.64	-1111.4			28.6902	-232.35	271.146	1486.22
9.65	1757.67	9.65	1815	9.65	-1066.05			28.7235	-232.35	271.024	1525.15
9.66	1757.33	9.66	1650	9.66	-1230.71			28.735	-232.35	270.901	1564.08
9.67	1756.99	9.67	1730	9.67	-1150.38			28.735	-232.35	270.779	1588.03
9.68	1756.66	9.68	1800	9.68	-1080.05			28.735	-232.35	270.656	1611.99
9.69	1756.33	9.69	1745	9.69	-1134.72			28.735	-232.35	270.534	1635.95
9.7	1756.01	9.7	1845	9.7	-1034.4			28.8114	-232.35	270.411	1659.9
9.71	1755.69	9.71	1705	9.71	-1174.08			28.8114	-232.35	270.289	1690.78
9.72	1755.37	9.72	1590	9.72	-1288.76			28.8187	-232.35	270.166	1721.66
9.73	1755.06	9.73	1785	9.73	-1093.45			28.8187	-232.35	270.044	1752.55
9.74	1754.75	9.74	1620	9.74	-1258.13			28.8258	-232.35	269.921	1783.43
9.75	1754.44	9.75	1680	9.75	-1197.83			28.8258	-232.35	269.799	1846.12
9.76	1754.13	9.76	1780	9.76	-1097.52			28.8845	-232.35	269.676	1908.82
9.77	1753.83	9.77	1750	9.77	-1127.22			28.8845	-232.35	269.554	1971.52
9.78	1753.53	9.78	1745	9.78	-1131.92			28.8917	-232.35	269.431	2034.22
9.79	1753.23	9.79	1880	9.79	-996.618			28.8917	-232.35	269.309	2079.32
9.8	1752.94	9.8	1925	9.8	-951.322			28.8989	-232.35	269.186	2124.43
9.81	1752.64	9.81	1735	9.81	-1141.03			28.8989	-232.35	269.064	2151.57
9.82	1752.35	9.82	1755	9.82	-1120.74			28.9783	-232.35	268.941	2178.7
9.83	1752.06	9.83	1875	9.83	-1000.45			28.9783	-232.35	268.819	2218.94
9.84	1751.78	9.84	1670	9.84	-1205.17			28.9783	-232.35	268.696	2259.18
9.85	1751.5	9.85	1745	9.85	-1129.88			28.9783	-232.35	268.574	2335.36
9.86	1751.21	9.86	1570	9.86	-1304.6			29.0519	-232.35	268.451	2411.53
9.87	1750.94	9.87	1670	9.87	-1204.32			29.0519	-232.35	268.329	2486.28
9.88	1750.66	9.88	1640	9.88	-1234.05			29.0519	-232.35	268.206	2561.02
9.89	1750.39	9.89	1660	9.89	-1213.77			29.0519	-232.35	268.084	2575.88
9.9	1750.11	9.9	1740	9.9	-1133.5			29.0973	-232.35	267.961	2590.73
9.91	1749.85	9.91	1685	9.91	-1188.23			29.0973	-232.35	267.839	2598.1
9.92	1749.58	9.92	1635	9.92	-1237.97			29.0973	-232.35	267.716	2605.47
9.93	1749.31	9.93	1840	9.93	-1032.7			29.0973	-232.35	267.594	2528.99
9.94	1749.05	9.94	1755	9.94	-1117.44			29.1081	-232.35	267.471	2452.52
9.95	1748.79	9.95	1700	9.95	-1172.18			29.1081	-232.35	267.349	2324.76
9.96	1748.53	9.96	1765	9.96	-1106.92			29.1711	-232.35	267.226	2197
9.97	1748.28	9.97	1700	9.97	-1171.67			29.1711	-232.35	267.104	2105.17
9.98	1748.03	9.98	1810	9.98	-1061.41			29.1711	-232.35	266.981	2013.35
9.99	1747.77	9.99	1655	9.99	-1216.16			29.1711	-232.35	266.859	1946.98
10	1747.53	10	1780	10	-1090.91			29.1819	-232.35	266.737	1880.61
10.01	1747.28	10.01	1850	10.01	-1020.67			29.1819	-232.35	266.614	1778.3
10.02	1747.04	10.02	1640	10.02	-1230.42			29.2882	-232.35	266.492	1676
10.03	1746.79	10.03	1690	10.03	-1180.18			29.2882	-232.35	266.369	1606.63
10.04	1746.55	10.04	1785	10.04	-1084.94			29.3168	-232.35	266.247	1537.27
10.05	1746.32	10.05	1785	10.05	-1084.7			29.3168	-232.35	266.124	1527.79
10.06	1746.08	10.06	1775	10.06	-1094.47			29.3625	-232.35	266.002	1518.32
10.07	1745.85	10.07	1795	10.07	-1074.23			29.3625	-232.35	265.879	1519.32
10.08	1745.62	10.08	1780	10.08	-1089			29.3912	-232.35	265.757	1520.33
10.09	1745.39	10.09	1625	10.09	-1243.78			29.3912	-232.35	265.634	1557.27
10.1	1745.16	10.1	1585	10.1	-1283.55			29.4526	-232.35	265.512	1594.21
10.11	1744.94	10.11	1595	10.11	-1273.33			29.4526	-232.35	265.389	1645.37
10.12	1744.72	10.12	1730	10.12	-1138.1			29.4526	-232.35	265.267	1696.54
10.13	1744.5	10.13	1550	10.13	-1317.88			29.4526	-232.35	265.144	1711.77
10.14	1744.28	10.14	1730	10.14	-1137.67			29.474	-232.35	265.022	1727
10.15	1744.07	10.15	1780	10.15	-1087.45			29.474	-232.35	264.899	1719.77
10.16	1743.85	10.16	1870	10.16	-997.242			29.474	-232.35	264.777	1712.54
10.17	1743.65	10.17	1820	10.17	-1047.03			29.474	-232.35	264.654	1705.31
10.18	1743.44	10.18	1805	10.18	-1061.82			29.4922	-232.35	264.532	1698.08
10.19	1743.23	10.19	1770	10.19	-1096.62			29.4922	-232.35	264.409	1712.28
10.2	1743.03	10.2	1905	10.2	-961.417			29.4922	-232.35	264.287	1726.48
10.21	1742.83	10.21	1955	10.21	-911.217			29.4922	-232.35	264.164	1740.68
10.22	1742.63	10.22	1945	10.22	-921.019			29.5274	-232.35	264.042	1754.89
10.23	1742.44	10.23	1870	10.23	-995.824			29.5274	-232.35	263.919	1788.55
10.24	1742.24	10.24	1870	10.24	-995.631			29.5274	-232.35	263.797	1822.22
10.25	1742.05	10.25	1805	10.25	-1060.44			29.5274	-232.35	263.674	1891.81
10.26	1741.87	10.26	1670	10.26	-1195.25			29.5275	-232.35	263.552	1961.41
10.27	1741.68	10.27	1785	10.27	-1080.07			29.5275	-232.35	263.429	1998.45
10.28	1741.5	10.28	1690	10.28	-1174.88			29.5275	-232.35	263.307	2035.48
10.29	1741.32	10.29	1895	10.29	-969.705			29.5275	-232.35	263.184	1988.67
10.3	1741.14	10.3	1745	10.3	-1119.53			29.5488	-232.35	263.062	1941.86
10.31	1740.96	10.31	1805	10.31	-1059.35			29.5488	-232.35	262.939	1918.25
10.32	1740.79	10.32	1735	10.32	-1129.18			29.5488	-232.35	262.817	1894.65
10.33	1740.62	10.33	1730	10.33	-1134.01			29.5488	-232.35	262.694	1889.01
10.34	1740.45	10.34	1835	10.34	-1028.84			29.5671	-232.35	262.572	1883.37
10.35	1740.29	10.35	1750	10.35	-1113.68			29.5671	-232.35	262.449	1831.18
10.36	1740.13	10.36	1815	10.36	-1048.51			29.5671	-232.35	262.327	1778.98
10.37	1739.97	10.37	1735	10.37	-1128.36			29.5671	-232.35	262.204	1708.82
10.38	1739.81	10.38	1705	10.38	-1158.2			29.6025	-232.35	262.082	1638.66
10.39	1739.66	10.39	1810	10.39	-1053.05			29.6025	-232.35	261.959	1570.37
10.4	1739.51	10.4	1790	10.4	-1072.89			29.6025	-232.35	261.837	1502.08
10.41	1739.36	10.41	1605	10.41	-1257.75			29.6025	-232.35	261.714	1517.64
10.42	1739.22	10.42	1805	10.42	-1057.6			29.7443	-232.35	261.592	1533.2
10.43	1739.07	10.43	1720	10.43	-1142.46			29.7443	-232.35	261.469	1609.39
10.44	1738.94	10.44	1690	10.44	-1172.32			29.7616	-232.35	261.347	1685.59
10.45	1738.8	10.45	1720	10.45	-1142.19			29.7616	-232.35	261.224	1743.82
10.46	1738.67	10.46	1660	10.46	-1202.06			29.7616	-232.35	261.102	1802.05
10.47	1738.54	10.47	1630	10.47	-1231.93			29.7616	-232.35	260.979	1862.52
10.48	1738.42	10.48	1675	10.48	-1186.81			29.8198	-232.35	260.857	1923
10.49	1738.3	10.49	1755	10.49	-1106.69			29.8198	-232.35	260.734	1965.51
10.5	1738.19	10.5	1790	10.5	-1071.58			29.8372	-232.35	260.612	2008.02
10.51	1738.08	10.51	1760	10.51	-1101.47			29.8372	-232.35	260.489	1967.8
10.52	1737.98	10.52	1790	10.52	-1071.37			29.8372	-232.35	260.367	1927.59
10.53	1737.89	10.53	1915	10.53	-946.273			29.8372	-232.35	260.244	1851.44
10.54	1737.8	10.54	1785	10.54	-1076.19			29.8811	-232.35	260.122	1775.29
10.55	1737.72	10.55	1625	10.55	-1236.11			29.8811	-232.35	259.999	1739.19
10.56	1737.66	10.56	1900	10.56	-961.043			29.8811	-232.35	259.877	1703.09
10.57	1737.6	10.57	1795	10.57	-1065.99			29.8811	-232.35	259.755	1750.84
10.58	1737.56	10.58	1685	10.58	-1175.95			29.9305	-232.35	259.632	1798.59
10.59	1737.54	10.59	1675	10.59	-1185.92			29.9305	-232.35	259.51	1867.2
10.6	1737.53	10.6	1625	10.6	-1235.92			29.9305	-232.35	259.387	1935.82
10.61	1737.54	10.61	1790	10.61	-1070.93			29.9305	-232.35	259.265	1896.63
10.62	1737.58	10.62	1640	10.62	-1220.97			29.9411	-232.35	259.142	1857.45
10.63	1737.64	10.63	1690	10.63	-1171.03			29.9411	-232.35	259.02	1780.83
10.64	1737.73	10.64	1810	10.64	-1051.12			29.9411	-232.35	258.897	1704.21
10.65	1737.86	10.65	1700	10.65	-1161.25			29.9411	-232.35	258.775	1663.53
10.66	1738.02	10.66	1665	10.66	-1196.4			29.957	-232.35	258.652	1622.84
10.67	1738.22	10.67	1985	10.67	-876.603			29.957	-232.35	258.53	1603.17
10.68	1738.46	10.68	1770	10.68	-1091.84			29.957	-232.35	258.407	1583.49
10.69	1738.74	10.69	1580	10.69	-1282.13			29.957	-232.35	258.285	1623.71
10.7	1739.08	10.7	1745	10.7	-1117.46			30.0066	-232.35	258.162	1663.93
10.71	1739.46	10.71	1825	10.71	-1037.85			30.0066	-232.35	258.04	1703.02
10.72	1739.89	10.72	1655	10.72	-1208.28			30.0066	-232.35	257.917	1742.11
10.73	1740.38	10.73	1730	10.73	-1133.77			30.0066	-232.35	257.795	1721.31
10.74	1740.92	10.74	1770	10.74	-1094.31			30.0172	-232.35	257.672	1700.52
10.75	1741.52	10.75	1820	10.75	-1044.9			30.0172	-232.35	257.55	1645
10.76	1742.16	10.76	1925	10.76	-940.549			30.0172	-232.35	257.427	1589.48
10.77	1742.85	10.77	1765	10.77	-1101.24			30.0172	-232.35	257.305	1551.94
10.78	1743.59	10.78	1610	10.78	-1256.98					257.182	1514.39
10.79	1744.36	10.79	1700	10.79	-1167.75					257.06	1483.95
10.8	1745.17	10.8	1690	10.8	-1178.55					256.937	1453.51
10.81	1745.99	10.81	1785	10.81	-1084.38					256.815	1423.08
10.82	1746.83	10.82	1565	10.82	-1305.22					256.692	1392.64
10.83	1747.67	10.83	1835	10.83	-1036.06					256.57	1382
10.84	1748.51	10.84	1795	10.84	-1076.89					256.447	1371.35
10.85	1749.31	10.85	1760	10.85	-1112.7					256.325	1360.71
10.86	1750.08	10.86	1740	10.86	-1133.47					256.202	1350.06
10.87	1750.8	10.87	1620	10.87	-1254.19					256.08	1355.89
10.88	1751.45	10.88	1865	10.88	-1009.84					255.957	1361.71
10.89	1752.01	10.89	1690	10.89	-1185.4					255.835	1403.47
10.9	1752.48	10.9	1630	10.9	-1245.87					255.712	1445.23
10.91	1752.84	10.91	1710	10.91	-1166.22					255.59	1548.01
10.92	1753.07	10.92	1700	10.92	-1176.46					255.467	1650.78
10.93	1753.17	10.93	1690	10.93	-1186.56					255.345	1813.44
10.94	1753.14	10.94	1775	10.94	-1101.53					255.222	1976.11
10.95	1752.98	10.95	1845	10.95	-1031.37					255.1	2083.37
10.96	1752.69	10.96	1845	10.96	-1031.07					254.977	2190.64
10.97	1752.27	10.97	1690	10.97	-1185.66					254.855	2190.1
10.98	1751.74	10.98	1740	10.98	-1135.13					254.732	2189.56
10.99	1751.11	10.99	1855	10.99	-1019.5					254.61	2123.61
11	1750.4	11	1690	11	-1183.79					254.487	2057.66
11.01	1749.62	11.01	1790	11.01	-1083					254.365	2027.64
11.02	1748.78	11.02	1895	11.02	-977.164					254.242	1997.63
11.03	1747.9	11.03	1700	11.03	-1171.28					254.12	1979.97
11.04	1746.99	11.04	1865	11.04	-1005.38					253.997	1962.3
11.05	1746.08	11.05	1745	11.05	-1124.46					253.875	1926.67
11.06	1745.16	11.06	1705	11.06	-1163.54					253.752	1891.04
11.07	1744.25	11.07	1855	11.07	-1012.64					253.63	1839.69
11.08	1743.37	11.08	1650	11.08	-1216.75					253.507	1788.34
11.09	1742.51	11.09	1715	11.09	-1150.9					253.385	1772.92
11.1	1741.69	11.1	1785	11.1	-1080.08					253.262	1757.51
11.11	1740.92	11.11	1770	11.11	-1094.3					253.14	1783.64
11.12	1740.19	11.12	1825	11.12	-1038.57					253.018	1809.77
11.13	1739.51	11.13	1800	11.13	-1062.89					252.895	1835.9
11.14	1738.88	11.14	1675	11.14	-1187.27					252.773	1862.03
11.15	1738.3	11.15	1715	11.15	-1146.69					252.65	1908.8
11.16	1737.78	11.16	1810	11.16	-1051.17					252.528	1955.57
11.17	1737.31	11.17	1880	11.17	-980.695					252.405	2002.33
11.18	1736.89	11.18	1755	11.18	-1105.27					252.283	2049.1
11.19	1736.51	11.19	1805	11.19	-1054.9					252.16	2074.9
11.2	1736.18	11.2	1615	11.2	-1244.57					252.038	2100.71
11.21	1735.89	11.21	1780	11.21	-1079.28					251.915	2126.51
11.22	1735.64	11.22	1875	11.22	-984.029					251.793	2152.32
11.23	1735.43	11.23	1795	11.23	-1063.81					251.67	2172.88
11.24	1735.24	11.24	1855	11.24	-1003.63					251.548	2193.44
11.25	1735.09	11.25	1850	11.25	-1008.48					251.425	2214.01
11.26	1734.96	11.26	1820	11.26	-1038.35					251.303	2234.57
11.27	1734.86	11.27	1780	11.27	-1078.24					251.18	2289.95
11.28	1734.77	11.28	1855	11.28	-1003.16					251.058	2345.32
11.29	1734.7	11.29	1635	11.29	-1223.09					250.935	2382.73
11.3	1734.65	11.3	1570	11.3	-1288.04					250.813	2420.14
11.31	1734.61	11.31	1715	11.31	-1142.99					250.69	2430.5
11.32	1734.58	11.32	1695	11.32	-1162.97					250.568	2440.87
11.33	1734.56	11.33	1685	11.33	-1172.95					250.445	2415.3
11.34	1734.55	11.34	1835	11.34	-1022.94					250.323	2389.73
11.35	1734.55	11.35	1745	11.35	-1112.93					250.2	2348.81
11.36	1734.55	11.36	1680	11.36	-1177.94					250.078	2307.89
11.37	1734.56	11.37	1575	11.37	-1282.94					249.955	2207.08
11.38	1734.57	11.38	1735	11.38	-1122.96					249.833	2106.27
11.39	1734.59	11.39	1685	11.39	-1172.97					249.71	2004.34
11.4	1734.61	11.4	1745	11.4	-1112.99					249.588	1902.41
11.41	1734.63	11.41	1645	11.41	-1213.02					249.465	1908.28
11.42	1734.66	11.42	1670	11.42	-1188.04					249.343	1914.16
11.43	1734.69	11.43	1685	11.43	-1173.07					249.22	1929.01
11.44	1734.72	11.44	1690	11.44	-1168.1					249.098	1943.87
11.45	1734.75	11.45	1820	11.45	-1038.14					248.975	1922.79
11.46	1734.79	11.46	1755	11.46	-1103.17					248.853	1901.71
11.47	1734.82	11.47	1855	11.47	-1003.21					248.73	1864.56
11.48	1734.86	11.48	1790	11.48	-1068.25					248.608	1827.41
11.49	1734.9	11.49	1685	11.49	-1173.29					248.485	1826.19
11.5	1734.95	11.5	1660	11.5	-1198.33					248.363	1824.98
11.51	1734.99	11.51	1675	11.51	-1183.38					248.24	1864.93
11.52	1735.04	11.52	1670	11.52	-1188.42					248.118	1904.89
11.53	1735.08	11.53	1830	11.53	-1028.47					247.995	1962.82
11.54	1735.13	11.54	1785	11.54	-1073.52					247.873	2020.74
11.55	1735.18	11.55	1705	11.55	-1153.57					247.75	2086.9
11.56	1735.23	11.56	1800	11.56	-1058.62					247.628	2153.06
11.57	1735.28	11.57	1720	11.57	-1138.67					247.505	2201.26
11.58	1735.33	11.58	1820	11.58	-1038.72					247.383	2249.45
11.59	1735.39	11.59	1815	11.59	-1043.78					247.26	2293.9
11.6	1735.44	11.6	1785	11.6	-1073.83					247.138	2338.35
11.61	1735.5	11.61	1730	11.61	-1128.89					247.015	2382.8
11.62	1735.56	11.62	1850	11.62	-1008.94					246.893	2427.25
11.63	1735.61	11.63	1680	11.63	-1179					246.77	2452.42
11.64	1735.67	11.64	1735	11.64	-1124.06					246.648	2477.6
11.65	1735.73	11.65	1610	11.65	-1249.12					246.525	2502.77
11.66	1735.79	11.66	1775	11.66	-1084.18					246.403	2527.94
11.67	1735.85	11.67	1820	11.67	-1039.24					246.28	2490.23
11.68	1735.91	11.68	1840	11.68	-1019.3					246.158	2452.52
11.69	1735.98	11.69	1740	11.69	-1119.36					246.036	2414.8
11.7	1736.04	11.7	1705	11.7	-1154.43					245.913	2377.09
11.71	1736.1	11.71	1675	11.71	-1184.49					245.791	2353.98
11.72	1736.17	11.72	1930	11.72	-929.553					245.668	2330.86
11.73	1736.23	11.73	1680	11.73	-1179.62					245.546	2307.75
11.74	1736.3	11.74	1635	11.74	-1224.68					245.423	2284.64
11.75	1736.36	11.75	1715	11.75	-1144.75					245.301	2251.42
11.76	1736.43	11.76	1885	11.76	-974.813					245.178	2218.19
11.77	1736.49	11.77	1775	11.77	-1084.88					245.056	2184.97
11.78	1736.56	11.78	1825	11.78	-1034.95					244.933	2151.75
11.79	1736.62	11.79	1880	11.79	-980.012					244.811	2091.09
11.8	1736.69	11.8	1805	11.8	-1055.08					244.688	2030.43
11.81	1736.76	11.81	1625	11.81	-1235.15					244.566	1951.8
11.82	1736.83	11.82	1800	11.82	-1060.21					244.443	1873.17
11.83	1736.89	11.83	1875	11.83	-985.281					244.321	1825.61
11.84	1736.96	11.84	1760	11.84	-1100.35					244.198	1778.05
11.85	1737.03	11.85	1855	11.85	-1005.42					244.076	1790.37
11.86	1737.1	11.86	1690	11.86	-1170.49					243.953	1802.7
11.87	1737.17	11.87	1650	11.87	-1210.56					243.831	1806.42
11.88	1737.24	11.88	1740	11.88	-1120.63					243.708	1810.14
11.89	1737.31	11.89	1785	11.89	-1075.7					243.586	1777.93
11.9	1737.38	11.9	1720	11.9	-1140.77					243.463	1745.71
11.91	1737.45	11.91	1880	11.91	-980.838					243.341	1747.94
11.92	1737.52	11.92	1905	11.92	-955.908					243.218	1750.16
11.93	1737.59	11.93	1625	11.93	-1235.98					243.096	1788.32
11.94	1737.66	11.94	1585	11.94	-1276.05					242.973	1826.47
11.95	1737.73	11.95	1580	11.95	-1281.12					242.851	1865.75
11.96	1737.81	11.96	1705	11.96	-1156.19					242.728	1905.03
11.97	1737.88	11.97	1735	11.97	-1126.26					242.606	1908.38
11.98	1737.95	11.98	1765	11.98	-1096.33					242.483	1911.72
11.99	1738.02	11.99	1800	11.99	-1061.41					242.361	1906.09
12	1738.09	12	1700	12	-1161.48					242.238	1900.45
12.01	1738.16	12.01	1710	12.01	-1151.55					242.116	1930.74
12.02	1738.23	12.02	1745	12.02	-1116.62					241.993	1961.04
12.03	1738.3	12.03	1975	12.03	-886.689					241.871	2016.42
12.04	1738.37	12.04	1795	12.04	-1066.76					241.748	2071.79
12.05	1738.44	12.05	1750	12.05	-1111.83					241.626	2091.23
12.06	1738.51	12.06	1640	12.06	-1221.9					241.503	2110.67
12.07	1738.58	12.07	1570	12.07	-1291.97					241.381	2117.39
12.08	1738.65	12.08	1825	12.08	-1037.04					241.258	2124.1
12.09	1738.72	12.09	1560	12.09	-1302.11					241.136	2130.82
12.1	1738.79	12.1	1750	12.1	-1112.18					241.013	2137.53
12.11	1738.86	12.11	1710	12.11	-1152.25					240.891	2145.72
12.12	1738.93	12.12	1720	12.12	-1142.32					240.768	2153.91
12.13	1739.01	12.13	1840	12.13	-1022.39					240.646	2221.98
12.14	1739.08	12.14	1615	12.14	-1247.47					240.523	2290.06
12.15	1739.15	12.15	1705	12.15	-1157.54					240.401	2385.84
12.16	1739.23	12.16	1630	12.16	-1232.62					240.278	2481.62
12.17	1739.31	12.17	1670	12.17	-1192.69					240.156	2541.46
12.18	1739.39	12.18	1665	12.18	-1197.78					240.033	2601.31
12.19	1739.47	12.19	1825	12.19	-1037.86					239.911	2573.94
12.2	1739.56	12.2	1715	12.2	-1147.95					239.788	2546.56
12.21	1739.66	12.21	1845	12.21	-1018.05					239.666	2459.3
12.22	1739.76	12.22	1660	12.22	-1203.15					239.543	2372.04
12.23	1739.87	12.23	1640	12.23	-1223.26					239.421	2283.28
12.24	1739.99	12.24	2050	12.24	-813.381					239.298	2194.52
12.25	1740.13	12.25	1695	12.25	-1168.51					239.176	2105.76
12.26	1740.27	12.26	1745	12.26	-1118.66					239.054	2017
12.27	1740.43	12.27	1695	12.27	-1168.82					238.931	1922.44
12.28	1740.61	12.28	1795	12.28	-1068.99					238.809	1827.88
12.29	1740.81	12.29	1615	12.29	-1249.19					238.686	1733.31
12.3	1741.02	12.3	1660	12.3	-1204.41					238.564	1638.75
12.31	1741.27	12.31	1810	12.31	-1054.66					238.441	1601.09
12.32	1741.54	12.32	1855	12.32	-1009.93					238.319	1563.42
12.33	1741.84	12.33	1765	12.33	-1100.23					238.196	1525.76
12.34	1742.17	12.34	1615	12.34	-1250.56					238.074	1488.09
12.35	1742.54	12.35	1675	12.35	-1190.92					237.951	1464.28
12.36	1742.94	12.36	1700	12.36	-1166.32					237.829	1440.46
12.37	1743.38	12.37	1795	12.37	-1071.76					237.706	1416.64
12.38	1743.85	12.38	1745	12.38	-1122.24					237.584	1392.83
12.39	1744.36	12.39	1755	12.39	-1112.75					237.461	1397.09
12.4	1744.91	12.4	1590	12.4	-1278.29					237.339	1401.34
12.41	1745.49	12.41	1715	12.41	-1153.88					237.216	1465.49
12.42	1746.1	12.42	1625	12.42	-1244.49					237.094	1529.64
12.43	1746.74	12.43	1760	12.43	-1110.13					236.971	1603.8
12.44	1747.41	12.44	1690	12.44	-1180.8					236.849	1677.96
12.45	1748.09	12.45	1835	12.45	-1036.48					236.726	1734.16
12.46	1748.79	12.46	1675	12.46	-1197.17					236.604	1790.35
12.47	1749.48	12.47	1760	12.47	-1112.87					236.481	1826.71
12.48	1750.17	12.48	1860	12.48	-1013.56					236.359	1863.06
12.49	1750.85	12.49	1790	12.49	-1084.23					236.236	1881.45
12.5	1751.49	12.5	1790	12.5	-1084.88					236.114	1899.84
12.51	1752.1	12.51	1780	12.51	-1095.49					235.991	1968.01
12.52	1752.66	12.52	1660	12.52	-1216.04					235.869	2036.18
12.53	1753.15	12.53	1795	12.53	-1081.54					235.746	2122.32
12.54	1753.56	12.54	1765	12.54	-1111.95					235.624	2208.46
12.55	1753.89	12.55	1850	12.55	-1027.28					235.501	2207.01
12.56	1754.12	12.56	1735	12.56	-1142.5					235.379	2205.56
12.57	1754.24	12.57	1830	12.57	-1047.63					235.256	2096.31
12.58	1754.26	12.58	1550	12.58	-1327.65					235.134	1987.05
12.59	1754.17	12.59	1800	12.59	-1077.56					235.011	1855.95
12.6	1753.98	12.6	1675	12.6	-1202.37					234.889	1724.85
12.61	1753.69	12.61	1790	12.61	-1087.08					234.766	1653.63
12.62	1753.31	12.62	1710	12.62	-1166.69					234.644	1582.42
12.63	1752.85	12.63	1710	12.63	-1166.23					234.521	1584.57
12.64	1752.32	12.64	1800	12.64	-1075.71					234.399	1586.72
12.65	1751.74	12.65	1760	12.65	-1115.12					234.276	1606.84
12.66	1751.11	12.66	1830	12.66	-1044.5					234.154	1626.96
12.67	1750.46	12.67	1920	12.67	-953.845					234.031	1650.45
12.68	1749.78	12.68	1705	12.68	-1168.17					233.909	1673.94
12.69	1749.1	12.69	1840	12.69	-1032.49					233.786	1715.39
12.7	1748.42	12.7	1800	12.7	-1071.81					233.664	1756.85
12.71	1747.75	12.71	1755	12.71	-1116.14					233.541	1838.36
12.72	1747.1	12.72	1715	12.72	-1155.48					233.419	1919.86
12.73	1746.46	12.73	1695	12.73	-1174.85					233.296	1983.41
12.74	1745.86	12.74	1865	12.74	-1004.25					233.174	2046.95
12.75	1745.29	12.75	1755	12.75	-1113.67					233.051	2025.4
12.76	1744.75	12.76	1625	12.76	-1243.13					232.929	2003.85
12.77	1744.24	12.77	1610	12.77	-1257.63					232.806	1982.31
12.78	1743.78	12.78	1790	12.78	-1077.16					232.684	1960.76
12.79	1743.35	12.79	1880	12.79	-986.737					232.561	1971.78
12.8	1742.96	12.8	1800	12.8	-1066.35					232.439	1982.8
12.81	1742.6	12.81	1895	12.81	-970.99					232.316	1993.82
12.82	1742.28	12.82	1705	12.82	-1160.67					232.194	2004.83
12.83	1741.99	12.83	1760	12.83	-1105.38					232.072	1935.38
12.84	1741.74	12.84	1630	12.84	-1235.12					231.949	1865.92
12.85	1741.51	12.85	1605	12.85	-1259.89					231.827	1712.61
12.86	1741.3	12.86	1655	12.86	-1209.69					231.704	1559.3
12.87	1741.12	12.87	1685	12.87	-1179.51					231.582	1430.7
12.88	1740.96	12.88	1775	12.88	-1089.35					231.459	1302.1
12.89	1740.82	12.89	1845	12.89	-1019.2					231.337	1257.35
12.9	1740.69	12.9	1665	12.9	-1199.08					231.214	1212.59
12.91	1740.57	12.91	1760	12.91	-1103.96					231.092	1293.38
12.92	1740.47	12.92	1670	12.92	-1193.86					230.969	1374.16
12.93	1740.38	12.93	1715	12.93	-1148.77					230.847	1514.83
12.94	1740.3	12.94	1745	12.94	-1118.68					230.724	1655.5
12.95	1740.22	12.95	1825	12.95	-1038.61					230.602	1780.83
12.96	1740.15	12.96	1815	12.96	-1048.54					230.479	1906.16
12.97	1740.08	12.97	1740	12.97	-1123.47					230.357	1947.63
12.98	1740.02	12.98	1700	12.98	-1163.41					230.234	1989.11
12.99	1739.96	12.99	1715	12.99	-1148.35					230.112	1983.8
13	1739.91	13	1840	13	-1023.3					229.989	1978.49
13.01	1739.86	13.01	1620	13.01	-1243.24					229.867	1955.21
13.02	1739.81	13.02	1625	13.02	-1238.19					229.744	1931.94
13.03	1739.76	13.03	1695	13.03	-1168.15					229.622	1914.27
13.04	1739.71	13.04	1785	13.04	-1078.1					229.499	1896.61
13.05	1739.67	13.05	1665	13.05	-1198.06					229.377	1914.88
13.06	1739.63	13.06	1840	13.06	-1023.02					229.254	1933.15
13.07	1739.6	13.07	1765	13.07	-1097.98					229.132	1940.56
13.08	1739.57	13.08	1655	13.08	-1207.95					229.009	1947.96
13.09	1739.54	13.09	1720	13.09	-1142.92					228.887	1955.37
13.1	1739.52	13.1	1850	13.1	-1012.9					228.764	1962.77
13.11	1739.5	13.11	1795	13.11	-1067.89					228.642	2009.85
13.12	1739.49	13.12	1880	13.12	-982.876					228.519	2056.93
13.13	1739.49	13.13	1840	13.13	-1022.87					228.397	2068.08
13.14	1739.5	13.14	1740	13.14	-1122.88					228.274	2079.23
13.15	1739.52	13.15	1705	13.15	-1157.9					228.152	2071.29
13.16	1739.55	13.16	1590	13.16	-1272.93					228.029	2063.34
13.17	1739.59	13.17	1585	13.17	-1277.98					227.907	2091.34
13.18	1739.65	13.18	1750	13.18	-1113.04					227.784	2119.33
13.19	1739.73	13.19	1730	13.19	-1133.12					227.662	2136.47
13.2	1739.83	13.2	1770	13.2	-1093.22					227.539	2153.6
13.21	1739.95	13.21	1835	13.21	-1028.34					227.417	2110.85
13.22	1740.1	13.22	1685	13.22	-1178.48					227.294	2068.09
13.23	1740.27	13.23	1730	13.23	-1133.66					227.172	1977.33
13.24	1740.47	13.24	1795	13.24	-1068.86					227.049	1886.57
13.25	1740.71	13.25	1805	13.25	-1059.09					226.927	1777.85
13.26	1740.98	13.26	1785	13.26	-1079.36					226.804	1669.12
13.27	1741.29	13.27	1675	13.27	-1189.67					226.682	1601.19
13.28	1741.64	13.28	1780	13.28	-1085.03					226.559	1533.27
13.29	1742.04	13.29	1785	13.29	-1080.43					226.437	1573.14
13.3	1742.5	13.3	1715	13.3	-1150.88					226.314	1613.02
13.31	1743	13.31	1575	13.31	-1291.39					226.192	1724.76
13.32	1743.57	13.32	1760	13.32	-1106.96					226.069	1836.51
13.33	1744.21	13.33	1755	13.33	-1112.59					225.947	1888.36
13.34	1744.91	13.34	1735	13.34	-1133.3					225.824	1940.22
13.35	1745.69	13.35	1760	13.35	-1109.07					225.702	1939.67
13.36	1746.54	13.36	1590	13.36	-1279.92					225.579	1939.12
13.37	1747.47	13.37	1705	13.37	-1165.85					225.457	1974.5
13.38	1748.48	13.38	1740	13.38	-1131.87					225.334	2009.89
13.39	1749.57	13.39	1690	13.39	-1182.96					225.212	2070.15
13.4	1750.75	13.4	2005	13.4	-869.137					225.09	2130.42
13.41	1752.01	13.41	1850	13.41	-1025.4					224.967	2130.79
13.42	1753.35	13.42	1845	13.42	-1031.74					224.845	2131.17
13.43	1754.77	13.43	1595	13.43	-1283.16					224.722	2082.51
13.44	1756.27	13.44	1750	13.44	-1129.65					224.6	2033.84
13.45	1757.83	13.45	1865	13.45	-1016.21					224.477	2003.15
13.46	1759.45	13.46	1620	13.46	-1262.84					224.355	1972.46
13.47	1761.12	13.47	1855	13.47	-1029.51					224.232	1988.18
13.48	1762.83	13.48	1850	13.48	-1036.21					224.11	2003.9
13.49	1764.55	13.49	1770	13.49	-1117.93					223.987	2019.62
13.5	1766.27	13.5	1845	13.5	-1044.65					223.865	2035.34
13.51	1767.96	13.51	1880	13.51	-1011.34					223.742	2059.67
13.52	1769.59	13.52	1865	13.52	-1027.97					223.62	2084
13.53	1771.13	13.53	1780	13.53	-1114.52					223.497	2144.27
13.54	1772.55	13.54	1610	13.54	-1285.94					223.375	2204.53
13.55	1773.81	13.55	1815	13.55	-1082.19					223.252	2254.5
13.56	1774.87	13.56	1675	13.56	-1223.25					223.13	2304.47
13.57	1775.7	13.57	1590	13.57	-1309.08					223.007	2270.6
13.58	1776.26	13.58	1745	13.58	-1154.65					222.885	2236.72
13.59	1776.53	13.59	1770	13.59	-1129.92					222.762	2180.76
13.6	1776.5	13.6	1790	13.6	-1109.89					222.64	2124.8
13.61	1776.16	13.61	1685	13.61	-1214.55					222.517	2128.73
13.62	1775.51	13.62	1700	13.62	-1198.9					222.395	2132.66
13.63	1774.57	13.63	1900	13.63	-997.959					222.272	2185.63
13.64	1773.36	13.64	1945	13.64	-951.751					222.15	2238.6
13.65	1771.92	13.65	1895	13.65	-1000.31					222.027	2309.53
13.66	1770.27	13.66	1790	13.66	-1103.66					221.905	2380.46
13.67	1768.46	13.67	1695	13.67	-1196.85					221.782	2425.57
13.68	1766.52	13.68	1810	13.68	-1079.91					221.66	2470.67
13.69	1764.5	13.69	1685	13.69	-1202.88					221.537	2455.89
13.7	1762.42	13.7	1830	13.7	-1055.8					221.415	2441.1
13.71	1760.32	13.71	1700	13.71	-1183.7					221.292	2372.66
13.72	1758.23	13.72	1750	13.72	-1131.61					221.17	2304.22
13.73	1756.17	13.73	1710	13.73	-1169.56					221.047	2199.84
13.74	1754.17	13.74	1795	13.74	-1082.56					220.925	2095.47
13.75	1752.24	13.75	1730	13.75	-1145.63					220.802	2008.68
13.76	1750.41	13.76	1670	13.76	-1203.8					220.68	1921.9
13.77	1748.67	13.77	1910	13.77	-962.061					220.557	1853.08
13.78	1747.05	13.78	1705	13.78	-1165.44					220.435	1784.27
13.79	1745.54	13.79	1770	13.79	-1098.93					220.312	1778.34
13.8	1744.15	13.8	1865	13.8	-1002.54					220.19	1772.41
13.81	1742.88	13.81	1755	13.81	-1111.27					220.067	1802.41
13.82	1741.73	13.82	1815	13.82	-1050.12					219.945	1832.42
13.83	1740.7	13.83	1730	13.83	-1134.08					219.822	1872.53
13.84	1739.77	13.84	1830	13.84	-1033.16					219.7	1912.64
13.85	1738.95	13.85	1910	13.85	-952.339					219.577	1916.81
13.86	1738.23	13.86	1665	13.86	-1196.62					219.455	1920.99
13.87	1737.61	13.87	1680	13.87	-1180.99					219.332	1897.84
13.88	1737.07	13.88	1790	13.88	-1070.45					219.21	1874.69
13.89	1736.6	13.89	1795	13.89	-1064.99					219.087	1851.54
13.9	1736.22	13.9	1540	13.9	-1319.6					218.965	1828.39
13.91	1735.89	13.91	1625	13.91	-1234.28					218.842	1874.86
13.92	1735.63	13.92	1745	13.92	-1114.02					218.72	1921.34
13.93	1735.43	13.93	1770	13.93	-1088.82					218.597	2027.7
13.94	1735.28	13.94	1785	13.94	-1073.67					218.475	2134.07
13.95	1735.18	13.95	1715	13.95	-1143.57					218.352	2169.31
13.96	1735.13	13.96	1730	13.96	-1128.51					218.23	2204.56
13.97	1735.12	13.97	1780	13.97	-1078.5					218.108	2155.95
13.98	1735.15	13.98	1800	13.98	-1058.54					217.985	2107.35
13.99	1735.23	13.99	1855	13.99	-1003.61					217.863	2051.64
14	1735.34	14	1615	14	-1243.73					217.74	1995.92
14.01	1735.5	14.01	1720	14.01	-1138.89					217.618	1976.14
14.02	1735.7	14.02	1710	14.02	-1149.09					217.495	1956.36
14.03	1735.95	14.03	1715	14.03	-1144.33					217.373	2027.76
14.04	1736.23	14.04	1915	14.04	-944.62					217.25	2099.16
14.05	1736.56	14.05	1790	14.05	-1069.95					217.128	2188.53
14.06	1736.93	14.06	1760	14.06	-1100.32					217.005	2277.9
14.07	1737.34	14.07	1695	14.07	-1165.73					216.883	2304.01
14.08	1737.79	14.08	1735	14.08	-1126.18					216.76	2330.12
14.09	1738.27	14.09	1765	14.09	-1096.66					216.638	2296.33
14.1	1738.8	14.1	1800	14.1	-1062.18					216.515	2262.55
14.11	1739.35	14.11	1740	14.11	-1122.74					216.393	2223.53
14.12	1739.93	14.12	1795	14.12	-1068.32					216.27	2184.51
14.13	1740.53	14.13	1670	14.13	-1193.92					216.148	2205.37
14.14	1741.15	14.14	1755	14.14	-1109.54					216.025	2226.24
14.15	1741.78	14.15	1825	14.15	-1040.17					215.903	2276.31
14.16	1742.42	14.16	1780	14.16	-1085.81					215.78	2326.37
14.17	1743.05	14.17	1675	14.17	-1191.44					215.658	2376.44
14.18	1743.68	14.18	1785	14.18	-1082.06					215.535	2426.5
14.19	1744.28	14.19	1780	14.19	-1087.67					215.413	2434.08
14.2	1744.87	14.2	1875	14.2	-993.253					215.29	2441.66
14.21	1745.42	14.21	1825	14.21	-1043.81					215.168	2413.31
14.22	1745.95	14.22	1865	14.22	-1004.34					215.045	2384.95
14.23	1746.45	14.23	1650	14.23	-1219.84					214.923	2395.53
14.24	1746.92	14.24	1685	14.24	-1185.31					214.8	2406.1
14.25	1747.38	14.25	1780	14.25	-1090.77					214.678	2416.68
14.26	1747.83	14.26	1685	14.26	-1186.22					214.555	2427.25
14.27	1748.3	14.27	1730	14.27	-1141.68					214.433	2416.49
14.28	1748.79	14.28	1625	14.28	-1247.18					214.31	2405.73
14.29	1749.33	14.29	1710	14.29	-1162.72					214.188	2359.03
14.3	1749.94	14.3	1720	14.3	-1153.33					214.065	2312.34
14.31	1750.64	14.31	1650	14.31	-1224.03					213.943	2199.01
14.32	1751.45	14.32	1560	14.32	-1314.84					213.82	2085.69
14.33	1752.4	14.33	1705	14.33	-1170.78					213.698	1972.36
14.34	1753.49	14.34	1860	14.34	-1016.88					213.575	1859.04
14.35	1754.75	14.35	1860	14.35	-1018.13					213.453	1802.52
14.36	1756.18	14.36	1700	14.36	-1179.56					213.33	1745.99
14.37	1757.79	14.37	1930	14.37	-951.177					213.208	1689.47
14.38	1759.59	14.38	1590	14.38	-1292.98					213.085	1632.95
14.39	1761.57	14.39	1795	14.39	-1089.96					212.963	1577.93
14.4	1763.73	14.4	1840	14.4	-1047.12					212.84	1522.9
14.41	1766.06	14.41	1845	14.41	-1044.45					212.718	1527.77
14.42	1768.53	14.42	1850	14.42	-1041.92					212.595	1532.63
14.43	1771.13	14.43	1930	14.43	-964.521					212.473	1555.47
14.44	1773.83	14.44	1770	14.44	-1127.22					212.35	1578.3
14.45	1776.59	14.45	1750	14.45	-1149.98					212.228	1541.24
14.46	1779.37	14.46	1730	14.46	-1172.76					212.105	1504.19
14.47	1782.13	14.47	1780	14.47	-1125.51					211.983	1450.66
14.48	1784.81	14.48	1845	14.48	-1063.19					211.86	1397.13
14.49	1787.35	14.49	1885	14.49	-1025.74					211.738	1361.57
14.5	1789.71	14.5	1910	14.5	-1003.1					211.615	1326.01
14.51	1791.83	14.51	1755	14.51	-1160.22					211.493	1306.27
14.52	1793.66	14.52	1680	14.52	-1237.04					211.371	1286.52
14.53	1795.15	14.53	1715	14.53	-1203.53					211.248	1284.74
14.54	1796.27	14.54	1960	14.54	-959.657					211.126	1282.97
14.55	1797.02	14.55	1735	14.55	-1185.4					211.003	1287.93
14.56	1797.39	14.56	1665	14.56	-1255.77					210.881	1292.89
14.57	1797.41	14.57	1860	14.57	-1060.79					210.758	1315.81
14.58	1797.11	14.58	1790	14.58	-1130.49					210.636	1338.74
14.59	1796.55	14.59	1690	14.59	-1229.93					210.513	1400.59
14.6	1795.78	14.6	1910	14.6	-1009.17					210.391	1462.45
14.61	1794.89	14.61	1695	14.61	-1223.28					210.268	1506.34
14.62	1793.95	14.62	1720	14.62	-1197.34					210.146	1550.23
14.63	1793.03	14.63	1845	14.63	-1071.41					210.023	1547.7
14.64	1792.2	14.64	1805	14.64	-1110.58					209.901	1545.17
14.65	1791.53	14.65	1790	14.65	-1124.92					209.778	1524.68
14.66	1791.09	14.66	2015	14.66	-899.478					209.656	1504.19
14.67	1790.93	14.67	1760	14.67	-1154.32					209.533	1506.48
14.68	1791.11	14.68	1800	14.68	-1114.5					209.411	1508.77
14.69	1791.65	14.69	1795	14.69	-1120.04					209.288	1529.03
14.7	1792.6	14.7	1790	14.7	-1125.99					209.166	1549.29
14.71	1793.97	14.71	1620	14.71	-1297.36					209.043	1536.24
14.72	1795.78	14.72	1780	14.72	-1139.17					208.921	1523.18
14.73	1798.02	14.73	1905	14.73	-1016.41					208.798	1450.24
14.74	1800.69	14.74	1710	14.74	-1214.08					208.676	1377.29
14.75	1803.76	14.75	1875	14.75	-1052.15					208.553	1336.54
14.76	1807.2	14.76	1735	14.76	-1195.59					208.431	1295.79
14.77	1810.96	14.77	1790	14.77	-1144.35					208.308	1273
14.78	1814.99	14.78	1740	14.78	-1198.38					208.186	1250.21
14.79	1819.21	14.79	1880	14.79	-1062.6					208.063	1206.46
14.8	1823.56	14.8	1900	14.8	-1046.94					207.941	1162.72
14.81	1827.92	14.81	1895	14.81	-1056.31					207.818	1101
14.82	1832.22	14.82	1720	14.82	-1235.61					207.696	1039.29
14.83	1836.35	14.83	1915	14.83	-1044.74					207.573	999.562
14.84	1840.2	14.84	1840	14.84	-1123.59					207.451	959.837
14.85	1843.69	14.85	1880	14.85	-1087.07					207.328	980.004
14.86	1846.71	14.86	1770	14.86	-1200.09					207.206	1000.17
14.87	1849.19	14.87	1775	14.87	-1197.58					207.083	1054.4
14.88	1851.08	14.88	1785	14.88	-1189.47					206.961	1108.63
14.89	1852.32	14.89	1860	14.89	-1115.71					206.838	1162.86
14.9	1852.89	14.9	2100	14.9	-876.278					206.716	1217.09
14.91	1852.78	14.91	1825	14.91	-1151.16					206.593	1265.89
14.92	1851.98	14.92	1915	14.92	-1060.37					206.471	1314.69
14.93	1850.53	14.93	1975	14.93	-998.914					206.348	1363.49
14.94	1848.45	14.94	1940	14.94	-1031.84					206.226	1412.29
14.95	1845.8	14.95	1800	14.95	-1169.19					206.103	1440.13
14.96	1842.64	14.96	1860	14.96	-1106.03					205.981	1467.97
14.97	1839.05	14.97	1710	14.97	-1252.43					205.858	1459.88
14.98	1835.09	14.98	1810	14.98	-1148.48					205.736	1451.78
14.99	1830.87	14.99	1660	14.99	-1294.26					205.613	1450.05
15	1826.47	15	1855	15	-1094.86					205.491	1448.32
15.01	1821.97	15.01	1900	15.01	-1045.35					205.368	1410.65
15.02	1817.44	15.02	1800	15.02	-1140.83					205.246	1372.99
15.03	1812.97	15.03	1750	15.03	-1186.36					205.123	1317.36
15.04	1808.62	15.04	1750	15.04	-1182					205.001	1261.72
15.05	1804.43	15.05	1775	15.05	-1152.82					204.878	1265.98
15.06	1800.47	15.06	1775	15.06	-1148.86					204.756	1270.24
15.07	1796.76	15.07	1785	15.07	-1135.15					204.633	1308.75
15.08	1793.34	15.08	1870	15.08	-1046.73					204.511	1347.25
15.09	1790.24	15.09	1880	15.09	-1033.62					204.389	1349.83
15.1	1787.46	15.1	1835	15.1	-1075.84					204.266	1352.4
15.11	1785.02	15.11	1940	15.11	-968.407					204.144	1291.34
15.12	1782.93	15.12	1775	15.12	-1131.32					204.021	1230.28
15.13	1781.2	15.13	1760	15.13	-1144.59					203.899	1169.22
15.14	1779.82	15.14	1840	15.14	-1063.21					203.776	1108.16
15.15	1778.8	15.15	1805	15.15	-1097.19					203.654	1129.73
15.16	1778.14	15.16	1965	15.16	-936.523					203.531	1151.3
15.17	1777.82	15.17	1660	15.17	-1241.21					203.409	1256.72
15.18	1777.87	15.18	1750	15.18	-1151.25					203.286	1362.13
15.19	1778.26	15.19	1710	15.19	-1191.64					203.164	1427.87
15.2	1779	15.2	1705	15.2	-1197.38					203.041	1493.61
15.21	1780.09	15.21	1660	15.21	-1243.47					202.919	1451.55
15.22	1781.52	15.22	1815	15.22	-1089.91					202.796	1409.48
15.23	1783.31	15.23	1710	15.23	-1196.69					202.674	1347.21
15.24	1785.43	15.24	1770	15.24	-1138.82					202.551	1284.93
15.25	1787.9	15.25	1765	15.25	-1146.29					202.429	1282.54
15.26	1790.7	15.26	1745	15.26	-1169.09					202.306	1280.16
15.27	1793.82	15.27	1825	15.27	-1092.21					202.184	1280.39
15.28	1797.26	15.28	1895	15.28	-1025.65					202.061	1280.63
15.29	1800.99	15.29	1780	15.29	-1144.38					201.939	1262.89
15.3	1805	15.3	1695	15.3	-1233.39					201.816	1245.16
15.31	1809.25	15.31	1700	15.31	-1232.64					201.694	1229.88
15.32	1813.71	15.32	1970	15.32	-967.1					201.571	1214.61
15.33	1818.34	15.33	1835	15.33	-1106.73					201.449	1199.33
15.34	1823.09	15.34	1795	15.34	-1151.48					201.326	1184.05
15.35	1827.9	15.35	1900	15.35	-1051.29					201.204	1194.6
15.36	1832.7	15.36	1775	15.36	-1181.09					201.081	1205.15
15.37	1837.42	15.37	1930	15.37	-1030.81					200.959	1215.71
15.38	1841.98	15.38	1900	15.38	-1065.37					200.836	1226.26
15.39	1846.29	15.39	1950	15.39	-1019.68					200.714	1239.8
15.4	1850.26	15.4	1750	15.4	-1223.64					200.591	1253.35
15.41	1853.8	15.41	1855	15.41	-1122.18					200.469	1266.89
15.42	1856.83	15.42	1940	15.42	-1040.22					200.346	1280.44
15.43	1859.3	15.43	1935	15.43	-1047.69					200.224	1219.12
15.44	1861.16	15.44	1900	15.44	-1084.55					200.101	1157.8
15.45	1862.39	15.45	1940	15.45	-1045.78					199.979	1096.49
15.46	1863.02	15.46	1975	15.46	-1011.4					199.856	1035.17
15.47	1863.06	15.47	1835	15.47	-1151.45					199.734	1016.24
15.48	1862.6	15.48	1815	15.48	-1170.99					199.611	997.316
15.49	1861.72	15.49	1790	15.49	-1195.11					199.489	978.389
15.5	1860.52	15.5	1800	15.5	-1183.91					199.366	959.463
15.51	1859.11	15.51	1885	15.51	-1097.49					199.244	967.487
15.52	1857.6	15.52	1810	15.52	-1170.99					199.121	975.512
15.53	1856.12	15.53	1790	15.53	-1189.5					198.999	983.536
15.54	1854.76	15.54	1865	15.54	-1113.14					198.876	991.561
15.55	1853.63	15.55	1795	15.55	-1182.01					198.754	982.179
15.56	1852.82	15.56	1815	15.56	-1161.21					198.631	972.798
15.57	1852.42	15.57	1795	15.57	-1180.8					198.509	963.417
15.58	1852.48	15.58	1765	15.58	-1210.87					198.386	954.035
15.59	1853.08	15.59	1915	15.59	-1061.46					198.264	924.441
15.6	1854.24	15.6	1805	15.6	-1172.63					198.141	894.847
15.61	1856	15.61	1845	15.61	-1134.39					198.019	901.187
15.62	1858.37	15.62	1785	15.62	-1196.76					197.896	907.526
15.63	1861.35	15.63	1845	15.63	-1139.74					197.774	959.416
15.64	1864.92	15.64	1825	15.64	-1163.31					197.651	1011.31
15.65	1869.05	15.65	1940	15.65	-1052.44					197.529	1063.2
15.66	1873.68	15.66	1905	15.66	-1092.07					197.407	1115.08
15.67	1878.76	15.67	1975	15.67	-1027.14					197.284	1118.31
15.68	1884.19	15.68	1870	15.68	-1137.58					197.162	1121.54
15.69	1889.88	15.69	1950	15.69	-1063.26					197.039	1160.7
15.7	1895.71	15.7	1815	15.7	-1204.09					196.917	1199.87
15.71	1901.55	15.71	1885	15.71	-1139.93					196.794	1272.53
15.72	1907.25	15.72	1920	15.72	-1110.64					196.672	1345.2
15.73	1912.67	15.73	1865	15.73	-1171.05					196.549	1453.79
15.74	1917.63	15.74	1810	15.74	-1231.02					196.427	1562.39
15.75	1922	15.75	1900	15.75	-1145.38					196.304	1651.53
15.76	1925.61	15.76	2140	15.76	-909.002					196.182	1740.66
15.77	1928.37	15.77	1890	15.77	-1161.76					196.059	1745.95
15.78	1930.18	15.78	1965	15.78	-1088.56					195.937	1751.24
15.79	1930.99	15.79	1870	15.79	-1184.38					195.814	1682.5
15.8	1930.81	15.8	2020	15.8	-1034.19					195.692	1613.77
15.81	1929.67	15.81	1915	15.81	-1138.05					195.569	1580.97
15.82	1927.65	15.82	1825	15.82	-1226.04					195.447	1548.17
15.83	1924.87	15.83	1970	15.83	-1078.25					195.324	1604.46
15.84	1921.45	15.84	1945	15.84	-1099.84					195.202	1660.74
15.85	1917.54	15.85	2015	15.85	-1025.93					195.079	1717.03
15.86	1913.3	15.86	2020	15.86	-1016.69					194.957	1773.32
15.87	1908.87	15.87	1720	15.87	-1312.26					194.834	1770.28
15.88	1904.4	15.88	1805	15.88	-1222.79					194.712	1767.24
15.89	1900.02	15.89	1890	15.89	-1133.41					194.589	1728.26
15.9	1895.84	15.9	1975	15.9	-1044.23					194.467	1689.29
15.91	1891.98	15.91	1915	15.91	-1100.37					194.344	1674.27
15.92	1888.53	15.92	2060	15.92	-951.913					194.222	1659.25
15.93	1885.55	15.93	1910	15.93	-1098.94					194.099	1644.23
15.94	1883.12	15.94	1760	15.94	-1246.51					193.977	1629.21
15.95	1881.29	15.95	1955	15.95	-1049.67					193.854	1648.95
15.96	1880.08	15.96	1970	15.96	-1033.46					193.732	1668.7
15.97	1879.51	15.97	1795	15.97	-1207.9					193.609	1748.33
15.98	1879.6	15.98	1940	15.98	-1062.99					193.487	1827.97
15.99	1880.34	15.99	1925	15.99	-1078.73					193.364	1875.41
16	1881.71	16	1830	16	-1175.09					193.242	1922.86
16.01	1883.67	16.01	1880	16.01	-1127.06					193.119	1886.46
16.02	1886.19	16.02	1870	16.02	-1139.58					192.997	1850.05
16.03	1889.21	16.03	1880	16.03	-1132.59					192.874	1804.29
16.04	1892.66	16.04	1975	16.04	-1041.05					192.752	1758.53
16.05	1896.47	16.05	1900	16.05	-1119.86					192.629	1796.62
16.06	1900.56	16.06	1895	16.06	-1128.94					192.507	1834.71
16.07	1904.82	16.07	1950	16.07	-1078.21					192.384	1877.29
16.08	1909.15	16.08	1985	16.08	-1047.54					192.262	1919.86
16.09	1913.45	16.09	1945	16.09	-1091.84					192.139	1962.44
16.1	1917.6	16.1	1910	16.1	-1130.99					192.017	2005.02
16.11	1921.49	16.11	1970	16.11	-1074.87					191.894	2039.55
16.12	1925.01	16.12	1905	16.12	-1143.39					191.772	2074.08
16.13	1928.08	16.13	1775	16.13	-1276.46					191.649	2108.61
16.14	1930.62	16.14	1815	16.14	-1239.01					191.527	2143.14
16.15	1932.62	16.15	1845	16.15	-1211					191.404	2197.89
16.16	1934.05	16.16	1930	16.16	-1127.43					191.282	2252.63
16.17	1934.94	16.17	1870	16.17	-1188.32					191.159	2271.44
16.18	1935.34	16.18	1930	16.18	-1128.73					191.037	2290.25
16.19	1935.35	16.19	2000	16.19	-1058.73					190.914	2269.2
16.2	1935.04	16.2	1980	16.2	-1078.42					190.792	2248.14
16.21	1934.52	16.21	1905	16.21	-1152.91					190.669	2227.08
16.22	1933.91	16.22	2000	16.22	-1057.3					190.547	2206.03
16.23	1933.31	16.23	2025	16.23	-1031.7					190.425	2176.74
16.24	1932.82	16.24	1990	16.24	-1066.2					190.302	2147.45
16.25	1932.52	16.25	1955	16.25	-1100.9					190.18	2178.05
16.26	1932.49	16.26	1890	16.26	-1165.87					190.057	2208.65
16.27	1932.79	16.27	1990	16.27	-1066.17					189.935	2249.85
16.28	1933.45	16.28	2060	16.28	-996.837					189.812	2291.05
16.29	1934.51	16.29	1965	16.29	-1092.9					189.69	2248.4
16.3	1935.97	16.3	2050	16.3	-1009.36					189.567	2205.75
16.31	1937.83	16.31	1755	16.31	-1306.21					189.445	2073.26
16.32	1940.06	16.32	1860	16.32	-1203.44					189.322	1940.78
16.33	1942.61	16.33	1865	16.33	-1201					189.2	1844.23
16.34	1945.45	16.34	2005	16.34	-1063.84					189.077	1747.68
16.35	1948.49	16.35	1850	16.35	-1221.88					188.955	1764.17
16.36	1951.67	16.36	1950	16.36	-1125.05					188.832	1780.67
16.37	1954.89	16.37	1850	16.37	-1228.27					188.71	1833.09
16.38	1958.07	16.38	2180	16.38	-901.455					188.587	1885.52
16.39	1961.13	16.39	1995	16.39	-1089.52					188.465	1860.09
16.4	1964.01	16.4	2060	16.4	-1027.4					188.342	1834.66
16.41	1966.66	16.41	2075	16.41	-1015.05					188.22	1749.34
16.42	1969.05	16.42	2020	16.42	-1072.44					188.097	1664.02
16.43	1971.2	16.43	1840	16.43	-1254.59					187.975	1661.42
16.44	1973.11	16.44	2000	16.44	-1096.5					187.852	1658.83
16.45	1974.84	16.45	1970	16.45	-1128.22					187.73	1740.08
16.46	1976.42	16.46	1825	16.46	-1274.81					187.607	1821.33
16.47	1977.93	16.47	1925	16.47	-1176.32					187.485	1904.82
16.48	1979.41	16.48	2015	16.48	-1087.8					187.362	1988.32
16.49	1980.92	16.49	2050	16.49	-1054.31					187.24	2035.88
16.5	1982.5	16.5	1970	16.5	-1135.89					187.117	2083.44
16.51	1984.16	16.51	1975	16.51	-1132.55					186.995	2058.39
16.52	1985.91	16.52	2135	16.52	-974.293					186.872	2033.33
16.53	1987.72	16.53	1965	16.53	-1146.11					186.75	2008.27
16.54	1989.56	16.54	1840	16.54	-1272.95					186.627	1983.22
16.55	1991.37	16.55	2090	16.55	-1024.76					186.505	1992.6
16.56	1993.06	16.56	2015	16.56	-1101.45					186.382	2001.98
16.57	1994.55	16.57	1790	16.57	-1327.94					186.26	2047.3
16.58	1995.74	16.58	2040	16.58	-1079.13					186.137	2092.61
16.59	1996.53	16.59	1900	16.59	-1219.91					186.015	2154.14
16.6	1996.82	16.6	2125	16.6	-995.21					185.892	2215.67
16.61	1996.56	16.61	1975	16.61	-1144.95					185.77	2277.2
16.62	1995.71	16.62	2045	16.62	-1074.09					185.647	2338.72
16.63	1994.24	16.63	2115	16.63	-1002.63					185.525	2339.61
16.64	1992.19	16.64	2010	16.64	-1105.58					185.402	2340.5
16.65	1989.6	16.65	1900	16.65	-1212.99					185.28	2341.39
16.66	1986.54	16.66	1875	16.66	-1234.93					185.157	2342.28
16.67	1983.1	16.67	1860	16.67	-1246.49					185.035	2329.69
16.68	1979.38	16.68	2000	16.68	-1102.76					184.912	2317.11
16.69	1975.47	16.69	2005	16.69	-1093.86					184.79	2304.52
16.7	1971.49	16.7	1985	16.7	-1109.88					184.667	2291.94
16.71	1967.52	16.71	2015	16.71	-1075.9					184.545	2274.11
16.72	1963.64	16.72	1930	16.72	-1157.03					184.422	2256.28
16.73	1959.93	16.73	2095	16.73	-988.32					184.3	2178.56
16.74	1956.46	16.74	2050	16.74	-1029.85					184.177	2100.85
16.75	1953.27	16.75	2005	16.75	-1071.66					184.055	1991.41
16.76	1950.41	16.76	2035	16.76	-1038.8					183.932	1881.97
16.77	1947.91	16.77	2030	16.77	-1041.29					183.81	1772.52
16.78	1945.79	16.78	2200	16.78	-869.173					183.688	1663.08
16.79	1944.06	16.79	1925	16.79	-1142.45					183.565	1663.69
16.8	1942.74	16.8	1820	16.8	-1246.12					183.443	1664.3
16.81	1941.82	16.81	1950	16.81	-1115.2					183.32	1772.71
16.82	1941.3	16.82	1910	16.82	-1154.68					183.198	1881.12
16.83	1941.17	16.83	1990	16.83	-1074.56					183.075	2019.11
16.84	1941.42	16.84	1910	16.84	-1154.81					182.953	2157.09
16.85	1942.04	16.85	1875	16.85	-1190.43					182.83	2259.14
16.86	1943.01	16.86	1800	16.86	-1266.4					182.708	2361.18
16.87	1944.31	16.87	2075	16.87	-992.697					182.585	2312.76
16.88	1945.92	16.88	1875	16.88	-1194.31					182.463	2264.33
16.89	1947.82	16.89	1855	16.89	-1216.21					182.34	2132.06
16.9	1950	16.9	1795	16.9	-1278.39					182.218	1999.78
16.91	1952.42	16.91	1865	16.91	-1210.81					182.095	1886.04
16.92	1955.08	16.92	1960	16.92	-1118.46					181.973	1772.29
16.93	1957.94	16.93	2005	16.93	-1076.33					181.85	1658.55
16.94	1961.01	16.94	1900	16.94	-1184.4					181.728	1544.8
16.95	1964.27	16.95	2020	16.95	-1067.66					181.605	1491.69
16.96	1967.71	16.96	2070	16.96	-1021.1					181.483	1438.59
16.97	1971.33	16.97	2130	16.97	-964.714					181.36	1493.28
16.98	1975.12	16.98	1895	16.98	-1203.5					181.238	1547.98
16.99	1979.07	16.99	1995	16.99	-1107.46					181.115	1673.05
17	1983.18	17	2055	17	-1051.57					180.993	1798.12
17.01	1987.42	17.01	1975	17.01	-1135.81					180.87	1887.25
17.02	1991.78	17.02	2085	17.02	-1030.17					180.748	1976.39
17.03	1996.21	17.03	1925	17.03	-1194.6					180.625	1983.92
17.04	2000.66	17.04	2075	17.04	-1049.05					180.503	1991.45
17.05	2005.09	17.05	2095	17.05	-1033.48					180.38	2058.88
17.06	2009.41	17.06	2125	17.06	-1007.8					180.258	2126.3
17.07	2013.55	17.07	2045	17.07	-1091.94					180.135	2239.11
17.08	2017.45	17.08	2045	17.08	-1095.83					180.013	2351.92
17.09	2021.01	17.09	1895	17.09	-1249.4					179.89	2464.73
17.1	2024.18	17.1	2030	17.1	-1117.57					179.768	2577.54
17.11	2026.9	17.11	2005	17.11	-1145.29					179.645	2575.06
17.12	2029.14	17.12	1960	17.12	-1192.53					179.523	2572.58
17.13	2030.88	17.13	1870	17.13	-1284.26					179.4	2510.21
17.14	2032.09	17.14	2035	17.14	-1120.48					179.278	2447.84
17.15	2032.79	17.15	2150	17.15	-1006.17					179.155	2412.79
17.16	2032.96	17.16	2015	17.16	-1141.35					179.033	2377.75
17.17	2032.64	17.17	1955	17.17	-1201.02					178.91	2342.7
17.18	2031.82	17.18	2015	17.18	-1140.21					178.788	2307.66
17.19	2030.54	17.19	2085	17.19	-1068.93					178.665	2262.13
17.2	2028.83	17.2	2055	17.2	-1097.21					178.543	2216.6
17.21	2026.71	17.21	2030	17.21	-1120.1					178.42	2171.08
17.22	2024.24	17.22	1915	17.22	-1232.63					178.298	2125.55
17.23	2021.47	17.23	1960	17.23	-1184.86					178.175	2089.5
17.24	2018.46	17.24	1915	17.24	-1226.85					178.053	2053.45
17.25	2015.29	17.25	2165	17.25	-973.679					177.93	2053.33
17.26	2012.03	17.26	2085	17.26	-1050.41					177.808	2053.22
17.27	2008.74	17.27	2130	17.27	-1002.13					177.685	2094.27
17.28	2005.5	17.28	1980	17.28	-1148.89					177.563	2135.33
17.29	2002.37	17.29	1945	17.29	-1180.76					177.44	2140.45
17.3	1999.41	17.3	2000	17.3	-1122.8					177.318	2145.58
17.31	1996.67	17.31	2085	17.31	-1035.05					177.195	2123.75
17.32	1994.18	17.32	2025	17.32	-1092.57					177.073	2101.92
17.33	1991.98	17.33	1990	17.33	-1125.36					176.95	2116.03
17.34	1990.09	17.34	2020	17.34	-1093.47					176.828	2130.14
17.35	1988.53	17.35	2065	17.35	-1046.91					176.706	2244.56
17.36	1987.3	17.36	2120	17.36	-990.685					176.583	2358.98
17.37	1986.41	17.37	1925	17.37	-1184.8					176.461	2473.41
17.38	1985.86	17.38	1950	17.38	-1159.24					176.338	2587.83
17.39	1985.63	17.39	1920	17.39	-1189.02					176.216	2655.09
17.4	1985.72	17.4	1995	17.4	-1114.1					176.093	2722.35
17.41	1986.1	17.41	2095	17.41	-1014.49					175.971	2789.61
17.42	1986.77	17.42	1875	17.42	-1235.16					175.848	2856.87
17.43	1987.69	17.43	2135	17.43	-976.075					175.726	2923.38
17.44	1988.83	17.44	1840	17.44	-1272.22					175.603	2989.89
17.45	1990.17	17.45	1955	17.45	-1158.56					175.481	3020.47
17.46	1991.67	17.46	1830	17.46	-1285.06					175.358	3051.05
17.47	1993.29	17.47	2105	17.47	-1011.68					175.236	3037.46
17.48	1995	17.48	2000	17.48	-1118.38					175.113	3023.86
17.49	1996.74	17.49	2090	17.49	-1030.13					174.991	3010.27
17.5	1998.49	17.5	1920	17.5	-1201.87					174.868	2996.68
17.51	2000.18	17.51	1995	17.51	-1128.57					174.746	2953.89
17.52	2001.8	17.52	2015	17.52	-1110.18					174.623	2911.1
17.53	2003.3	17.53	2005	17.53	-1121.69					174.501	2868.31
17.54	2004.66	17.54	2020	17.54	-1108.05					174.378	2825.52
17.55	2005.87	17.55	1985	17.55	-1144.26					174.256	2807.67
17.56	2006.93	17.56	2010	17.56	-1120.32					174.133	2789.82
17.57	2007.84	17.57	2010	17.57	-1121.22					174.011	2771.97
17.58	2008.61	17.58	2050	17.58	-1082					173.888	2754.12
17.59	2009.27	17.59	2020	17.59	-1112.65					173.766	2701.09
17.6	2009.83	17.6	2040	17.6	-1093.21					173.643	2648.05
17.61	2010.32	17.61	1975	17.61	-1158.71					173.521	2630.95
17.62	2010.77	17.62	2090	17.62	-1044.15					173.398	2613.85
17.63	2011.18	17.63	2055	17.63	-1079.57					173.276	2635.67
17.64	2011.58	17.64	1990	17.64	-1144.96					173.153	2657.5
17.65	2011.96	17.65	1950	17.65	-1185.35					173.031	2679.33
17.66	2012.34	17.66	1970	17.66	-1165.72					172.908	2701.16
17.67	2012.69	17.67	1950	17.67	-1186.08					172.786	2749.93
17.68	2013.02	17.68	2020	17.68	-1116.4					172.663	2798.71
17.69	2013.3	17.69	2115	17.69	-1021.68					172.541	2883.43
17.7	2013.51	17.7	2100	17.7	-1036.9					172.418	2968.14
17.71	2013.65	17.71	2080	17.71	-1057.03					172.296	3004
17.72	2013.68	17.72	2020	17.72	-1117.07					172.173	3039.87
17.73	2013.61	17.73	1900	17.73	-1237					172.051	3075.73
17.74	2013.43	17.74	1935	17.74	-1201.82					171.928	3111.59
17.75	2013.14	17.75	2010	17.75	-1126.53					171.806	3205.1
17.76	2012.75	17.76	1915	17.76	-1221.14					171.683	3298.61
17.77	2012.27	17.77	2085	17.77	-1050.66					171.561	3452.01
17.78	2011.72	17.78	2085	17.78	-1050.11					171.438	3605.41
17.79	2011.13	17.79	1990	17.79	-1144.51					171.316	3729.99
17.8	2010.5	17.8	2030	17.8	-1103.89					171.193	3854.57
17.81	2009.86	17.81	2055	17.81	-1078.25					171.071	3919.25
17.82	2009.23	17.82	1975	17.82	-1157.62					170.948	3983.94
17.83	2008.63	17.83	1975	17.83	-1157.02					170.826	4025.42
17.84	2008.06	17.84	2055	17.84	-1076.45					170.703	4066.9
17.85	2007.55	17.85	2055	17.85	-1075.94					170.581	4072.44
17.86	2007.09	17.86	1955	17.86	-1175.48					170.458	4077.99
17.87	2006.7	17.87	1910	17.87	-1220.09					170.336	4047.99
17.88	2006.38	17.88	2140	17.88	-989.767					170.213	4018
17.89	2006.13	17.89	2025	17.89	-1104.52					170.091	3988.01
17.9	2005.96	17.9	1950	17.9	-1179.34					169.969	3958.02
17.91	2005.85	17.91	2020	17.91	-1109.24					169.846	3947.86
17.92	2005.82	17.92	2040	17.92	-1089.21					169.724	3937.71
17.93	2005.86	17.93	1975	17.93	-1154.25					169.601	3987.45
17.94	2005.97	17.94	2125	17.94	-1004.35					169.479	4037.19
17.95	2006.13	17.95	1935	17.95	-1194.52					169.356	4074.57
17.96	2006.36	17.96	1990	17.96	-1139.74					169.234	4111.95
17.97	2006.63	17.97	1915	17.97	-1215.02					169.111	4131.37
17.98	2006.96	17.98	1980	17.98	-1150.34					168.989	4150.79
17.99	2007.33	17.99	1970	17.99	-1160.71					168.866	4193.04
18	2007.73	18	2080	18	-1051.12					168.744	4235.29
18.01	2008.17	18.01	2040	18.01	-1091.56					168.621	4277.54
18.02	2008.65	18.02	1915	18.02	-1217.03					168.499	4319.79
18.03	2009.14	18.03	1905	18.03	-1227.53					168.376	4328.08
18.04	2009.67	18.04	2230	18.04	-903.055					168.254	4336.36
18.05	2010.21	18.05	2100	18.05	-1033.6					168.131	4344.64
18.06	2010.78	18.06	1970	18.06	-1164.16					168.009	4352.92
18.07	2011.36	18.07	2015	18.07	-1119.74					167.886	4409.49
18.08	2011.96	18.08	1930	18.08	-1205.34					167.764	4466.06
18.09	2012.57	18.09	2035	18.09	-1100.95					167.641	4486.69
18.1	2013.19	18.1	2170	18.1	-966.58					167.519	4507.33
18.11	2013.83	18.11	2085	18.11	-1052.22					167.396	4485.66
18.12	2014.49	18.12	1985	18.12	-1152.87					167.274	4464
18.13	2015.15	18.13	1985	18.13	-1153.54					167.151	4460.3
18.14	2015.83	18.14	2005	18.14	-1134.22					167.029	4456.61
18.15	2016.52	18.15	1935	18.15	-1204.91					166.906	4467.51
18.16	2017.23	18.16	1885	18.16	-1255.62					166.784	4478.41
18.17	2017.95	18.17	1970	18.17	-1171.33					166.661	4489.31
18.18	2018.68	18.18	2090	18.18	-1052.07					166.539	4500.21
18.19	2019.42	18.19	1960	18.19	-1182.81					166.416	4539.17
18.2	2020.18	18.2	2045	18.2	-1098.57					166.294	4578.12
18.21	2020.95	18.21	1855	18.21	-1289.34					166.171	4617.07
18.22	2021.73	18.22	2035	18.22	-1110.11					166.049	4656.02
18.23	2022.52	18.23	2065	18.23	-1080.9					165.926	4706.58
18.24	2023.31	18.24	2070	18.24	-1076.7					165.804	4757.14
18.25	2024.11	18.25	2115	18.25	-1032.5					165.681	4843.63
18.26	2024.92	18.26	2110	18.26	-1038.3					165.559	4930.12
18.27	2025.72	18.27	2010	18.27	-1139.1					165.436	5016.23
18.28	2026.51	18.28	2110	18.28	-1039.9					165.314	5102.35
18.29	2027.3	18.29	2145	18.29	-1005.68					165.191	5170.5
18.3	2028.06	18.3	2075	18.3	-1076.45					165.069	5238.65
18.31	2028.81	18.31	1930	18.31	-1222.19					164.946	5347.6
18.32	2029.52	18.32	2095	18.32	-1057.91					164.824	5456.55
18.33	2030.2	18.33	1930	18.33	-1223.59					164.701	5601.43
18.34	2030.85	18.34	1950	18.34	-1204.23					164.579	5746.31
18.35	2031.45	18.35	2145	18.35	-1009.83					164.456	5854.51
18.36	2032.01	18.36	2130	18.36	-1025.39					164.334	5962.71
18.37	2032.52	18.37	1960	18.37	-1195.91					164.211	6034.98
18.38	2033	18.38	1895	18.38	-1261.38					164.089	6107.25
18.39	2033.44	18.39	2080	18.39	-1076.82					163.966	6189.25
18.4	2033.84	18.4	2110	18.4	-1047.23					163.844	6271.24
18.41	2034.22	18.41	1925	18.41	-1232.61					163.721	6413.13
18.42	2034.58	18.42	2060	18.42	-1097.97					163.599	6555.02
18.43	2034.93	18.43	1985	18.43	-1173.31					163.476	6765.41
18.44	2035.26	18.44	2070	18.44	-1088.65					163.354	6975.8
18.45	2035.59	18.45	2005	18.45	-1153.98					163.231	7186.19
18.46	2035.92	18.46	2095	18.46	-1064.3					163.109	7396.58
18.47	2036.25	18.47	2040	18.47	-1119.63					162.987	7570.66
18.48	2036.58	18.48	1965	18.48	-1194.97					162.864	7744.74
18.49	2036.93	18.49	2020	18.49	-1140.32					162.742	7858.93
18.5	2037.29	18.5	1995	18.5	-1165.67					162.619	7973.12
18.51	2037.66	18.51	1995	18.51	-1166.04					162.497	8101.25
18.52	2038.04	18.52	2040	18.52	-1121.43					162.374	8229.39
18.53	2038.44	18.53	2160	18.53	-1001.82					162.252	8375.49
18.54	2038.85	18.54	2070	18.54	-1092.23					162.129	8521.59
18.55	2039.27	18.55	2075	18.55	-1087.66					162.007	8671.8
18.56	2039.72	18.56	2075	18.56	-1088.1					161.884	8822.02
18.57	2040.18	18.57	2160	18.57	-1003.56					161.762	9008.18
18.58	2040.65	18.58	2115	18.58	-1049.04					161.639	9194.33
18.59	2041.14	18.59	2055	18.59	-1109.53					161.517	9425.02
18.6	2041.66	18.6	1875	18.6	-1290.04					161.394	9655.72
18.61	2042.18	18.61	2140	18.61	-1025.57					161.272	9970.26
18.62	2042.73	18.62	2025	18.62	-1141.12					161.149	10284.8
18.63	2043.3	18.63	2160	18.63	-1006.69					161.027	10707.9
18.64	2043.9	18.64	1905	18.64	-1262.29					160.904	11131
18.65	2044.52	18.65	1830	18.65	-1337.9					160.782	11554.1
18.66	2045.16	18.66	2105	18.66	-1063.55					160.659	11977.2
18.67	2045.84	18.67	2115	18.67	-1054.23					160.537	12345.3
18.68	2046.55	18.68	2030	18.68	-1139.94					160.414	12713.3
18.69	2047.3	18.69	2090	18.69	-1080.69					160.292	12997.5
18.7	2048.09	18.7	2145	18.7	-1026.48					160.169	13281.8
18.71	2048.92	18.71	2075	18.71	-1097.31					160.047	13557
18.72	2049.81	18.72	2015	18.72	-1158.19					159.924	13832.2
18.73	2050.74	18.73	1845	18.73	-1329.13					159.802	14191.3
18.74	2051.73	18.74	2050	18.74	-1125.12					159.679	14550.4
18.75	2052.78	18.75	2000	18.75	-1176.16					159.557	14951.1
18.76	2053.89	18.76	1975	18.76	-1202.27					159.434	15351.7
18.77	2055.06	18.77	2105	18.77	-1073.44					159.312	15752.3
18.78	2056.29	18.78	2015	18.78	-1164.68					159.189	16153
18.79	2057.58	18.79	2160	18.79	-1020.97					159.067	16526.3
18.8	2058.93	18.8	2175	18.8	-1007.32					158.944	16899.6
18.81	2060.34	18.81	2240	18.81	-943.725					158.822	17254.9
18.82	2061.79	18.82	1815	18.82	-1370.17					158.699	17610.3
18.83	2063.28	18.83	2100	18.83	-1086.66					158.577	17960.1
18.84	2064.79	18.84	2015	18.84	-1173.18					158.454	18310
18.85	2066.32	18.85	2060	18.85	-1129.71					158.332	18695.8
18.86	2067.86	18.86	2185	18.86	-1006.24					158.209	19081.6
18.87	2069.38	18.87	2195	18.87	-997.766					158.087	19458.8
18.88	2070.88	18.88	2110	18.88	-1084.26					157.964	19836
18.89	2072.33	18.89	1910	18.89	-1285.72					157.842	20153.3
18.9	2073.72	18.9	1930	18.9	-1267.1					157.719	20470.6
18.91	2075.02	18.91	1995	18.91	-1203.4					157.597	20717.2
18.92	2076.2	18.92	2180	18.92	-1019.59					157.474	20963.7
18.93	2077.25	18.93	2315	18.93	-885.641					157.352	21210.3
18.94	2078.14	18.94	2095	18.94	-1106.53					157.229	21456.8
18.95	2078.85	18.95	2110	18.95	-1092.24					157.107	21726.6
18.96	2079.36	18.96	2110	18.96	-1092.75					156.984	21996.4
18.97	2079.67	18.97	2060	18.97	-1143.06					156.862	22230.2
18.98	2079.77	18.98	2060	18.98	-1143.16					156.739	22464
18.99	2079.68	18.99	2055	18.99	-1148.07					156.617	22661.4
19	2079.41	19	2115	19	-1087.8					156.494	22858.7
19.01	2078.98	19.01	1995	19.01	-1207.37					156.372	23020.1
19.02	2078.42	19.02	2165	19.02	-1036.81					156.249	23181.5
19.03	2077.75	19.03	2125	19.03	-1076.14					156.127	23277.8
19.04	2077.02	19.04	2050	19.04	-1150.4					156.005	23374
19.05	2076.23	19.05	2215	19.05	-984.617					155.882	23410.4
19.06	2075.43	19.06	2050	19.06	-1148.81					155.76	23446.8
19.07	2074.62	19.07	1995	19.07	-1203.01					155.637	23428.1
19.08	2073.84	19.08	1975	19.08	-1222.23					155.515	23409.5
19.09	2073.1	19.09	2075	19.09	-1121.49					155.392	23390.9
19.1	2072.41	19.1	1950	19.1	-1245.8					155.27	23372.2
19.11	2071.79	19.11	2125	19.11	-1070.17					155.147	23362.9
19.12	2071.23	19.12	2135	19.12	-1059.61					155.025	23353.6
19.13	2070.74	19.13	2065	19.13	-1129.13					154.902	23362.3
19.14	2070.33	19.14	1925	19.14	-1268.72					154.78	23371
19.15	2070	19.15	2230	19.15	-963.382					154.657	23430.7
19.16	2069.74	19.16	2055	19.16	-1138.12					154.535	23490.4
19.17	2069.55	19.17	2020	19.17	-1172.94					154.412	23586
19.18	2069.44	19.18	1930	19.18	-1262.82					154.29	23681.7
19.19	2069.39	19.19	1985	19.19	-1207.77					154.167	23773.2
19.2	2069.4	19.2	2120	19.2	-1072.79					154.045	23864.7
19.21	2069.48	19.21	2025	19.21	-1167.86					153.922	23956.2
19.22	2069.6	19.22	2135	19.22	-1057.99					153.8	24047.8
19.23	2069.78	19.23	1985	19.23	-1208.17					153.677	24111.6
19.24	2070	19.24	2235	19.24	-958.388					153.555	24175.4
19.25	2070.27	19.25	2115	19.25	-1078.65					153.432	24239.2
19.26	2070.57	19.26	2075	19.26	-1118.95					153.31	24303
19.27	2070.9	19.27	1885	19.27	-1309.29					153.187	24358.3
19.28	2071.27	19.28	1975	19.28	-1219.66					153.065	24413.5
19.29	2071.67	19.29	1955	19.29	-1240.05					152.942	24450.7
19.3	2072.09	19.3	1975	19.3	-1220.48					152.82	24488
19.31	2072.54	19.31	2020	19.31	-1175.92					152.697	24511.4
19.32	2073.01	19.32	2105	19.32	-1091.4					152.575	24534.9
19.33	2073.5	19.33	1970	19.33	-1226.89					152.452	24594.4
19.34	2074.02	19.34	2180	19.34	-1017.41					152.33	24653.8
19.35	2074.56	19.35	2225	19.35	-972.946					152.207	24752.9
19.36	2075.12	19.36	2145	19.36	-1053.51					152.085	24852
19.37	2075.7	19.37	2030	19.37	-1169.09					151.962	24933.1
19.38	2076.31	19.38	2065	19.38	-1134.7					151.84	25014.2
19.39	2076.94	19.39	2195	19.39	-1005.33					151.717	25064.9
19.4	2077.61	19.4	2130	19.4	-1070.99					151.595	25115.5
19.41	2078.3	19.41	2115	19.41	-1086.69					151.472	25166.1
19.42	2079.04	19.42	2180	19.42	-1022.43					151.35	25216.7
19.43	2079.83	19.43	2055	19.43	-1148.22					151.227	25281.2
19.44	2080.67	19.44	1950	19.44	-1254.06					151.105	25345.7
19.45	2081.59	19.45	2015	19.45	-1189.98					150.982	25446.1
19.46	2082.6	19.46	2080	19.46	-1125.98					150.86	25546.5
19.47	2083.7	19.47	2150	19.47	-1057.09					150.737	25638.1
19.48	2084.93	19.48	2145	19.48	-1063.31					150.615	25729.7
19.49	2086.29	19.49	2125	19.49	-1084.68					150.492	25761.4
19.5	2087.82	19.5	2055	19.5	-1156.21					150.37	25793.1
19.51	2089.52	19.51	1865	19.51	-1347.91					150.247	25829.3
19.52	2091.43	19.52	2040	19.52	-1174.82					150.125	25865.5
19.53	2093.55	19.53	2310	19.53	-906.939					150.002	25961.6
19.54	2095.91	19.54	2100	19.54	-1119.3					149.88	26057.6
19.55	2098.52	19.55	2050	19.55	-1171.9					149.757	26207.3
19.56	2101.38	19.56	2180	19.56	-1044.77					149.635	26356.9
19.57	2104.51	19.57	2160	19.57	-1067.9					149.512	26542.4
19.58	2107.91	19.58	2200	19.58	-1031.29					149.39	26728
19.59	2111.56	19.59	2185	19.59	-1049.94					149.267	26908.3
19.6	2115.45	19.6	2070	19.6	-1168.84					149.145	27088.6
19.61	2119.56	19.61	2035	19.61	-1207.94					149.023	27250.9
19.62	2123.85	19.62	2100	19.62	-1147.23					148.9	27413.2
19.63	2128.27	19.63	2105	19.63	-1146.66					148.778	27538
19.64	2132.76	19.64	2135	19.64	-1121.15					148.655	27662.7
19.65	2137.25	19.65	2215	19.65	-1045.63					148.533	27805.4
19.66	2141.62	19.66	2090	19.66	-1175.01					148.41	27948
19.67	2145.79	19.67	2085	19.67	-1184.18					148.288	28125.9
19.68	2149.63	19.68	2115	19.68	-1158.01					148.165	28303.8
19.69	2153	19.69	2170	19.69	-1106.39					148.043	28517.6
19.7	2155.81	19.7	2115	19.7	-1164.19					147.92	28731.4
19.71	2157.93	19.71	2115	19.71	-1166.32					147.798	28960.7
19.72	2159.31	19.72	2030	19.72	-1252.69					147.675	29190.1
19.73	2159.89	19.73	2020	19.73	-1263.28					147.553	29383.5
19.74	2159.68	19.74	2125	19.74	-1158.06					147.43	29576.9
19.75	2158.7	19.75	2140	19.75	-1142.08					147.308	29750.4
19.76	2157.01	19.76	2025	19.76	-1255.4					147.185	29924
19.77	2154.7	19.77	2195	19.77	-1083.09					147.063	30133.5
19.78	2151.87	19.78	2115	19.78	-1160.25					146.94	30343
19.79	2148.62	19.79	2055	19.79	-1217.01					146.818	30575
19.8	2145.08	19.8	2320	19.8	-948.462					146.695	30807
19.81	2141.34	19.81	2275	19.81	-989.727					146.573	31021.1
19.82	2137.52	19.82	2310	19.82	-950.903					146.45	31235.1
19.83	2133.69	19.83	2180	19.83	-1077.08					146.328	31393.4
19.84	2129.95	19.84	2225	19.84	-1028.34					146.205	31551.6
19.85	2126.34	19.85	2175	19.85	-1074.73					146.083	31727.9
19.86	2122.93	19.86	2125	19.86	-1121.31					145.96	31904.1
19.87	2119.74	19.87	2230	19.87	-1013.13					145.838	32136.1
19.88	2116.8	19.88	2295	19.88	-945.192					145.715	32368.1
19.89	2114.14	19.89	2190	19.89	-1047.53					145.593	32582.1
19.9	2111.77	19.9	2080	19.9	-1155.15					145.47	32796.2
19.91	2109.68	19.91	2230	19.91	-1003.06					145.348	33001.2
19.92	2107.88	19.92	2130	19.92	-1101.26					145.225	33206.3
19.93	2106.36	19.93	2135	19.93	-1094.75					145.103	33411.4
19.94	2105.12	19.94	2295	19.94	-933.51					144.98	33616.4
19.95	2104.15	19.95	2255	19.95	-972.541					144.858	33777.3
19.96	2103.44	19.96	2250	19.96	-976.83					144.735	33938.2
19.97	2102.98	19.97	2145	19.97	-1081.37					144.613	34015.2
19.98	2102.75	19.98	2090	19.98	-1136.13					144.49	34092.3
19.99	2102.74	19.99	2230	19.99	-996.127					144.368	34117.6
20	2102.94	20	2125	20	-1101.33					144.245	34143
20.01	2103.34	20.01	2250	20.01	-976.73					144.123	34228.3
20.02	2103.93	20.02	2000	20.02	-1227.32					144	34313.6
20.03	2104.69	20.03	2040	20.03	-1188.08					143.878	34472.2
20.04	2105.61	20.04	2105	20.04	-1123.99					143.755	34630.9
20.05	2106.67	20.05	2205	20.05	-1025.05					143.633	34753.6
20.06	2107.85	20.06	2125	20.06	-1106.24					143.51	34876.3
20.07	2109.14	20.07	2085	20.07	-1147.53					143.388	34897.5
20.08	2110.51	20.08	2180	20.08	-1053.9					143.265	34918.8
20.09	2111.94	20.09	1910	20.09	-1325.33					143.143	34904.1
20.1	2113.39	20.1	2105	20.1	-1131.78					143.02	34889.5
20.11	2114.83	20.11	2195	20.11	-1043.21					142.898	34866.7
20.12	2116.21	20.12	2060	20.12	-1179.59					142.775	34843.9
20.13	2117.48	20.13	2170	20.13	-1070.87					142.653	34839.1
20.14	2118.62	20.14	2080	20.14	-1162.01					142.53	34834.2
20.15	2119.57	20.15	2195	20.15	-1047.95					142.408	34876.6
20.16	2120.3	20.16	2050	20.16	-1193.68					142.286	34918.9
20.17	2120.78	20.17	2175	20.17	-1069.16					142.163	34997.2
20.18	2121	20.18	2110	20.18	-1134.39					142.041	35075.5
20.19	2120.97	20.19	2020	20.19	-1224.36					141.918	35149.3
20.2	2120.7	20.2	1965	20.2	-1279.09					141.796	35223.1
20.21	2120.21	20.21	2065	20.21	-1178.6					141.673	35278.9
20.22	2119.54	20.22	1980	20.22	-1262.92					141.551	35334.7
20.23	2118.71	20.23	2090	20.23	-1152.09					141.428	35341.5
20.24	2117.77	20.24	2135	20.24	-1106.16					141.306	35348.3
20.25	2116.76	20.25	2230	20.25	-1010.15					141.183	35319.1
20.26	2115.73	20.26	2370	20.26	-869.116					141.061	35290
20.27	2114.7	20.27	2330	20.27	-908.085					140.938	35265.5
20.28	2113.7	20.28	2125	20.28	-1112.09					140.816	35241
20.29	2112.77	20.29	2020	20.29	-1216.16					140.693	35300.4
20.3	2111.92	20.3	2210	20.3	-1025.3					140.571	35359.8
20.31	2111.16	20.31	2070	20.31	-1164.55					140.448	35525.5
20.32	2110.51	20.32	2060	20.32	-1173.89					140.326	35691.1
20.33	2109.96	20.33	2110	20.33	-1123.35					140.203	35874.8
20.34	2109.53	20.34	2110	20.34	-1122.92					140.081	36058.4
20.35	2109.2	20.35	2075	20.35	-1157.59					139.958	36157.7
20.36	2108.97	20.36	2090	20.36	-1142.36					139.836	36256.9
20.37	2108.83	20.37	2080	20.37	-1152.21					139.713	36374.1
20.38	2108.75	20.38	2205	20.38	-1027.14					139.591	36491.3
20.39	2108.73	20.39	2170	20.39	-1062.12					139.468	36720.1
20.4	2108.74	20.4	2165	20.4	-1067.13					139.346	36948.9
20.41	2108.77	20.41	2040	20.41	-1192.15					139.223	37213.5
20.42	2108.78	20.42	2150	20.42	-1082.17					139.101	37478.2
20.43	2108.77	20.43	2215	20.43	-1017.16					138.978	37778.8
20.44	2108.71	20.44	2120	20.44	-1112.1					138.856	38079.3
20.45	2108.6	20.45	2180	20.45	-1051.99					138.733	38379.9
20.46	2108.43	20.46	2200	20.46	-1031.82					138.611	38680.4
20.47	2108.2	20.47	2075	20.47	-1156.59					138.488	38945.8
20.48	2107.91	20.48	2085	20.48	-1146.29					138.366	39211.2
20.49	2107.56	20.49	2100	20.49	-1130.95					138.243	39536.4
20.5	2107.17	20.5	1980	20.5	-1250.56					138.121	39861.7
20.51	2106.75	20.51	1985	20.51	-1245.13					137.998	40221.2
20.52	2106.3	20.52	2105	20.52	-1124.68					137.876	40580.7
20.53	2105.83	20.53	2020	20.53	-1209.22					137.753	40880.3
20.54	2105.37	20.54	1960	20.54	-1268.75					137.631	41179.9
20.55	2104.91	20.55	2125	20.55	-1103.29					137.508	41469.8
20.56	2104.46	20.56	2195	20.56	-1032.85					137.386	41759.7
20.57	2104.04	20.57	2205	20.57	-1022.42					137.263	42085.5
20.58	2103.64	20.58	1985	20.58	-1242.02					137.141	42411.3
20.59	2103.27	20.59	2180	20.59	-1046.65					137.018	42768.6
20.6	2102.93	20.6	2085	20.6	-1141.31					136.896	43125.9
20.61	2102.62	20.61	2055	20.61	-1171					136.773	43483.1
20.62	2102.34	20.62	2110	20.62	-1115.73					136.651	43840.4
20.63	2102.09	20.63	2050	20.63	-1175.48					136.528	44172.9
20.64	2101.88	20.64	2110	20.64	-1115.26					136.406	44505.5
20.65	2101.69	20.65	2205	20.65	-1020.08					136.283	44838.1
20.66	2101.53	20.66	2255	20.66	-969.921					136.161	45170.6
20.67	2101.4	20.67	1975	20.67	-1249.79					136.038	45522.6
20.68	2101.29	20.68	2165	20.68	-1059.68					135.916	45874.7
20.69	2101.21	20.69	2110	20.69	-1114.59					135.793	46226.7
20.7	2101.14	20.7	1970	20.7	-1254.53					135.671	46578.7
20.71	2101.1	20.71	2045	20.71	-1179.48					135.548	46885.1
20.72	2101.07	20.72	2095	20.72	-1129.45					135.426	47191.4
20.73	2101.05	20.73	2025	20.73	-1199.44					135.304	47413.9
20.74	2101.05	20.74	2280	20.74	-944.437					135.181	47636.4
20.75	2101.06	20.75	2130	20.75	-1094.45					135.059	47818.7
20.76	2101.09	20.76	2110	20.76	-1114.47					134.936	48001
20.77	2101.12	20.77	2120	20.77	-1104.51					134.814	48183.2
20.78	2101.17	20.78	2135	20.78	-1089.56					134.691	48365.5
20.79	2101.23	20.79	2135	20.79	-1089.62					134.569	48512.6
20.8	2101.31	20.8	1965	20.8	-1259.69					134.446	48659.7
20.81	2101.39	20.81	1935	20.81	-1289.78					134.324	48770.8
20.82	2101.49	20.82	2025	20.82	-1199.88					134.201	48882
20.83	2101.6	20.83	2060	20.83	-1164.99					134.079	48925.4
20.84	2101.73	20.84	2255	20.84	-970.118					133.956	48968.8
20.85	2101.88	20.85	1990	20.85	-1235.27					133.834	48928.3
20.86	2102.05	20.86	2035	20.86	-1190.44					133.711	48887.9
20.87	2102.25	20.87	2020	20.87	-1205.63					133.589	48745.6
20.88	2102.47	20.88	2245	20.88	-980.861					133.466	48603.3
20.89	2102.74	20.89	2230	20.89	-996.125					133.344	48401.2
20.9	2103.04	20.9	1975	20.9	-1251.43					133.221	48199
20.91	2103.4	20.91	2170	20.91	-1056.79					133.099	47935.6
20.92	2103.82	20.92	2080	20.92	-1147.21					132.976	47672.1
20.93	2104.31	20.93	2170	20.93	-1057.7					132.854	47348.8
20.94	2104.88	20.94	2110	20.94	-1118.27					132.731	47025.4
20.95	2105.55	20.95	2250	20.95	-978.939					132.609	46713.3
20.96	2106.33	20.96	2110	20.96	-1119.72					132.486	46401.2
20.97	2107.24	20.97	2075	20.97	-1155.62					132.364	46053.2
20.98	2108.28	20.98	1980	20.98	-1251.67					132.241	45705.1
20.99	2109.49	20.99	2070	20.99	-1162.87					132.119	45280
21	2110.86	21	2110	21	-1124.25					131.996	44854.8
21.01	2112.42	21.01	2125	21.01	-1110.81					131.874	44429.7
21.02	2114.18	21.02	2115	21.02	-1122.57					131.751	44004.5
21.03	2116.14	21.03	2125	21.03	-1114.53					131.629	43583.9
21.04	2118.31	21.04	1930	21.04	-1311.7					131.506	43163.2
21.05	2120.7	21.05	2090	21.05	-1154.09					131.384	42742.5
21.06	2123.29	21.06	2090	21.06	-1156.68					131.261	42321.9
21.07	2126.08	21.07	2070	21.07	-1179.47					131.139	41918.7
21.08	2129.04	21.08	2275	21.08	-977.429					131.016	41515.5
21.09	2132.15	21.09	2125	21.09	-1130.54					130.894	41076.3
21.1	2135.36	21.1	2150	21.1	-1108.75					130.771	40637.2
21.11	2138.62	21.11	2060	21.11	-1202.01					130.649	40126.9
21.12	2141.85	21.12	2100	21.12	-1165.24					130.526	39616.6
21.13	2144.98	21.13	2105	21.13	-1163.36					130.404	39022.5
21.14	2147.89	21.14	2130	21.14	-1141.28					130.281	38428.4
21.15	2150.5	21.15	2115	21.15	-1158.89					130.159	37784
21.16	2152.69	21.16	2185	21.16	-1091.08					130.036	37139.5
21.17	2154.38	21.17	2170	21.17	-1107.76					129.914	36531
21.18	2155.49	21.18	2160	21.18	-1118.88					129.791	35922.5
21.19	2155.99	21.19	2225	21.19	-1054.38					129.669	35375.3
21.2	2155.88	21.2	2295	21.2	-984.263					129.546	34828.2
21.21	2155.17	21.21	2275	21.21	-1003.56					129.424	34317
21.22	2153.92	21.22	2135	21.22	-1142.31					129.301	33805.8
21.23	2152.21	21.23	2165	21.23	-1110.6					129.179	33362.8
21.24	2150.12	21.24	2035	21.24	-1238.5					129.056	32919.9
21.25	2147.74	21.25	2340	21.25	-931.127					128.934	32512.8
21.26	2145.18	21.26	2160	21.26	-1108.57					128.811	32105.8
21.27	2142.53	21.27	2085	21.27	-1180.92					128.689	31684.5
21.28	2139.89	21.28	2075	21.28	-1188.28					128.566	31263.2
21.29	2137.34	21.29	2120	21.29	-1140.73					128.444	30841.9
21.3	2134.95	21.3	2115	21.3	-1143.33					128.322	30420.7
21.31	2132.76	21.31	2270	21.31	-986.151					128.199	30017.8
21.32	2130.83	21.32	1970	21.32	-1284.22					128.077	29614.8
21.33	2129.17	21.33	2040	21.33	-1212.55					127.954	29271.8
21.34	2127.79	21.34	2140	21.34	-1111.17					127.832	28928.7
21.35	2126.68	21.35	2270	21.35	-980.071					127.709	28650.8
21.36	2125.84	21.36	2020	21.36	-1229.23					127.587	28372.9
21.37	2125.24	21.37	2165	21.37	-1083.63					127.464	28226.8
21.38	2124.83	21.38	2070	21.38	-1178.22					127.342	28080.6
21.39	2124.58	21.39	2230	21.39	-1017.96					127.219	28010.5
21.4	2124.42	21.4	2025	21.4	-1222.8					127.097	27940.3
21.41	2124.3	21.41	2050	21.41	-1197.69					126.974	27906.1
21.42	2124.17	21.42	2030	21.42	-1217.56					126.852	27871.9
21.43	2123.99	21.43	2055	21.43	-1192.37					126.729	27823.4
21.44	2123.71	21.44	2145	21.44	-1102.1					126.607	27775
21.45	2123.33	21.45	2090	21.45	-1156.72					126.484	27726.5
21.46	2122.83	21.46	2190	21.46	-1056.22					126.362	27678.1
21.47	2122.22	21.47	2290	21.47	-955.609					126.239	27549.7
21.48	2121.51	21.48	2235	21.48	-1009.89					126.117	27421.3
21.49	2120.7	21.49	2250	21.49	-994.082					125.994	27257
21.5	2119.81	21.5	2120	21.5	-1123.19					125.872	27092.7
21.51	2118.85	21.51	2035	21.51	-1207.24					125.749	26988.3
21.52	2117.83	21.52	2330	21.52	-911.222					125.627	26883.9
21.53	2116.77	21.53	2240	21.53	-1000.16					125.504	26779.5
21.54	2115.65	21.54	1975	21.54	-1264.04					125.382	26675.1
21.55	2114.48	21.55	1890	21.55	-1347.86					125.259	26689.5
21.56	2113.24	21.56	2185	21.56	-1051.63					125.137	26704
21.57	2111.94	21.57	2170	21.57	-1065.33					125.014	26826.2
21.58	2110.59	21.58	2140	21.58	-1093.97					124.892	26948.4
21.59	2109.18	21.59	1910	21.59	-1322.57					124.769	27135
21.6	2107.74	21.6	2180	21.6	-1051.13					124.647	27321.7
21.61	2106.3	21.61	1855	21.61	-1374.69					124.524	27508.3
21.62	2104.88	21.62	2200	21.62	-1028.26					124.402	27694.9
21.63	2103.51	21.63	2300	21.63	-926.896					124.279	27858.1
21.64	2102.23	21.64	2100	21.64	-1125.62					124.157	28021.4
21.65	2101.08	21.65	2230	21.65	-994.463					124.034	28124.7
21.66	2100.08	21.66	2150	21.66	-1073.47					123.912	28228
21.67	2099.28	21.67	2290	21.67	-932.668					123.789	28341.1
21.68	2098.7	21.68	2060	21.68	-1162.09					123.667	28454.2
21.69	2098.38	21.69	2110	21.69	-1111.77					123.544	28603.2
21.7	2098.33	21.7	2090	21.7	-1131.72					123.422	28752.2
21.71	2098.57	21.71	2025	21.71	-1196.96					123.299	28903.8
21.72	2099.11	21.72	1960	21.72	-1262.5					123.177	29055.4
21.73	2099.96	21.73	2105	21.73	-1118.35					123.054	29147.1
21.74	2101.12	21.74	2020	21.74	-1204.51					122.932	29238.9
21.75	2102.57	21.75	2040	21.75	-1185.96					122.809	29338.1
21.76	2104.3	21.76	1900	21.76	-1327.68					122.687	29437.3
21.77	2106.27	21.77	2165	21.77	-1064.66					122.564	29596.4
21.78	2108.45	21.78	2045	21.78	-1186.84					122.442	29755.5
21.79	2110.78	21.79	2195	21.79	-1039.17					122.319	29922.3
21.8	2113.2	21.8	2245	21.8	-991.586					122.197	30089.1
21.81	2115.62	21.81	2010	21.81	-1229.01					122.074	30196
21.82	2117.98	21.82	2240	21.82	-1001.36					121.952	30302.9
21.83	2120.18	21.83	2005	21.83	-1238.57					121.829	30389.5
21.84	2122.17	21.84	2180	21.84	-1065.56					121.707	30476.2
21.85	2123.88	21.85	2075	21.85	-1172.27					121.584	30479.1
21.86	2125.28	21.86	2285	21.86	-963.667					121.462	30481.9
21.87	2126.32	21.87	2185	21.87	-1064.71					121.34	30345.8
21.88	2126.98	21.88	2285	21.88	-965.369					121.217	30209.8
21.89	2127.23	21.89	2255	21.89	-995.613					121.095	30073.8
21.9	2127.03	21.9	2125	21.9	-1125.41					120.972	29937.7
21.91	2126.36	21.91	2040	21.91	-1209.75					120.85	29873.5
21.92	2125.22	21.92	1905	21.92	-1343.61					120.727	29809.4
21.93	2123.6	21.93	2195	21.93	-1051.99					120.605	29805.1
21.94	2121.52	21.94	2125	21.94	-1119.91					120.482	29800.8
21.95	2119.02	21.95	2040	21.95	-1202.41					120.36	29782.7
21.96	2116.16	21.96	2110	21.96	-1129.55					120.237	29764.6
21.97	2113.01	21.97	2185	21.97	-1051.39					120.115	29746.4
21.98	2109.64	21.98	2100	21.98	-1133.02					119.992	29728.3
21.99	2106.14	21.99	1980	21.99	-1249.52					119.87	29689.9
22	2102.6	22	2110	22	-1115.99					119.747	29651.6
22.01	2099.12	22.01	2030	22.01	-1192.51					119.625	29577.3
22.02	2095.8	22.02	2060	22.02	-1159.19					119.502	29503
22.03	2092.71	22.03	2100	22.03	-1116.1					119.38	29341.2
22.04	2089.96	22.04	2340	22.04	-873.345					119.257	29179.4
22.05	2087.6	22.05	2125	22.05	-1085.99					119.135	28933.8
22.06	2085.72	22.06	2075	22.06	-1134.11					119.012	28688.2
22.07	2084.36	22.07	2005	22.07	-1202.75					118.89	28406.6
22.08	2083.57	22.08	2050	22.08	-1156.96					118.767	28125
22.09	2083.4	22.09	2190	22.09	-1016.79					118.645	27843.4
22.1	2083.87	22.1	2070	22.1	-1137.26					118.522	27561.8
22.11	2085.01	22.11	2095	22.11	-1113.39					118.4	27328.7
22.12	2086.81	22.12	2045	22.12	-1165.19					118.277	27095.6
22.13	2089.28	22.13	2445	22.13	-767.663					118.155	26862.5
22.14	2092.4	22.14	2050	22.14	-1165.78					118.032	26629.4
22.15	2096.14	22.15	2055	22.15	-1164.52					117.91	26392.6
22.16	2100.45	22.16	2000	22.16	-1223.84					117.787	26155.7
22.17	2105.26	22.17	2320	22.17	-908.643					117.665	25918.9
22.18	2110.46	22.18	2045	22.18	-1188.85					117.542	25682
22.19	2115.92	22.19	2150	22.19	-1089.31					117.42	25389.3
22.2	2121.48	22.2	2135	22.2	-1109.87					117.297	25096.6
22.21	2126.92	22.21	2165	22.21	-1085.31					117.175	24744
22.22	2132.01	22.22	2065	22.22	-1190.4					117.052	24391.4
22.23	2136.49	22.23	2050	22.23	-1209.88					116.93	24043.3
22.24	2140.09	22.24	2225	22.24	-1038.48					116.807	23695.2
22.25	2142.59	22.25	2350	22.25	-915.972					116.685	23383
22.26	2143.79	22.26	2170	22.26	-1097.18					116.562	23070.8
22.27	2143.6	22.27	2020	22.27	-1246.99					116.44	22816.4
22.28	2141.99	22.28	2185	22.28	-1080.38					116.317	22562.1
22.29	2139	22.29	2025	22.29	-1237.38					116.195	22307.7
22.3	2134.72	22.3	2055	22.3	-1203.11					116.072	22053.4
22.31	2129.32	22.31	2125	22.31	-1127.7					115.95	21818.5
22.32	2122.96	22.32	2060	22.32	-1186.34					115.827	21583.6
22.33	2115.84	22.33	2175	22.33	-1064.23					115.705	21348.8
22.34	2108.18	22.34	1965	22.34	-1266.57					115.582	21113.9
22.35	2100.2	22.35	2180	22.35	-1043.58					115.46	20822.1
22.36	2092.09	22.36	2110	22.36	-1105.47					115.337	20530.3
22.37	2084.04	22.37	2140	22.37	-1067.42					115.215	20178.6
22.38	2076.2	22.38	2075	22.38	-1124.58					115.092	19826.9
22.39	2068.7	22.39	2065	22.39	-1127.08					114.97	19484.9
22.4	2061.63	22.4	1940	22.4	-1245.02					114.847	19143
22.41	2055.08	22.41	1995	22.41	-1183.46					114.725	18836.9
22.42	2049.09	22.42	2245	22.42	-927.473					114.603	18530.9
22.43	2043.69	22.43	2080	22.43	-1087.08					114.48	18278.8
22.44	2038.92	22.44	1980	22.44	-1182.3					114.358	18026.6
22.45	2034.77	22.45	2040	22.45	-1118.16					114.235	17858.4
22.46	2031.26	22.46	2215	22.46	-939.644					114.113	17690.1
22.47	2028.37	22.47	2165	22.47	-986.756					113.99	17511.3
[truncated: 2,098 more rows]

## Sheet: Figs. 3a-c
Fig. 3a								Fig. 3b										Fig. 3c
Energy (eV)	Co fiol Intensity (a.u.)	Energy (eV)	Open-Bpy-CoPor intensity (a.u.)	Energy (eV)	CoO Intensity (a.u.)	Energy (eV)	Co3O4 Intensity (a.u.)	R (Å)	Co fiol Intensity (a.u.)	R (Å)	Open-Bpy-CoPor intensity (a.u.)	R (Å)	CO-TPPCN Intensity (a.u.)	R (Å)	CoO Intensity (a.u.)	R (Å)	Co3O4 Intensity (a.u.)	R (Å)	open-DAE-Bpy-CoPor Intensity (a.u.)	Fit
7508.9	0.00228	7508.9	0.00641	7513.62	0.00427	7513.62	0.00623	--	--	--	--	0	0.01263	0	0.12387	0	0.02897	0	0.05229	0.02532
7518.89	0.00196	7518.89	0.00454	7518.55	0.00395	7518.56	0.00589	0	0.06796	0	0.04906	0.03068	0.01368	0.03068	0.12373	0.03068	0.02785	0.03068	0.05176	0.02555
7528.9	0.0016	7528.9	0.00369	7523.49	0.00363	7523.49	0.00549	0.03068	0.06613	0.03068	0.04868	0.06136	0.01669	0.06136	0.12338	0.06136	0.02613	0.06136	0.0501	0.02604
7538.9	0.00139	7538.9	0.00234	7528.47	0.00332	7528.49	0.00512	0.06136	0.06085	0.06136	0.04747	0.09204	0.0213	0.09204	0.1231	0.09204	0.02829	0.09204	0.04709	0.02634
7548.9	0.000613003	7548.9	-0.00485	7533.5	0.00307	7533.5	0.00476	0.09204	0.05285	0.09204	0.04523	0.12272	0.02706	0.12272	0.12324	0.12272	0.03712	0.12272	0.0425	0.02589
7558.91	0.000989518	7558.91	0.000447368	7538.52	0.0028	7538.5	0.00442	0.12272	0.0436	0.12272	0.04175	0.1534	0.03337	0.1534	0.12409	0.1534	0.05022	0.1534	0.03621	0.02432
7568.91	0.000388498	7568.91	-0.000893485	7543.62	0.00256	7543.62	0.00412	0.1534	0.03585	0.1534	0.03691	0.18408	0.0396	0.18408	0.12581	0.18408	0.06393	0.18408	0.02855	0.02151
7578.91	0.000288843	7578.91	0.000107208	7548.67	0.00236	7548.66	0.0038	0.18408	0.03376	0.18408	0.03097	0.21476	0.04513	0.21476	0.12829	0.21476	0.07536	0.21476	0.02111	0.01788
7588.91	7.29557e-05	7588.91	-0.00268	7553.7	0.00217	7553.69	0.00349	0.21476	0.03922	0.21476	0.02506	0.24544	0.04941	0.24544	0.1312	0.24544	0.08227	0.24544	0.01898	0.01505
7598.91	-0.000133834	7598.91	-0.00212	7558.75	0.00197	7558.75	0.0032	0.24544	0.04909	0.24544	0.02231	0.27612	0.05209	0.27612	0.13412	0.27612	0.08308	0.27612	0.02665	0.01617
7608.91	-0.000724311	7608.91	0.00215	7563.74	0.00175	7563.75	0.00289	0.27612	0.05957	0.27612	0.02657	0.3068	0.05316	0.3068	0.13659	0.3068	0.07692	0.3068	0.03996	0.02232
7618.91	-0.0005931	7618.91	-0.00204	7568.74	0.00152	7568.76	0.00258	0.3068	0.0683	0.3068	0.03699	0.33748	0.05311	0.33748	0.13831	0.33748	0.06384	0.33748	0.05502	0.03132
7628.91	-0.000742486	7628.91	-0.00207	7573.76	0.00132	7573.74	0.00225	0.33748	0.07386	0.33748	0.05038	0.36816	0.05306	0.36816	0.13918	0.36816	0.0454	0.36816	0.06992	0.04134
7638.91	-0.000641718	7638.91	-0.00277	7578.74	0.00108	7578.72	0.00193	0.36816	0.07539	0.36816	0.0646	0.39884	0.05468	0.39884	0.13944	0.39884	0.02797	0.39884	0.08334	0.05122
7648.9	-0.000857792	7648.9	-0.00366	7583.73	0.000830953	7583.72	0.00163	0.39884	0.0725	0.39884	0.07824	0.42951	0.05951	0.42951	0.13961	0.42951	0.03263	0.42951	0.0942	0.06014
7658.91	-0.000520989	7658.91	-0.00367	7588.69	0.000633304	7588.68	0.00131	0.42951	0.06526	0.42951	0.09017	0.46019	0.06798	0.46019	0.14051	0.46019	0.05744	0.46019	0.10164	0.06746
7668.91	-1.73582e-05	7668.91	-0.000825222	7593.66	0.000431411	7593.65	0.00102	0.46019	0.05434	0.46019	0.09941	0.49087	0.07918	0.49087	0.14317	0.49087	0.08482	0.49087	0.10507	0.07275
7678.91	0.0008454	7678.91	-0.000764917	7598.64	0.00024296	7598.64	0.000744223	0.49087	0.04159	0.49087	0.10523	0.52155	0.0915	0.52155	0.14864	0.52155	0.10842	0.52155	0.10433	0.07587
7679.22	0.00082035	7679.22	-0.000707622	7603.61	9.85653e-05	7603.6	0.000530316	0.52155	0.03195	0.52155	0.1072	0.55223	0.10325	0.55223	0.15783	0.55223	0.12462	0.55223	0.09994	0.07702
7679.56	0.000829043	7679.56	-0.000610216	7608.59	-7.33107e-05	7608.58	0.000252779	0.55223	0.03448	0.55223	0.10541	0.58291	0.11296	0.58291	0.17133	0.58291	0.13087	0.58291	0.09351	0.07693
7679.91	0.000962851	7679.91	-0.000699447	7613.59	-0.000229625	7613.57	9.55968e-06	0.58291	0.04927	0.58291	0.10076	0.61359	0.11967	0.61359	0.18943	0.61359	0.12588	0.61359	0.08832	0.07693
7680.3	0.000799956	7680.3	-0.00127	7618.56	-0.000413536	7618.55	-0.000209061	0.61359	0.06845	0.61359	0.09549	0.64427	0.12311	0.64427	0.21215	0.64427	0.11073	0.64427	0.08929	0.07888
7680.62	0.000776632	7680.62	-0.00135	7623.53	-0.000571051	7623.52	-0.000456413	0.64427	0.08747	0.64427	0.09357	0.67495	0.12406	0.67495	0.2393	0.67495	0.09235	0.67495	0.1006	0.08458
7680.96	0.00101	7680.96	-0.000909511	7628.51	-0.000712064	7628.5	-0.000659007	0.67495	0.1039	0.67495	0.0998	0.70563	0.12484	0.70563	0.27053	0.70563	0.09099	0.70563	0.12237	0.09494
7681.35	0.00103	7681.35	-0.000723753	7633.49	-0.00084549	7633.48	-0.000846544	0.70563	0.11609	0.70563	0.11673	0.73631	0.12933	0.73631	0.30523	0.73631	0.12657	0.73631	0.15155	0.10959
7681.66	0.00112	7681.66	0.000174665	7638.48	-0.000968207	7638.49	-0.00104	0.73631	0.12285	0.73631	0.14306	0.76699	0.14185	0.76699	0.34256	0.76699	0.19011	0.76699	0.1847	0.12729
7682.01	0.00116	7682.01	0.000471017	7643.46	-0.00106	7643.45	-0.0012	0.76699	0.1234	0.76699	0.17556	0.79767	0.16486	0.79767	0.3814	0.79767	0.26787	0.79767	0.21896	0.14654
7682.4	0.00112	7682.4	3.96508e-05	7648.44	-0.00113	7648.42	-0.00133	0.79767	0.11744	0.79767	0.21104	0.82835	0.19764	0.82835	0.42037	0.82835	0.35161	0.82835	0.25206	0.16596
7682.72	0.00111	7682.72	-0.000151267	7653.43	-0.00115	7653.42	-0.00143	0.82835	0.10522	0.82835	0.24676	0.85903	0.23744	0.85903	0.45793	0.85903	0.43548	0.85903	0.2822	0.18443
7683.1	0.00114	7683.1	0.000350106	7658.4	-0.00116	7658.4	-0.00151	0.85903	0.08783	0.85903	0.28047	0.88971	0.28086	0.88971	0.49254	0.88971	0.51463	0.88971	0.30803	0.20116
7683.41	0.00138	7683.41	0.000328638	7663.39	-0.0011	7663.38	-0.00153	0.88971	0.0678	0.88971	0.31031	0.92039	0.32462	0.92039	0.52277	0.92039	0.58509	0.92039	0.32872	0.21581
7683.76	0.00123	7683.76	0.000239536	7668.39	-0.000992942	7668.38	-0.0015	0.92039	0.05132	0.92039	0.3349	0.95107	0.36583	0.95107	0.54758	0.95107	0.64407	0.95107	0.34406	0.22854
7684.11	0.00119	7684.11	0.00107	7673.38	-0.000783019	7673.38	-0.00139	0.95107	0.0503	0.95107	0.35343	0.98175	0.40213	0.98175	0.56648	0.98175	0.69034	0.98175	0.35452	0.2401
7684.46	0.00143	7684.46	0.00105	7678.36	-0.000495735	7678.36	-0.00118	0.98175	0.06758	0.98175	0.36579	1.01243	0.43185	1.01243	0.57975	1.01243	0.72468	1.01243	0.36137	0.25183
7684.81	0.00137	7684.81	0.000952907	7678.81	-0.000468788	7678.8	-0.00118	1.01243	0.09199	1.01243	0.37275	1.04311	0.45427	1.04311	0.58863	1.04311	0.75024	1.04311	0.36669	0.2655
7685.16	0.00144	7685.16	-0.000179771	7679.26	-0.000426975	7679.25	-0.00116	1.04311	0.11557	1.04311	0.37604	1.07379	0.46978	1.07379	0.5953	1.07379	0.7726	1.07379	0.37318	0.28305
7685.51	0.00156	7685.51	-0.000159541	7679.78	-0.000396997	7679.77	-0.00111	1.07379	0.13405	1.07379	0.37843	1.10447	0.48008	1.10447	0.60274	1.10447	0.79928	1.10447	0.38377	0.30605
7685.86	0.00148	7685.86	0.000462236	7680.28	-0.000357029	7680.28	-0.00107	1.10447	0.14455	1.10447	0.38345	1.13515	0.48816	1.13515	0.61424	1.13515	0.83815	1.13515	0.40088	0.33532
7686.21	0.00169	7686.21	0.000346671	7680.68	-0.000339185	7680.68	-0.00108	1.13515	0.14493	1.13515	0.39468	1.16583	0.49805	1.16583	0.63266	1.16583	0.89522	1.16583	0.42572	0.37068
7686.56	0.00171	7686.56	0.000263246	7681.06	-0.000313784	7681.06	-0.00107	1.16583	0.13368	1.16583	0.41478	1.19651	0.51393	1.19651	0.65963	1.19651	0.97254	1.19651	0.45796	0.41104
7686.91	0.00187	7686.91	0.00123	7681.61	-0.000261433	7681.6	-0.00101	1.1965	0.10997	1.1965	0.44453	1.22718	0.53897	1.22718	0.69502	1.22718	1.0677	1.22718	0.4958	0.4547
7687.3	0.00186	7687.3	0.000926175	7682.34	-0.000158363	7682.33	-0.000878298	1.22718	0.07381	1.22718	0.48258	1.25786	0.57418	1.25786	0.73708	1.25786	1.17483	1.25786	0.53658	0.4996
7687.61	0.00195	7687.61	0.00104	7682.95	-8.70529e-05	7682.95	-0.000758612	1.25786	0.02725	1.25786	0.52601	1.28854	0.61802	1.28854	0.78296	1.28854	1.2863	1.28854	0.57727	0.54355
7688.01	0.00211	7688.01	0.00168	7683.37	-4.21469e-05	7683.37	-0.000719016	1.28854	0.03708	1.28854	0.5711	1.31922	0.66691	1.31922	0.82957	1.31922	1.39404	1.31922	0.61485	0.5844
7688.31	0.00215	7688.31	0.00194	7683.79	1.53536e-05	7683.79	-0.000726165	1.31922	0.10308	1.31922	0.61405	1.3499	0.71619	1.3499	0.87416	1.3499	1.49053	1.3499	0.64663	0.62013
7688.7	0.00222	7688.7	0.00185	7684.23	3.77488e-05	7684.23	-0.000686583	1.3499	0.1755	1.3499	0.65133	1.38058	0.76103	1.38058	0.91484	1.38058	1.56922	1.38058	0.67034	0.64898
7689.01	0.00227	7689.01	0.00158	7684.76	0.000107749	7684.76	-0.000602922	1.38058	0.2498	1.38058	0.67996	1.41126	0.79699	1.41126	0.9508	1.41126	1.62481	1.41126	0.68421	0.66944
7689.36	0.00239	7689.36	0.00163	7685.27	0.000156487	7685.27	-0.000555413	1.41126	0.32178	1.41126	0.6976	1.44194	0.82046	1.44194	0.98226	1.44194	1.65339	1.44194	0.68706	0.68037
7689.71	0.00251	7689.71	0.000994939	7685.66	0.000194211	7685.66	-0.000517778	1.44194	0.38714	1.44194	0.70264	1.47262	0.82878	1.47262	1.01026	1.47262	1.6525	1.47262	0.67827	0.681
7690.06	0.00271	7690.06	0.00121	7686.05	0.000251814	7686.05	-0.000500143	1.47262	0.44173	1.47262	0.69422	1.5033	0.82042	1.5033	1.0361	1.5033	1.62108	1.5033	0.65781	0.67096
7690.41	0.00257	7690.41	0.00198	7686.57	0.000334125	7686.58	-0.000444013	1.5033	0.48208	1.5033	0.67224	1.53398	0.79498	1.53398	1.06079	1.53398	1.55946	1.53398	0.62622	0.65028
7690.76	0.00255	7690.76	0.00218	7687.29	0.000496908	7687.29	-0.000291136	1.53398	0.50612	1.53398	0.63735	1.56466	0.75313	1.56466	1.08436	1.56466	1.46925	1.56466	0.58457	0.61942
7691.12	0.00291	7691.12	0.00324	7687.92	0.000582983	7687.92	-0.000151172	1.56466	0.51442	1.56466	0.59094	1.59534	0.6966	1.59534	1.10547	1.59534	1.35325	1.59534	0.53441	0.57922
7691.46	0.00287	7691.46	0.00287	7688.36	0.000653607	7688.36	-0.000117737	1.59534	0.51221	1.59534	0.535	1.62602	0.62797	1.62602	1.12131	1.62602	1.21531	1.62602	0.47772	0.53084
7691.85	0.00305	7691.85	0.00233	7688.77	0.000732851	7688.78	-8.40415e-05	1.62602	0.51228	1.62602	0.47213	1.6567	0.55054	1.6567	1.1279	1.6567	1.06028	1.6567	0.41685	0.47581
7692.2	0.0032	7692.2	0.00319	7689.23	0.00081028	7689.22	-1.81599e-05	1.6567	0.53643	1.6567	0.40542	1.68738	0.46812	1.68738	1.1206	1.68738	0.8939	1.68738	0.35444	0.4159
7692.5	0.00325	7692.5	0.00302	7689.73	0.000908139	7689.73	6.14166e-05	1.68738	0.60919	1.68738	0.33843	1.71806	0.38485	1.71806	1.09481	1.71806	0.72291	1.71806	0.29348	0.35311
7692.86	0.00334	7692.86	0.00347	7690.26	0.00102	7690.26	0.000137534	1.71806	0.74399	1.71806	0.27523	1.74874	0.30499	1.74874	1.04658	1.74874	0.55532	1.74874	0.23727	0.28971
7693.25	0.00355	7693.25	0.00357	7690.66	0.00109	7690.66	0.000200635	1.74874	0.9385	1.74874	0.2204	1.77942	0.23287	1.77942	0.97321	1.77942	0.40172	1.77942	0.18957	0.2283
7693.56	0.0036	7693.56	0.00323	7691.05	0.00119	7691.05	0.000270357	1.77942	1.18262	1.77942	0.17887	1.8101	0.17286	1.8101	0.87359	1.8101	0.27894	1.8101	0.15429	0.17219
7693.91	0.00379	7693.91	0.00391	7691.55	0.00131	7691.55	0.000386756	1.8101	1.46502	1.8101	0.15425	1.84078	0.12909	1.84078	0.74848	1.84078	0.21508	1.84078	0.13398	0.12638
7694.3	0.00393	7694.3	0.00436	7692.27	0.00149	7692.26	0.000538526	1.84078	1.7749	1.84078	0.14537	1.87146	0.10371	1.87146	0.60061	1.87146	0.22361	1.87146	0.12694	0.09891
7694.61	0.00408	7694.61	0.00424	7692.93	0.00168	7692.92	0.000708709	1.87146	2.10189	1.87146	0.14536	1.90214	0.09296	1.90214	0.43479	1.90214	0.26484	1.90214	0.12692	0.09637
7695	0.00415	7695	0.00485	7693.37	0.0018	7693.36	0.000815549	1.90214	2.43571	1.90214	0.14623	1.93282	0.08783	1.93282	0.25862	1.93282	0.29896	1.93282	0.12717	0.1117
7695.31	0.00439	7695.31	0.00493	7693.8	0.00191	7693.79	0.000917996	1.93282	2.76616	1.93282	0.14256	1.9635	0.08083	1.9635	0.09462	1.9635	0.30927	1.9635	0.12316	0.13198
7695.66	0.00449	7695.66	0.00573	7694.23	0.00205	7694.23	0.00103	1.9635	3.08314	1.9635	0.13174	1.99418	0.06886	1.99418	0.14052	1.99418	0.29176	1.99418	0.11266	0.14993
7696.01	0.00478	7696.01	0.00514	7694.73	0.00221	7694.73	0.00117	1.99418	3.37688	1.99418	0.11308	2.02485	0.05238	2.02485	0.30422	2.02485	0.25282	2.02485	0.09498	0.1627
7696.36	0.00501	7696.36	0.00659	7695.26	0.00239	7695.26	0.00132	2.02485	3.63824	2.02485	0.08709	2.05553	0.03565	2.05553	0.45948	2.05553	0.21906	2.05553	0.07049	0.1695
7696.71	0.00514	7696.71	0.00624	7695.69	0.00255	7695.69	0.00145	2.05553	3.85893	2.05553	0.05507	2.08621	0.03124	2.08621	0.59491	2.08621	0.2471	2.08621	0.0407	0.17054
7697.06	0.00546	7697.06	0.00571	7696.06	0.00268	7696.05	0.00157	2.08621	4.03189	2.08621	0.01977	2.11689	0.0466	2.11689	0.70719	2.11689	0.36158	2.11689	0.01655	0.16662
7697.41	0.00566	7697.41	0.00659	7696.52	0.00287	7696.53	0.00172	2.11689	4.15146	2.11689	0.0245	2.14757	0.06899	2.14757	0.79758	2.14757	0.53224	2.14757	0.04295	0.15897
7697.8	0.00576	7697.8	0.00721	7697.22	0.00316	7697.22	0.002	2.14757	4.21365	2.14757	0.06422	2.17825	0.09136	2.17825	0.87237	2.17825	0.73342	2.17825	0.08397	0.14909
7698.11	0.00607	7698.11	0.00638	7697.9	0.00343	7697.9	0.00225	2.17825	4.21627	2.17825	0.1045	2.20893	0.11162	2.20893	0.94308	2.20893	0.94958	2.20893	0.12701	0.13864
7698.46	0.00635	7698.46	0.00721	7698.37	0.00365	7698.38	0.00244	2.20893	4.15902	2.20893	0.14329	2.23961	0.12958	2.23961	1.02497	2.23961	1.16882	2.23961	0.16988	0.12927
7698.81	0.00663	7698.81	0.00712	7698.78	0.00389	7698.78	0.00262	2.23961	4.04354	2.23961	0.17961	2.27029	0.14613	2.27029	1.1331	2.27029	1.38061	2.27029	0.21113	0.12226
7699.16	0.00685	7699.16	0.00642	7699.22	0.00414	7699.21	0.00283	2.27029	3.8733	2.27029	0.21296	2.30097	0.16277	2.30097	1.27705	2.30097	1.57535	2.30097	0.24961	0.11823
7699.55	0.00725	7699.55	0.00731	7699.7	0.00443	7699.7	0.00307	2.30097	3.65347	2.30097	0.24321	2.33165	0.18098	2.33165	1.45775	2.33165	1.74443	2.33165	0.28437	0.11688
7699.9	0.00772	7699.9	0.00803	7700.24	0.00476	7700.24	0.00338	2.33165	3.39077	2.33165	0.2705	2.36233	0.20159	2.36233	1.66806	2.36233	1.8806	2.36233	0.31465	0.1172
7700.21	0.00785	7700.21	0.00889	7700.68	0.00507	7700.68	0.00363	2.36233	3.09315	2.36233	0.29509	2.39301	0.22437	2.39301	1.89576	2.39301	1.97827	2.39301	0.33984	0.1179
7700.56	0.00831	7700.56	0.00813	7701.05	0.00537	7701.05	0.00387	2.39301	2.7695	2.39301	0.31717	2.42369	0.24807	2.42369	2.12642	2.42369	2.03385	2.42369	0.3595	0.11782
7700.91	0.00877	7700.91	0.00847	7701.5	0.00574	7701.49	0.00418	2.42369	2.42927	2.42369	0.33671	2.45437	0.27077	2.45437	2.34541	2.45437	2.04592	2.45437	0.37329	0.11616
7701.3	0.00906	7701.3	0.00884	7702.16	0.00621	7702.15	0.00459	2.45437	2.08217	2.45437	0.35337	2.48505	0.29029	2.48505	2.53913	2.48505	2.01546	2.48505	0.38098	0.11256
7701.62	0.00955	7701.62	0.0099	7702.87	0.00671	7702.87	0.00508	2.48505	1.73772	2.48505	0.3665	2.51573	0.30458	2.51573	2.69575	2.51573	1.94587	2.51573	0.38239	0.10707
7701.96	0.01006	7701.96	0.00943	7703.35	0.00717	7703.35	0.00552	2.51573	1.40492	2.51573	0.37518	2.54641	0.31193	2.54641	2.80577	2.54641	1.84302	2.54641	0.37744	0.1001
7702.31	0.01072	7702.31	0.01013	7703.78	0.00766	7703.78	0.00594	2.54641	1.09193	2.54641	0.37836	2.57709	0.31116	2.57709	2.86238	2.57709	1.71512	2.57709	0.36612	0.0924
7702.66	0.01125	7702.66	0.01132	7704.19	0.0082	7704.19	0.00647	2.57709	0.80578	2.57709	0.37501	2.60777	0.30171	2.60777	2.86174	2.60777	1.57267	2.60777	0.34849	0.08497
7703.01	0.0119	7703.01	0.0112	7704.68	0.00887	7704.68	0.00708	2.60777	0.55219	2.60777	0.3643	2.63845	0.28368	2.63845	2.80303	2.63845	1.42812	2.63845	0.32476	0.07892
7703.36	0.01258	7703.36	0.01149	7705.21	0.00959	7705.21	0.00777	2.63845	0.33568	2.63845	0.34571	2.66913	0.2578	2.66913	2.68841	2.66913	1.29526	2.66913	0.29528	0.07518
7703.71	0.01348	7703.71	0.01175	7705.67	0.0104	7705.67	0.00856	2.66913	0.16108	2.66913	0.31916	2.69981	0.22539	2.69981	2.5228	2.69981	1.18758	2.69981	0.26057	0.07413
7704.06	0.01433	7704.06	0.01246	7706.06	0.01132	7706.06	0.00951	2.69981	0.05841	2.69981	0.28507	2.73049	0.18832	2.73049	2.31356	2.73049	1.11525	2.73049	0.22142	0.07536
7704.41	0.01559	7704.41	0.01287	7706.47	0.01238	7706.47	0.01071	2.73049	0.11243	2.73049	0.24442	2.76117	0.14905	2.76117	2.06995	2.76117	1.08135	2.76117	0.1789	0.07791
7704.76	0.01669	7704.76	0.01396	7707.14	0.01387	7707.13	0.01238	2.76117	0.17782	2.76117	0.19894	2.79185	0.11085	2.79185	1.80266	2.79185	1.08022	2.79185	0.13466	0.08068
7705.11	0.01793	7705.11	0.01489	7707.84	0.01581	7707.84	0.01477	2.79184	0.22001	2.79184	0.15134	2.82252	0.07892	2.82252	1.5231	2.82252	1.09983	2.82252	0.09168	0.08274
7705.5	0.01986	7705.5	0.01504	7708.37	0.01875	7708.36	0.01859	2.82252	0.24354	2.82252	0.1067	2.8532	0.06238	2.8532	1.24285	2.8532	1.12669	2.8532	0.05819	0.0835
7705.81	0.02167	7705.81	0.01571	7708.78	0.02334	7708.78	0.02526	2.8532	0.25734	2.8532	0.07689	2.88388	0.06768	2.88388	0.973	2.88388	1.14944	2.88388	0.05593	0.08268
7706.2	0.02448	7706.2	0.01778	7709.21	0.02996	7709.22	0.03864	2.88388	0.27142	2.88388	0.08029	2.91456	0.0854	2.91456	0.72376	2.91456	1.16033	2.91456	0.08447	0.0803
7706.51	0.02726	7706.51	0.01873	7709.67	0.03675	7709.67	0.05689	2.91456	0.29368	2.91456	0.1097	2.94524	0.10481	2.94524	0.50428	2.94524	1.15512	2.94524	0.12006	0.07665
7706.86	0.03124	7706.86	0.01908	7710.21	0.04202	7710.21	0.06767	2.94524	0.32674	2.94524	0.1449	2.97592	0.12167	2.97592	0.32328	2.97592	1.13238	2.97592	0.15363	0.07225
7707.21	0.03673	7707.21	0.02018	7710.68	0.04328	7710.68	0.06281	2.97592	0.36795	2.97592	0.17673	3.0066	0.13498	3.0066	0.19229	3.0066	1.09276	3.0066	0.18206	0.06778
7707.56	0.04435	7707.56	0.02119	7711.06	0.04202	7711.06	0.05599	3.0066	0.41192	3.0066	0.20153	3.03728	0.14507	3.03728	0.13134	3.03728	1.03828	3.03728	0.20378	0.06397
7707.91	0.05607	7707.91	0.02485	7711.46	0.04209	7711.46	0.05623	3.03728	0.45325	3.03728	0.21765	3.06796	0.15286	3.06796	0.13656	3.06796	0.97167	3.06796	0.21788	0.06146
7708.26	0.0726	7708.26	0.02896	7712.06	0.0446	7712.05	0.05973	3.06796	0.48768	3.06796	0.22442	3.09864	0.15936	3.09864	0.15562	3.09864	0.89586	3.09864	0.22394	0.06057
7708.65	0.09871	7708.65	0.03506	7712.8	0.04912	7712.79	0.06224	3.09864	0.51257	3.09864	0.22202	3.12932	0.16532	3.12932	0.16189	3.12932	0.81361	3.12932	0.222	0.06114
7708.96	0.12319	7708.96	0.03844	7713.35	0.05585	7713.35	0.06359	3.12932	0.52696	3.12932	0.21131	3.16	0.171	3.16	0.1541	3.16	0.7272	3.16	0.21259	0.06264
7709.32	0.15311	7709.32	0.04383	7713.78	0.06637	7713.78	0.06523	3.16	0.53141	3.16	0.19393	3.19068	0.17615	3.19068	0.14035	3.19068	0.63833	3.19068	0.19681	0.06438
7709.7	0.18595	7709.7	0.0492	7714.2	0.08074	7714.2	0.0675	3.19068	0.52793	3.19068	0.17239	3.22136	0.18022	3.22136	0.133	3.22136	0.54821	3.22136	0.17646	0.06574
7710.01	0.21053	7710.01	0.05179	7714.66	0.0995	7714.65	0.07114	3.22136	0.51967	3.22136	0.15029	3.25204	0.18259	3.25204	0.14165	3.25204	0.45763	3.25204	0.15432	0.06628
7710.36	0.23753	7710.36	0.05274	7715.18	0.12202	7715.19	0.07761	3.25204	0.51043	3.25204	0.13261	3.28272	0.18289	3.28272	0.16467	3.28272	0.36725	3.28272	0.13462	0.06576
7710.71	0.26293	7710.71	0.05238	7715.68	0.14974	7715.69	0.08842	3.28272	0.50397	3.28272	0.12483	3.3134	0.18116	3.3134	0.19358	3.3134	0.27784	3.3134	0.12305	0.06419
7711.06	0.28492	7711.06	0.05154	7716.07	0.18397	7716.07	0.10413	3.3134	0.50311	3.3134	0.12976	3.34408	0.17801	3.34408	0.222	3.34408	0.19039	3.34408	0.12448	0.06176
7711.45	0.30595	7711.45	0.05371	7716.45	0.22722	7716.45	0.12566	3.34408	0.50897	3.34408	0.14493	3.37476	0.1746	3.37476	0.24813	3.37476	0.10633	3.37476	0.13879	0.05882
7711.8	0.32165	7711.8	0.05565	7717.01	0.28225	7717.01	0.15596	3.37476	0.52082	3.37476	0.1651	3.40544	0.17243	3.40544	0.27417	3.40544	0.02847	3.40544	0.16115	0.05585
7712.11	0.33212	7712.11	0.06026	7717.74	0.34255	7717.73	0.19538	3.40544	0.53658	3.40544	0.18576	3.43612	0.17295	3.43612	0.3049	3.43612	0.04742	3.43612	0.18623	0.05338
7712.51	0.34204	7712.51	0.06927	7718.35	0.40359	7718.35	0.2445	3.43612	0.5538	3.43612	0.20399	3.4668	0.17701	3.4668	0.3452	3.4668	0.11059	3.4668	0.21013	0.05183
7712.81	0.34719	7712.81	0.07805	7718.78	0.4613	7718.79	0.2982	3.4668	0.57054	3.4668	0.21822	3.49748	0.18442	3.49748	0.39744	3.49748	0.16367	3.49748	0.23034	0.0514
7713.16	0.35143	7713.16	0.09341	7719.2	0.51532	7719.2	0.3479	3.49748	0.586	3.49748	0.22778	3.52816	0.19406	3.52816	0.46038	3.52816	0.20466	3.52816	0.24527	0.05198
7713.51	0.35451	7713.51	0.11393	7719.66	0.57073	7719.66	0.39099	3.52816	0.60087	3.52816	0.23269	3.55884	0.20423	3.55884	0.52987	3.55884	0.23238	3.55884	0.25405	0.05319
7713.86	0.35756	7713.86	0.13909	7720.17	0.62763	7720.17	0.42797	3.55884	0.6172	3.55884	0.23344	3.58952	0.21314	3.58952	0.60035	3.58952	0.24626	3.58952	0.25634	0.05455
7714.21	0.36151	7714.21	0.16678	7720.7	0.69903	7720.7	0.46659	3.58952	0.63806	3.58952	0.23082	3.62019	0.21923	3.62019	0.66604	3.62019	0.24643	3.62019	0.25227	0.05563
7714.56	0.36798	7714.56	0.19785	7721.1	0.78998	7721.1	0.50593	3.62019	0.66677	3.62019	0.22574	3.65087	0.22135	3.65087	0.72173	3.65087	0.2338	3.65087	0.24244	0.0561
7714.91	0.37719	7714.91	0.22585	7721.48	0.90337	7721.48	0.54888	3.65087	0.7059	3.65087	0.21908	3.68155	0.21878	3.68155	0.76328	3.68155	0.21015	3.68155	0.22779	0.05579
7715.27	0.3891	7715.27	0.24515	7722.01	1.03118	7722.01	0.6021	3.68155	0.75651	3.68155	0.21153	3.71223	0.21131	3.71223	0.78793	3.71223	0.17836	3.71223	0.20966	0.0547
7715.61	0.40272	7715.61	0.25716	7722.73	1.14214	7722.73	0.66412	3.71223	0.81779	3.71223	0.20348	3.74291	0.19914	3.74291	0.79454	3.74291	0.14323	3.74291	0.18971	0.05297
7715.96	0.41736	7715.96	0.26478	7723.37	1.23042	7723.37	0.73254	3.74291	0.88737	3.74291	0.19501	3.77359	0.18286	3.77359	0.78377	3.77359	0.11348	3.77359	0.16988	0.05087
7716.31	0.43262	7716.31	0.27344	7723.82	1.29918	7723.81	0.79574	3.77359	0.96193	3.77359	0.18598	3.80427	0.1634	3.80427	0.75814	3.80427	0.10353	3.80427	0.15224	0.04876
7716.66	0.44759	7716.66	0.28564	7724.23	1.35299	7724.23	0.84121	3.80427	1.0378	3.80427	0.17613	3.83495	0.14199	3.83495	0.72208	3.83495	0.1214	3.83495	0.13872	0.04702
7717.01	0.46242	7717.01	0.30161	7724.67	1.40512	7724.67	0.87499	3.83495	1.11146	3.83495	0.16529	3.86563	0.12012	3.86563	0.68173	3.86563	0.15629	3.86563	0.13044	0.04593
7717.4	0.47858	7717.4	0.32565	7725.18	1.46851	7725.17	0.90541	3.86563	1.17985	3.86563	0.15352	3.89631	0.09956	3.89631	0.64443	3.89631	0.19547	3.89631	0.1272	0.04563
7717.71	0.49142	7717.71	0.34989	7725.7	1.54611	7725.69	0.93539	3.89631	1.24052	3.89631	0.14115	3.92699	0.08234	3.92699	0.61749	3.92699	0.23186	3.92699	0.12744	0.04603
7718.1	0.50832	7718.1	0.38507	7726.11	1.62717	7726.11	0.96548	3.92699	1.29176	3.92699	0.1289	3.95767	0.07052	3.95767	0.60617	3.95767	0.26162	3.95767	0.12897	0.04687
7718.41	0.52184	7718.41	0.41437	7726.5	1.68617	7726.49	0.99963	3.95767	1.3326	3.95767	0.11773	3.98835	0.06518	3.98835	0.61172	3.98835	0.28249	3.98835	0.12976	0.0478
7718.8	0.53999	7718.8	0.45781	7726.97	1.69524	7726.96	1.04337	3.98835	1.36276	3.98835	0.10865	4.01903	0.06528	4.01903	0.63096	4.01903	0.29322	4.01903	0.12835	0.0485
7719.11	0.55493	7719.11	0.49386	7727.65	1.65505	7727.64	1.10388	4.01903	1.38258	4.01903	0.10236	4.04971	0.06811	4.04971	0.65796	4.04971	0.29335	4.04971	0.12392	0.04873
7719.5	0.57447	7719.5	0.5413	7728.36	1.57663	7728.36	1.18911	4.04971	1.39291	4.04971	0.09884	4.08039	0.07109	4.08039	0.68644	4.08039	0.2833	4.08039	0.11619	0.04837
7719.81	0.59061	7719.81	0.58152	7728.81	1.48334	7728.81	1.28794	4.08039	1.39495	4.08039	0.09721	4.11107	0.07257	4.11107	0.71145	4.11107	0.26454	4.11107	0.10533	0.04743
7720.16	0.60928	7720.16	0.62749	7729.24	1.38726	7729.23	1.3889	4.11107	1.39009	4.11107	0.09605	4.14175	0.07179	4.14175	0.73013	4.14175	0.24016	4.14175	0.09187	0.04602
7720.55	0.63143	7720.55	0.68017	7729.67	1.29598	7729.67	1.47097	4.14175	1.37976	4.14175	0.09386	4.17243	0.06857	4.17243	0.74183	4.17243	0.21587	4.17243	0.07665	0.04435
7720.86	0.65015	7720.86	0.72166	7730.15	1.2208	7730.15	1.51035	4.17243	1.36527	4.17243	0.08948	4.20311	0.06309	4.20311	0.74792	4.20311	0.20111	4.20311	0.06082	0.04272
7721.21	0.67144	7721.21	0.76455	7730.69	1.16049	7730.68	1.50499	4.20311	1.3477	4.20311	0.08219	4.23379	0.05585	4.23379	0.75138	4.23379	0.20717	4.23379	0.04607	0.0414
7721.56	0.69407	7721.56	0.80586	7731.13	1.11573	7731.13	1.46277	4.23379	1.32787	4.23379	0.07175	4.26447	0.04759	4.26447	0.75614	4.26447	0.23933	4.26447	0.03499	0.04062
7721.91	0.71671	7721.91	0.84433	7731.51	1.08147	7731.51	1.39403	4.26447	1.30631	4.26447	0.05842	4.29515	0.03944	4.29515	0.76619	4.29515	0.29304	4.29515	0.03097	0.04045
7722.26	0.73958	7722.26	0.87904	7731.94	1.05508	7731.93	1.31856	4.29515	1.28333	4.29515	0.04298	4.32583	0.03306	4.32583	0.78452	4.32583	0.36028	4.32583	0.03433	0.04083
7722.61	0.7632	7722.61	0.9133	7732.59	1.0289	7732.59	1.24578	4.32583	1.25912	4.32583	0.02726	4.35651	0.03051	4.35651	0.81234	4.35651	0.43431	4.35651	0.04093	0.04153
7722.96	0.78608	7722.96	0.94464	7733.33	0.99712	7733.33	1.18212	4.35651	1.23387	4.35651	0.01739	4.38719	0.03269	4.38719	0.84875	4.38719	0.51018	4.38719	0.04728	0.04229
7723.35	0.80994	7723.35	0.97919	7733.83	0.96122	7733.83	1.13574	4.38719	1.20789	4.38719	0.02414	4.41786	0.03816	4.41786	0.8912	4.41786	0.58409	4.41786	0.05182	0.04285
7723.66	0.82711	7723.66	1.00615	7734.25	0.92301	7734.25	1.10375	4.41786	1.18166	4.41786	0.03843	4.44854	0.04475	4.44854	0.93619	4.44854	0.65297	4.44854	0.05404	0.04303
7724.05	0.84672	7724.05	1.04096	7734.67	0.88819	7734.67	1.08343	4.44854	1.15588	4.44854	0.05229	4.47922	0.05094	4.47922	0.98007	4.47922	0.71422	4.47922	0.05407	0.04274
7724.36	0.85898	7724.36	1.06758	7735.15	0.85869	7735.15	1.06969	4.47922	1.13145	4.47922	0.06345	4.5099	0.05581	4.5099	1.01956	4.5099	0.7657	4.5099	0.05248	0.04199
7724.71	0.87027	7724.71	1.09657	7735.69	0.83744	7735.69	1.05984	4.5099	1.10931	4.5099	0.07086	4.54058	0.05881	4.54058	1.05213	4.54058	0.8057	4.54058	0.05024	0.0409
7725.1	0.87921	7725.1	1.12367	7736.15	0.82358	7736.16	1.0526	4.54058	1.09036	4.54058	0.07403	4.57126	0.05963	4.57126	1.07605	4.57126	0.83293	4.57126	0.04858	0.03964
7725.41	0.88408	7725.41	1.14244	7736.53	0.81619	7736.54	1.04783	4.57126	1.07524	4.57126	0.07288	4.60194	0.05815	4.60194	1.09041	4.60194	0.84655	4.60194	0.04873	0.03844
7725.76	0.88789	7725.76	1.16231	7736.94	0.81501	7736.95	1.04561	4.60194	1.06418	4.60194	0.0678	4.63262	0.05439	4.63262	1.09499	4.63262	0.84619	4.63262	0.05131	0.03752
7726.15	0.88951	7726.15	1.17842	7737.57	0.8198	7737.56	1.04457	4.63262	1.05688	4.63262	0.05978	4.6633	0.04852	4.6633	1.09015	4.6633	0.83193	4.6633	0.05601	0.03704
7726.46	0.88957	7726.46	1.18892	7738.29	0.8301	7738.29	1.04276	4.6633	1.05249	4.6633	0.05075	4.69398	0.04082	4.69398	1.07665	4.69398	0.8043	4.69398	0.06193	0.03704
7726.85	0.88856	7726.85	1.1984	7738.84	0.84556	7738.85	1.03863	4.69398	1.04969	4.69398	0.04412	4.72466	0.03167	4.72466	1.05549	4.72466	0.76422	4.72466	0.06803	0.03744
7727.16	0.88718	7727.16	1.20268	7739.26	0.86609	7739.26	1.03145	4.72466	1.04681	4.72466	0.04419	4.75534	0.02156	4.75534	1.02772	4.75534	0.71296	4.75534	0.07349	0.03806
7727.5	0.88516	7727.5	1.20532	7739.69	0.89094	7739.69	1.02161	4.75534	1.04205	4.75534	0.05204	4.78602	0.01102	4.78602	0.99434	4.78602	0.65211	4.78602	0.07778	0.03868
7727.86	0.88273	7727.86	1.20588	7740.14	0.9168	7740.14	1.01079	4.78602	1.03365	4.78602	0.06441	4.8167	0.000747425	4.8167	0.95615	4.8167	0.58344	4.8167	0.08067	0.03909
7728.21	0.88046	7728.21	1.20322	7740.67	0.94155	7740.67	1.00071	4.8167	1.02007	4.8167	0.0777	4.84738	0.00922	4.84738	0.91372	4.84738	0.50889	4.84738	0.08222	0.03915
7728.56	0.87846	7728.56	1.19899	7741.16	0.96149	7741.16	0.99324	4.84738	1.00007	4.84738	0.08959	4.87806	0.01786	4.87806	0.86735	4.87806	0.43048	4.87806	0.08272	0.0388
7728.91	0.87699	7728.91	1.19346	7741.56	0.97456	7741.56	0.9896	4.87806	0.97281	4.87806	0.09864	4.90874	0.02495	4.90874	0.81715	4.90874	0.35027	4.90874	0.08267	0.03805
7729.3	0.87644	7729.3	1.18516	7741.95	0.97972	7741.95	0.99043	4.90874	0.93791	4.90874	0.10408	4.93942	0.03017	4.93942	0.76305	4.93942	0.27035	4.93942	0.0827	0.03701
7729.65	0.87709	7729.65	1.17875	7742.5	0.97756	7742.5	0.99487	4.93942	0.89541	4.93942	0.10559	4.9701	0.03333	4.9701	0.70497	4.9701	0.19296	4.9701	0.08335	0.03583
7729.95	0.87869	7729.95	1.17322	7743.23	0.96934	7743.24	1.00113	4.9701	0.84577	4.9701	0.10334	5.00078	0.03438	5.00078	0.64296	5.00078	0.12123	5.00078	0.08498	0.03471
7730.35	0.88257	7730.35	1.16575	7743.85	0.95661	7743.85	1.00659	5.00078	0.78982	5.00078	0.09799	5.03146	0.03341	5.03146	0.57741	5.03146	0.06403	5.03146	0.08763	0.03383
7730.66	0.88695	7730.66	1.15956	7744.28	0.94102	7744.28	1.00969	5.03146	0.7287	5.03146	0.09073	5.06214	0.03063	5.06214	0.50939	5.06214	0.05798	5.06214	0.09097	0.03335
7731.01	0.89327	7731.01	1.15416	7744.69	0.92497	7744.7	1.00967	5.06214	0.6638	5.06214	0.08328	5.09282	0.02638	5.09282	0.44115	5.09282	0.09982	5.09282	0.09446	0.03328
7731.36	0.90081	7731.36	1.14819	7745.13	0.90955	7745.13	1.00654	5.09282	0.59665	5.09282	0.07778	5.1235	0.02113	5.1235	0.37709	5.1235	0.14566	5.1235	0.09749	0.03357
7731.7	0.90925	7731.7	1.14381	7745.65	0.89549	7745.66	1.00099	5.1235	0.52888	5.1235	0.07608	5.15418	0.01551	5.15418	0.32507	5.15418	0.18574	5.15418	0.09948	0.03405
7732.06	0.91829	7732.06	1.13905	7746.17	0.88414	7746.17	0.99411	5.15418	0.46209	5.15418	0.07877	5.18486	0.01056	5.18486	0.29696	5.18486	0.21786	5.18486	0.1	0.03455
7732.41	0.92702	7732.41	1.13555	7746.58	0.87443	7746.58	0.98598	5.18486	0.39781	5.18486	0.08467	5.21553	0.0083	5.21553	0.3035	5.21553	0.2412	5.21553	0.09882	0.03488
7732.8	0.93597	7732.8	1.13235	7746.96	0.86617	7746.96	0.97691	5.21553	0.33741	5.21553	0.09171	5.24621	0.00996	5.24621	0.34437	5.24621	0.25547	5.24621	0.09589	0.03493
7733.11	0.94193	7733.11	1.12924	7747.45	0.85845	7747.46	0.9671	5.24621	0.28204	5.24621	0.0979	5.27689	0.01316	5.27689	0.40875	5.27689	0.26069	5.27689	0.0914	0.03465
7733.47	0.94708	7733.47	1.12655	7748.18	0.85116	7748.18	0.95645	5.27689	0.23259	5.27689	0.10178	5.30757	0.01598	5.30757	0.48483	5.30757	0.25712	5.30757	0.08572	0.03405
7733.85	0.95001	7733.85	1.12425	7748.85	0.84412	7748.85	0.94566	5.30757	0.18963	5.30757	0.10243	5.33825	0.01776	5.33825	0.56392	5.33825	0.24527	5.33825	0.07944	0.03323
7734.16	0.95097	7734.16	1.1211	7749.32	0.83699	7749.32	0.93399	5.33825	0.15345	5.33825	0.09947	5.36893	0.01831	5.36893	0.63992	5.36893	0.22585	5.36893	0.07327	0.03231
7734.5	0.95025	7734.5	1.11765	7749.73	0.83054	7749.73	0.92318	5.36893	0.124	5.36893	0.09297	5.39961	0.0177	5.39961	0.70836	5.39961	0.19981	5.39961	0.06794	0.03147
7734.87	0.94774	7734.87	1.11374	7750.17	0.82497	7750.17	0.91312	5.39961	0.10093	5.39961	0.08344	5.43029	0.01622	5.43029	0.76575	5.43029	0.16827	5.43029	0.06403	0.03087
7735.21	0.94431	7735.21	1.10959	7750.66	0.82036	7750.67	0.90416	5.43029	0.08362	5.43029	0.07181	5.46097	0.01437	5.46097	0.80935	5.46097	0.13251	5.46097	0.06173	0.0306
7735.55	0.94012	7735.55	1.10383	7751.2	0.81684	7751.2	0.89632	5.46097	0.0712	5.46097	0.05955	5.49165	0.01293	5.49165	0.83713	5.49165	0.09397	5.49165	0.06069	0.03068
7735.95	0.93489	7735.95	1.09658	7751.63	0.81419	7751.63	0.88933	5.49165	0.06261	5.49165	0.04873	5.52233	0.01276	5.52233	0.84773	5.52233	0.05425	5.52233	0.06018	0.03104
7736.26	0.93102	7736.26	1.09061	7752.01	0.81247	7752.01	0.8829	5.52233	0.05671	5.52233	0.042	5.55301	0.0141	5.55301	0.84049	5.55301	0.01645	5.55301	0.05932	0.03154
7736.6	0.92714	7736.6	1.08466	7752.44	0.81169	7752.45	0.87694	5.55301	0.05232	5.55301	0.04107	5.58369	0.01638	5.58369	0.81548	5.58369	0.02722	5.58369	0.05734	0.03201
7737	0.92347	7737	1.07726	7753.14	0.81213	7753.15	0.87111	5.58369	0.04837	5.58369	0.04456	5.61437	0.01881	5.61437	0.77348	5.61437	0.06233	5.61437	0.05372	0.03233
7737.31	0.92118	7737.31	1.06998	7753.83	0.81353	7753.84	0.8652	5.61437	0.04392	5.61437	0.04921	5.64505	0.02077	5.64505	0.71599	5.64505	0.09465	5.64505	0.04825	0.03238
7737.65	0.91912	7737.65	1.06108	7754.32	0.81595	7754.33	0.85894	5.64505	0.03829	5.64505	0.05244	5.67573	0.02192	5.67573	0.64515	5.67573	0.12283	5.67573	0.04113	0.03214
7738.02	0.91794	7738.02	1.05317	7754.74	0.81967	7754.75	0.85247	5.67573	0.03115	5.67573	0.05283	5.70641	0.02204	5.70641	0.5637	5.70641	0.14639	5.70641	0.0332	0.03162
7738.36	0.91687	7738.36	1.04554	7755.18	0.82461	7755.19	0.84613	5.70641	0.02299	5.70641	0.04985	5.73709	0.02107	5.73709	0.47485	5.73709	0.16523	5.73709	0.02668	0.03091
7738.7	0.9161	7738.7	1.03808	7755.66	0.8305	7755.66	0.8402	5.73709	0.01712	5.73709	0.04371	5.76777	0.01906	5.76777	0.38232	5.76777	0.1796	5.76777	0.02576	0.03013
7739.06	0.915	7739.06	1.03047	7756.19	0.83684	7756.19	0.83473	5.76777	0.02135	5.76777	0.0357	5.79845	0.01618	5.79845	0.29044	5.79845	0.19005	5.79845	0.03259	0.02943
7739.41	0.91413	7739.41	1.02354	7756.65	0.84336	7756.66	0.82941	5.79845	0.03481	5.79845	0.02917	5.82913	0.01269	5.82913	0.20486	5.82913	0.19735	5.82913	0.0441	0.02893
7739.76	0.91279	7739.76	1.01579	7757.03	0.84977	7757.04	0.82421	5.82913	0.05202	5.82913	0.03022	5.85981	0.00906	5.85981	0.13557	5.85981	0.20234	5.85981	0.05717	0.02873
7740.15	0.91074	7740.15	1.00792	7757.44	0.85604	7757.45	0.81926	5.85981	0.07063	5.85981	0.04065	5.89049	0.00632	5.89049	0.10402	5.89049	0.2058	5.89049	0.07004	0.02881
7740.46	0.909	7740.46	1.0012	7758.05	0.86229	7758.07	0.81484	5.89049	0.08927	5.89049	0.05583	5.92117	0.00633	5.92117	0.12276	5.92117	0.20831	5.92117	0.08163	0.02913
7740.81	0.90702	7740.81	0.99456	7759.34	0.87415	7759.35	0.80752	5.92117	0.10685	5.92117	0.07201	5.95185	0.00882	5.95185	0.16214	5.95185	0.21011	5.95185	0.09115	0.02955
7741.16	0.90452	7741.16	0.98612	7760.18	0.884	7760.19	0.80304	5.95185	0.12237	5.95185	0.08706	5.98253	0.01185	5.98253	0.19959	5.98253	0.21113	5.98253	0.09806	0.02995
7741.51	0.90236	7741.51	0.98001	7761.16	0.89239	7761.18	0.80283	5.98253	0.13495	5.98253	0.09956	6.0132	0.01451	6.0132	0.2279	6.0132	0.21095	6.0132	0.10193	0.03019
7741.86	0.90022	7741.86	0.97334	7762.05	0.9017	7762.07	0.80642	6.0132	0.14387	6.0132	0.1085	6.04388	0.01644	6.04388	0.2452	6.04388	0.20905	6.04388	0.10256	0.0302
7742.25	0.89826	7742.25	0.96536	7762.97	0.91687	7763	0.812	6.04388	0.14864	6.04388	0.11318	6.07456	0.01749	6.07456	0.25166	6.07456	0.20485	6.07456	0.0999	0.02995
7742.56	0.897	7742.56	0.96013	7764.34	0.94124	7764.37	0.8178	6.07456	0.14907	6.07456	0.11321	6.10524	0.01759	6.10524	0.24859	6.10524	0.19794	6.10524	0.0941	0.02946
7742.95	0.89567	7742.95	0.95365	7765.21	0.97296	7765.23	0.82194	6.10524	0.14533	6.10524	0.1085	6.13592	0.01679	6.13592	0.23811	6.13592	0.18812	6.13592	0.08547	0.02882
7743.26	0.89503	7743.26	0.94694	7766.15	1.00792	7766.18	0.82603	6.13592	0.13804	6.13592	0.09927	6.1666	0.01514	6.1666	0.22291	6.1666	0.1755	6.1666	0.07458	0.02812
7743.61	0.89446	7743.61	0.94026	7767.09	1.04166	7767.1	0.83136	6.1666	0.12842	6.1666	0.08603	6.19728	0.0128	6.19728	0.2061	6.19728	0.16051	6.19728	0.06223	0.0275
7743.96	0.89396	7743.96	0.93387	7767.92	1.07209	7767.96	0.8387	6.19728	0.11845	6.19728	0.0696	6.22796	0.00991	6.22796	0.19085	6.22796	0.14392	6.22796	0.04961	0.02707
7744.35	0.89336	7744.35	0.92725	7769.32	1.09739	7769.35	0.84892	6.22796	0.11094	6.22796	0.05117	6.25864	0.00667	6.25864	0.17978	6.25864	0.12682	6.25864	0.03872	0.0269
7744.66	0.89309	7744.66	0.92243	7770.21	1.1158	7770.24	0.86091	6.25864	0.109	6.25864	0.03277	6.28932	0.00329	6.28932	0.17416	6.28932	0.11054	6.28932	0.03271	0.02699
7745.01	0.89271	7745.01	0.91711	7771.13	1.12882	7771.16	0.87453	6.28932	0.11463	6.28932	0.02016	6.32	0.000882623	6.32	0.17342	6.32	0.09656	6.32	0.0341	0.02728
7745.36	0.89248	7745.36	0.91087	7772.12	1.13847	7772.14	0.88859	6.32	0.12737	6.32	0.02501	6.35068	0.00358	6.35068	0.17552	6.35068	0.08608	6.35068	0.04094	0.02765
7745.71	0.8926	7745.71	0.90522	7772.9	1.14717	7772.93	0.90209	6.35068	0.14486	6.35068	0.03951	6.38136	0.00646	6.38136	0.17795	6.38136	0.07954	6.38136	0.04943	0.02799
7746.1	0.89286	7746.1	0.89974	7774.26	1.15578	7774.31	0.91554	6.38136	0.16435	6.38136	0.05393	6.41204	0.00892	6.41204	0.17853	6.41204	0.07616	6.41204	0.05713	0.0282
7746.41	0.89333	7746.41	0.89485	7775.24	1.15777	7775.26	0.92652	6.41204	0.18346	6.41204	0.06558	6.44272	0.01086	6.44272	0.1758	6.44272	0.07422	6.44272	0.06279	0.02819
7746.76	0.89408	7746.76	0.88928	7776.13	1.15196	7776.16	0.93556	6.44272	0.20039	6.44272	0.07344	6.4734	0.01222	6.4734	0.16909	6.4734	0.07185	6.4734	0.06577	0.02795
7747.11	0.89537	7747.11	0.884	7777.15	1.13934	7777.18	0.94462	6.4734	0.21379	6.4734	0.07702	6.50408	0.01299	6.50408	0.15837	6.50408	0.06767	6.50408	0.06582	0.02751
7747.46	0.89701	7747.46	0.8797	7777.93	1.1211	7777.97	0.95548	6.50408	0.22267	6.50408	0.07619	6.53476	0.01316	6.53476	0.14429	6.53476	0.06094	6.53476	0.06292	0.02693
7747.85	0.89935	7747.85	0.87587	7779.24	1.10105	7779.3	0.96932	6.53476	0.22639	6.53476	0.07114	6.56544	0.01278	6.56544	0.12813	6.56544	0.05172	6.56544	0.05731	0.02632
7748.2	0.90182	7748.2	0.87282	7780.28	1.08104	7780.31	0.98531	6.56544	0.22457	6.56544	0.06231	6.59612	0.01193	6.59612	0.11201	6.59612	0.0411	6.59612	0.04952	0.02578
7748.52	0.90435	7748.52	0.86979	7781.15	1.06063	7781.18	1.00399	6.59612	0.21706	6.59612	0.05045	6.6268	0.01071	6.6268	0.09918	6.6268	0.03238	6.6268	0.04044	0.02543
7748.86	0.9076	7748.86	0.8674	7782.18	1.04035	7782.22	1.02398	6.6268	0.20399	6.6268	0.03674	6.65748	0.00929	6.65748	0.09376	6.65748	0.03229	6.65748	0.03171	0.02532
7750.39	0.92668	7750.39	0.85872	7782.97	1.02073	7783	1.04199	6.65748	0.18575	6.65748	0.02353	6.68816	0.00794	6.68816	0.09864	6.68816	0.04363	6.68816	0.02646	0.02543
7751.93	0.95012	7751.93	0.8513	7784.15	1.00356	7784.22	1.05651	6.68816	0.16306	6.68816	0.01788	6.71884	0.00704	6.71884	0.11297	6.71884	0.0614	6.71884	0.02818	0.02572
7753.47	0.97656	7753.47	0.84917	7785.31	0.98972	7785.33	1.066	6.71884	0.13715	6.71884	0.02619	6.74952	0.007	6.74952	0.13334	6.74952	0.08172	6.74952	0.03588	0.02609
7755.05	1.00276	7755.05	0.85161	7786.16	0.97808	7786.2	1.07069	6.74952	0.11039	6.74952	0.03958	6.7802	0.00789	6.7802	0.1564	6.7802	0.10288	6.7802	0.04589	0.02642
7756.65	1.02306	7756.65	0.86123	7787.17	0.96791	7787.21	1.07223	6.7802	0.08777	6.7802	0.05269	6.81087	0.00936	6.81087	0.17971	6.81087	0.12414	6.81087	0.05581	0.02663
7758.24	1.03196	7758.24	0.87798	7788.01	0.95705	7788.04	1.07143	6.81087	0.07895	6.81087	0.06382	6.84155	0.01101	6.84155	0.20157	6.84155	0.14523	6.84155	0.0644	0.02664
7759.95	1.02857	7759.95	0.89908	7789.05	0.94596	7789.11	1.06967	6.84155	0.09188	6.84155	0.07222	6.87223	0.01256	6.87223	0.22071	6.87223	0.16614	6.87223	0.07094	0.02644
7761.64	1.01271	7761.64	0.9249	7790.34	0.93538	7790.37	1.06724	6.87223	0.12137	6.87223	0.0775	6.90291	0.01382	6.90291	0.23618	6.90291	0.18703	6.90291	0.07503	0.02606
7763.34	0.98696	7763.34	0.95167	7791.18	0.92577	7791.21	1.06425	6.90291	0.15862	6.90291	0.07956	6.93359	0.01466	6.93359	0.24728	6.93359	0.20808	6.93359	0.07647	0.02556
7765.09	0.95968	7765.09	0.96401	7792.18	0.91777	7792.22	1.06205	6.93359	0.19859	6.93359	0.07852	6.96427	0.01501	6.96427	0.25354	6.96427	0.22938	6.96427	0.07527	0.02502
7766.85	0.93586	7766.85	0.98037	7793.06	0.91152	7793.09	1.06056	6.96427	0.23855	6.96427	0.07471	6.99495	0.01483	6.99495	0.25472	6.99495	0.2508	6.99495	0.07159	0.02455
7768.66	0.91432	7768.66	0.99155	7794.02	0.90713	7794.06	1.05915	6.99495	0.27673	6.99495	0.06864	7.02563	0.01413	7.02563	0.25087	7.02563	0.272	7.02563	0.06577	0.02423
7770.48	0.89936	7770.48	1.00122	7795.36	0.90533	7795.4	1.05714	7.02563	0.3118	7.02563	0.06098	7.05631	0.01293	7.05631	0.24228	7.05631	0.29238	7.05631	0.05833	0.0241
7772.33	0.89283	7772.33	1.00771	7796.21	0.90581	7796.24	1.05277	7.05631	0.34266	7.05631	0.05255	7.08699	0.01129	7.08699	0.22952	7.08699	0.3112	7.08699	0.04993	0.02417
7774.21	0.89134	7774.21	1.01028	7797.16	0.90912	7797.2	1.04634	7.08699	0.36844	7.08699	0.04434	7.11767	0.00931	7.11767	0.21342	7.11767	0.32759	7.11767	0.04147	0.02438
7776.12	0.88895	7776.12	1.00936	7798.11	0.915	7798.13	1.0383	7.11767	0.38844	7.11767	0.03746	7.14835	0.00711	7.14835	0.19509	7.14835	0.34075	7.14835	0.03409	0.02465
7778.05	0.88506	7778.05	1.00821	7798.94	0.92268	7798.97	1.02912	7.14835	0.40218	7.14835	0.03297	7.17903	0.0048	7.17903	0.17584	7.17903	0.34995	7.17903	0.02919	0.02487
7780.01	0.88371	7780.01	1.00745	7800.36	0.93236	7800.39	1.01973	7.17903	0.40938	7.17903	0.03132	7.20971	0.00259	7.20971	0.15728	7.20971	0.35475	7.20971	0.02769	0.02498
7782.01	0.88758	7782.01	1.00584	7801.25	0.9419	7801.28	1.00962	7.20971	0.40999	7.20971	0.03189	7.24039	0.00112	7.24039	0.14124	7.24039	0.35496	7.24039	0.02909	0.02491
7784.02	0.89665	7784.02	1.00309	7802.15	0.95106	7802.18	0.99947	7.24039	0.40421	7.24039	0.03337	7.27107	0.00212	7.27107	0.12968	7.27107	0.35079	7.27107	0.0317	0.02465
7786.07	0.90596	7786.07	1.0008	7803.14	0.95893	7803.17	0.98955	7.27107	0.39244	7.27107	0.03464	7.30175	0.0036	7.30175	0.12428	7.30175	0.34287	7.30175	0.03405	0.02424
7788.14	0.91497	7788.14	1.00034	7803.95	0.96468	7803.98	0.97986	7.30175	0.37528	7.30175	0.03504	7.33243	0.00475	7.33243	0.12578	7.33243	0.33221	7.33243	0.0353	0.02372
7790.23	0.92755	7790.23	1.00125	7805.3	0.96839	7805.34	0.97194	7.33243	0.35351	7.33243	0.03435	7.36311	0.00549	7.36311	0.1336	7.36311	0.32024	7.36311	0.03515	0.02318
7792.36	0.94231	7792.36	1.00223	7806.3	0.96976	7806.32	0.96488	7.36311	0.32806	7.36311	0.03275	7.39379	0.00579	7.39379	0.14624	7.39379	0.30861	7.39379	0.03378	0.02273
7794.52	0.95601	7794.52	1.00274	7807.18	0.96977	7807.2	0.95899	7.39379	0.29992	7.39379	0.03076	7.42447	0.00569	7.42447	0.162	7.42447	0.299	7.42447	0.03183	0.02243
7796.68	0.97022	7796.68	1.00272	7808.21	0.96955	7808.23	0.95447	7.42447	0.27017	7.42447	0.02925	7.45515	0.00529	7.45515	0.17934	7.45515	0.29276	7.45515	0.03045	0.02234
7798.9	0.98839	7798.9	1.00156	7810.23	0.9704	7810.27	0.94813	7.45515	0.23983	7.45515	0.02929	7.48583	0.00475	7.48583	0.19696	7.48583	0.29055	7.48583	0.03108	0.02244
7801.14	1.01121	7801.14	0.99882	7812.2	0.97303	7812.22	0.94651	7.48583	0.20991	7.48583	0.03166	7.51651	0.0043	7.51651	0.21365	7.51651	0.29216	7.51651	0.03459	0.02269
7803.4	1.03374	7803.4	0.99489	7814.04	0.97868	7814.05	0.94986	7.51651	0.18129	7.51651	0.03632	7.54719	0.00425	7.54719	0.22831	7.54719	0.29649	7.54719	0.04065	0.02301
7805.69	1.05044	7805.69	0.98959	7816.38	0.99136	7816.38	0.95561	7.54719	0.15475	7.54719	0.04258	7.57787	0.00469	7.57787	0.23985	7.57787	0.30194	7.57787	0.04822	0.02331
7808.01	1.05621	7808.01	0.98434	7818.22	1.0103	7818.23	0.95805	7.57787	0.1309	7.57787	0.04963	7.60854	0.00548	7.60854	0.24729	7.60854	0.30676	7.60854	0.05621	0.02351
7810.36	1.05039	7810.36	0.98147	7820.04	1.03045	7820.05	0.95719	7.60854	0.11025	7.60854	0.05677	7.63922	0.00636	7.63922	0.24977	7.63922	0.30933	7.63922	0.06373	0.02356
7812.73	1.03722	7812.73	0.97867	7822.26	1.04419	7822.27	0.95627	7.63922	0.09312	7.63922	0.06343	7.6699	0.00713	7.6699	0.24665	7.6699	0.30842	7.6699	0.07011	0.02344
7815.13	1.02096	7815.13	0.97676	7824.16	1.04581	7824.17	0.95797	7.6699	0.07971	7.6699	0.06916	7.70058	0.00765	7.70058	0.23754	7.70058	0.30324	7.70058	0.07484	0.02318
7817.56	1.00151	7817.56	0.97452	7826.4	1.03797	7826.42	0.96283	7.70058	0.07004	7.70058	0.07359	7.73126	0.00786	7.73126	0.22238	7.73126	0.29342	7.73126	0.07761	0.02282
7820.01	0.98251	7820.01	0.97734	7828.19	1.02314	7828.2	0.96896	7.73126	0.06381	7.73126	0.07643	7.76194	0.00771	7.76194	0.20144	7.76194	0.27908	7.76194	0.07824	0.02244
7822.5	0.96772	7822.5	0.97898	7830	1.0036	7830.01	0.97725	7.76194	0.06039	7.76194	0.07749	7.79262	0.0072	7.79262	0.1753	7.79262	0.26071	7.79262	0.0767	0.02211
7825	0.95125	7825	0.9812	7832.34	0.98209	7832.34	0.98645	7.79262	0.05887	7.79262	0.07664	7.8233	0.0064	7.8233	0.14488	7.8233	0.23918	7.8233	0.07315	0.02189
7827.54	0.92978	7827.54	0.9816	7834.25	0.95961	7834.24	0.9928	7.8233	0.05823	7.8233	0.07388	7.85398	0.00539	7.85398	0.11135	7.85398	0.21567	7.85398	0.06786	0.02182
7830.11	0.90958	7830.11	0.98369	7836.25	0.9389	7836.26	0.99571	7.85398	0.05759	7.85398	0.0693	7.88466	0.0044	7.88466	0.07619	7.88466	0.19169	7.88466	0.06127	0.02188
7832.7	0.89691	7832.7	0.98128	7838.27	0.92573	7838.26	0.99532	7.88466	0.05624	7.88466	0.06317	7.91534	0.00377	7.91534	0.0415	7.91534	0.16894	7.91534	0.05399	0.02204
7835.32	0.89462	7835.32	0.97894	7840.12	0.92555	7840.12	0.99283	7.91534	0.05375	7.91534	0.05587	7.94602	0.00394	7.94602	0.01665	7.94602	0.1493	7.94602	0.04676	0.02224
7837.97	0.9011	7837.97	0.97921	7842.45	0.93983	7842.44	0.98955	7.94602	0.04997	7.94602	0.04802	7.9767	0.00486	7.9767	0.03498	7.9767	0.13444	7.9767	0.04048	0.0224
7840.64	0.9136	7840.64	0.97766	7844.26	0.96396	7844.25	0.98295	7.9767	0.0452	7.9767	0.0405	8.00738	0.00614	8.00738	0.06351	8.00738	0.12534	8.00738	0.03608	0.02246
7843.34	0.92881	7843.34	0.978	7846.04	0.99143	7846.03	0.97142	8.00738	0.04035	8.00738	0.03448	8.03806	0.00745	8.03806	0.08962	8.03806	0.12165	8.03806	0.03406	0.02238
7846.08	0.94387	7846.08	0.98102	7848.34	1.01517	7848.33	0.95531	8.03806	0.0373	8.03806	0.03123	8.06874	0.00861	8.06874	0.11203	8.06874	0.1218	8.06874	0.03418	0.02217
7848.82	0.95432	7848.82	0.98427	7850.25	1.02869	7850.24	0.93604	8.06874	0.03857	8.06874	0.03127	8.09942	0.00951	8.09942	0.13063	8.09942	0.12363	8.09942	0.03545	0.02184
7851.62	0.95708	7851.62	0.98904	7852.38	1.03088	7852.38	0.91908	8.09942	0.04536	8.09942	0.03366	8.1301	0.01008	8.1301	0.1458	8.1301	0.1252	8.1301	0.0368	0.02144
7854.42	0.95522	7854.42	0.99174	7854.25	1.0235	7854.25	0.90877	8.1301	0.05658	8.1301	0.03678	8.16078	0.01027	8.16078	0.15828	8.16078	0.12517	8.16078	0.03747	0.02104
7857.27	0.95647	7857.27	0.99634	7856.07	1.01241	7856.07	0.90684	8.16078	0.0704	8.16078	0.0393	8.19146	0.01007	8.19146	0.16896	8.19146	0.12283	8.19146	0.03706	0.02071
7860.14	0.97017	7860.14	1.00146	7858.43	1.00301	7858.43	0.91255	8.19146	0.08536	8.19146	0.04042	8.22214	0.00947	8.22214	0.17869	8.22214	0.11799	8.22214	0.03552	0.02051
7863.03	0.99703	7863.03	1.00454	7860.28	0.99815	7860.28	0.92327	8.22214	0.10042	8.22214	0.03975	8.25282	0.0085	8.25282	0.18806	8.25282	0.11092	8.25282	0.03312	0.02046
7865.95	1.0276	7865.95	1.00689	7862.12	0.99993	7862.12	0.9377	8.25282	0.11483	8.25282	0.03728	8.2835	0.00721	8.2835	0.19724	8.2835	0.10222	8.2835	0.03046	0.02054
7868.9	1.05127	7868.9	1.00744	7864.33	1.00761	7864.3	0.9539	8.2835	0.12808	8.2835	0.03337	8.31418	0.00564	8.31418	0.20595	8.31418	0.09284	8.31418	0.02845	0.02072
7871.87	1.06634	7871.87	1.00855	7866.23	1.01678	7866.23	0.97017	8.31418	0.13981	8.31418	0.02886	8.34486	0.00394	8.34486	0.21359	8.34486	0.08397	8.34486	0.02805	0.02092
7874.87	1.0758	7874.87	1.00868	7868.47	1.02602	7868.47	0.98666	8.34486	0.14987	8.34486	0.02528	8.37554	0.00239	8.37554	0.21938	8.37554	0.07689	8.37554	0.02976	0.02109
7877.91	1.07808	7877.91	1.00873	7870.27	1.03491	7870.26	1.00224	8.37554	0.15823	8.37554	0.02468	8.40621	0.00212	8.40621	0.22255	8.40621	0.07266	8.40621	0.0332	0.02116
7880.97	1.06917	7880.97	1.00819	7872.06	1.04292	7872.06	1.01577	8.40621	0.16497	8.40621	0.02799	8.43689	0.00355	8.43689	0.22249	8.43689	0.07156	8.43689	0.03746	0.02112
7884.05	1.04899	7884.05	1.00854	7874.43	1.0488	7874.43	1.02594	8.43689	0.17027	8.43689	0.03393	8.46757	0.00543	8.46757	0.21888	8.46757	0.07291	8.46757	0.04164	0.02094
7887.16	1.0186	7887.16	1.00487	7876.32	1.05071	7876.31	1.03147	8.46757	0.1743	8.46757	0.04065	8.49825	0.00729	8.49825	0.2117	8.49825	0.07538	8.49825	0.04505	0.02066
7890.31	0.98105	7890.31	0.99881	7878.23	1.04892	7878.21	1.03405	8.49825	0.17718	8.49825	0.04676	8.52893	0.00899	8.52893	0.20129	8.52893	0.07758	8.52893	0.04724	0.02033
7893.48	0.94412	7893.48	0.9983	7880.32	1.0435	7880.32	1.03539	8.52893	0.17896	8.52893	0.05134	8.55961	0.01045	8.55961	0.18826	8.55961	0.07837	8.55961	0.04796	0.02002
7896.68	0.91787	7896.68	0.99684	7882.21	1.0344	7882.21	1.03577	8.55961	0.17957	8.55961	0.05382	8.59029	0.01161	8.59029	0.17344	8.59029	0.07698	8.59029	0.04717	0.01977
7899.9	0.90974	7899.9	0.99583	7884.49	1.02243	7884.49	1.03634	8.59029	0.17882	8.59029	0.05391	8.62097	0.01241	8.62097	0.15781	8.62097	0.073	8.62097	0.04505	0.01965
7903.14	0.91851	7903.14	0.99563	7886.27	1.00764	7886.27	1.03671	8.62097	0.17643	8.62097	0.05156	8.65165	0.01285	8.65165	0.1423	8.65165	0.06633	8.65165	0.04204	0.01966
7906.42	0.9371	7906.42	0.99456	7888.07	0.99054	7888.07	1.03755	8.65165	0.17209	8.65165	0.04702	8.68233	0.01292	8.68233	0.12764	8.68233	0.05716	8.68233	0.03884	0.01978
7909.73	0.95645	7909.73	0.99532	7890.43	0.97315	7890.42	1.03868	8.68233	0.16551	8.68233	0.04093	8.71301	0.01262	8.71301	0.11422	8.71301	0.04607	8.71301	0.0364	0.01998
7913.06	0.97288	7913.06	0.99343	7892.31	0.95603	7892.31	1.03829	8.71301	0.15647	8.71301	0.03447	8.74369	0.01199	8.74369	0.10201	8.74369	0.03435	8.74369	0.03571	0.02019
7916.42	0.98424	7916.42	0.9932	7894.27	0.94144	7894.26	1.03559	8.74369	0.14487	8.74369	0.02976	8.77437	0.01106	8.77437	0.09057	8.77437	0.02531	8.77437	0.03724	0.02035
7919.81	0.98964	7919.81	0.99473	7896.33	0.93083	7896.32	1.02984	8.77437	0.13074	8.77437	0.02936	8.80505	0.00992	8.80505	0.07936	8.80505	0.02572	8.80505	0.04064	0.0204
7923.22	0.99117	7923.22	0.99437	7898.23	0.92528	7898.22	1.02147	8.80505	0.11432	8.80505	0.0339	8.83573	0.00865	8.83573	0.06798	8.83573	0.03639	8.83573	0.04498	0.02032
7926.67	0.99016	7926.67	0.99635	7900.54	0.92604	7900.53	1.01294	8.83573	0.096	8.83573	0.04128	8.86641	0.0074	8.86641	0.05667	8.86641	0.05126	8.86641	0.04926	0.02011
7933.64	0.98119	7933.64	0.99795	7902.31	0.93236	7902.31	1.00503	8.86641	0.07641	8.86641	0.04913	8.89709	0.00637	8.89709	0.04686	8.89709	0.06697	8.89709	0.05263	0.01981
7937.16	0.97848	7937.16	0.99825	7904.09	0.94384	7904.09	0.99865	8.89709	0.05652	8.89709	0.05587	8.92777	0.00581	8.92777	0.04177	8.92777	0.0821	8.92777	0.05449	0.01945
7944.3	1.00277	7944.3	0.99969	7906.45	0.95913	7906.45	0.99402	8.92777	0.03821	8.92777	0.06049	8.95845	0.0059	8.95845	0.04474	8.95845	0.0959	8.95845	0.05442	0.0191
7951.53	1.03473	7951.53	0.99865	7908.36	0.97467	7908.36	0.98962	8.95845	0.02645	8.95845	0.06238	8.98913	0.00659	8.98913	0.05496	8.98913	0.10789	8.98913	0.05219	0.01882
7955.2	1.04493	7955.2	0.99822	7910.32	0.98905	7910.31	0.98545	8.98913	0.02945	8.98913	0.06119	9.01981	0.00762	9.01981	0.06872	9.01981	0.11777	9.01981	0.04774	0.01867
7962.6	1.04491	7962.6	0.99778	7912.36	1.00161	7912.37	0.98082	9.01981	0.04257	9.01981	0.05683	9.05049	0.00876	9.05049	0.08293	9.05049	0.12539	9.05049	0.04116	0.01865
7966.36	1.03203	7966.36	0.99717	7914.24	1.0117	7914.24	0.97544	9.05049	0.05754	9.05049	0.04943	9.08117	0.00983	9.08117	0.09562	9.08117	0.13073	9.08117	0.03265	0.01875
7970.12	1.0139	7970.12	0.99736	7916.54	1.01961	7916.55	0.96981	9.08117	0.07146	9.08117	0.03935	9.11185	0.01074	9.11185	0.10546	9.11185	0.13385	9.11185	0.02258	0.01892
7973.92	0.99602	7973.92	0.99658	7918.33	1.02455	7918.33	0.96369	9.11185	0.08335	9.11185	0.02719	9.14253	0.01143	9.14253	0.11156	9.14253	0.13491	9.14253	0.01148	0.01912
7977.75	0.98297	7977.75	0.99751	7920.1	1.0271	7920.11	0.95842	9.14253	0.09284	9.14253	0.01408	9.17321	0.01184	9.17321	0.11336	9.17321	0.13412	9.17321	0.00306	0.01927
7981.61	0.97618	7981.61	0.99925	7922.49	1.02796	7922.48	0.95528	9.17321	0.09988	9.17321	0.00741	9.20388	0.01195	9.20388	0.11063	9.20388	0.1317	9.20388	0.01328	0.01934
7985.48	0.97485	7985.48	0.99861	7924.4	1.02712	7924.4	0.95428	9.20388	0.10461	9.20388	0.01884	9.23456	0.01178	9.23456	0.10345	9.23456	0.12789	9.23456	0.02479	0.01929
7989.39	0.97493	7989.39	0.99798	7926.32	1.02576	7926.33	0.95622	9.23456	0.10728	9.23456	0.0324	9.26524	0.01133	9.26524	0.09217	9.26524	0.12291	9.26524	0.03542	0.01912
8001.29	0.97366	8001.29	1.00332	7928.4	1.02445	7928.41	0.96065	9.26524	0.10824	9.26524	0.04476	9.29592	0.01064	9.29592	0.0774	9.29592	0.11695	9.29592	0.04462	0.01886
8005.31	0.97729	8005.31	1.00205	7930.3	1.02282	7930.29	0.9664	9.29592	0.10784	9.29592	0.05501	9.3266	0.00976	9.3266	0.05998	9.3266	0.11017	9.3266	0.05196	0.01855
8009.35	0.98261	8009.35	1.00379	7932.57	1.02102	7932.57	0.97339	9.3266	0.1064	9.3266	0.06253	9.35728	0.00876	9.35728	0.04091	9.35728	0.10269	9.35728	0.05709	0.01825
8013.43	0.98877	8013.43	1.00258	7934.36	1.01869	7934.35	0.98062	9.35728	0.10418	9.35728	0.06691	9.38796	0.00776	9.38796	0.02152	9.38796	0.09463	9.38796	0.05981	0.01802
8017.52	0.99485	8017.52	1.00299	7936.14	1.0168	7936.14	0.98813	9.38796	0.10131	9.38796	0.06796	9.41864	0.00689	9.41864	0.00744	9.41864	0.0861	9.41864	0.06002	0.0179
8021.66	0.99941	8021.66	1.00172	7938.51	1.01581	7938.51	0.99581	9.41864	0.09782	9.41864	0.06566	9.44932	0.00631	9.44932	0.01947	9.44932	0.07724	9.44932	0.05778	0.01791
8025.81	1.00314	8025.81	1.00158	7940.4	1.015	7940.4	1.00193	9.44932	0.09367	9.44932	0.06022	9.48	0.00614	9.48	0.03513	9.48	0.06823	9.48	0.05325	0.01801
8029.99	1.00736	8029.99	1.00053	7942.25	1.01384	7942.26	1.00633	9.48	0.08878	9.48	0.05204	9.51068	0.00637	9.51068	0.04844	9.51068	0.05931	9.51068	0.04676	0.01819
8034.2	1.01284	8034.2	0.99975	7944.41	1.01193	7944.41	1.00863	9.51068	0.0831	9.51068	0.04173	9.54136	0.0069	9.54136	0.05859	9.54136	0.0508	9.54136	0.03879	0.01838
8038.44	1.0197	8038.44	0.99926	7946.32	1.00906	7946.33	1.00837	9.54136	0.07663	9.54136	0.03013	9.57204	0.00754	9.57204	0.0653	9.57204	0.04311	9.57204	0.03002	0.01852
8042.7	1.02502	8042.7	0.99749	7948.53	1.0062	7948.53	1.00658	9.57204	0.06951	9.57204	0.01871	9.60272	0.00816	9.60272	0.06858	9.60272	0.03674	9.60272	0.02165	0.01859
8047	1.02619	8047	0.99783	7950.34	1.00308	7950.35	1.00368	9.60272	0.06197	9.60272	0.01187	9.6334	0.00864	9.6334	0.06874	9.6334	0.03222	9.6334	0.01617	0.01854
8051.32	1.02359	8051.32	0.99775	7952.19	1.0005	7952.19	1.00086	9.6334	0.05442	9.6334	0.01654	9.66408	0.00893	9.66408	0.06638	9.66408	0.02987	9.66408	0.01702	0.01838
8055.67	1.01785	8055.67	0.99617	7954.56	0.99919	7954.58	0.99896	9.66408	0.04744	9.66408	0.02584	9.69476	0.00898	9.69476	0.06239	9.69476	0.02952	9.69476	0.02277	0.01814
8060.05	1.01076	8060.05	0.9967	7956.42	0.99902	7956.42	0.99724	9.69476	0.04175	9.69476	0.03454	9.72544	0.00878	9.72544	0.05792	9.72544	0.03056	9.72544	0.02965	0.01786
8064.44	1.00543	8064.44	0.99776	7958.21	0.99969	7958.22	0.99571	9.72544	0.03807	9.72544	0.04127	9.75612	0.00832	9.75612	0.0543	9.75612	0.03223	9.75612	0.03583	0.01759
8068.88	1.00359	8068.88	0.99787	7960.47	1.00098	7960.48	0.99461	9.75612	0.03685	9.75612	0.0455	9.7868	0.00764	9.7868	0.05272	9.7868	0.03402	9.7868	0.04052	0.01737
8073.34	1.00461	8073.34	0.99966	7962.39	1.00132	7962.39	0.99313	9.7868	0.03788	9.7868	0.04703	9.81748	0.00675	9.81748	0.05371	9.81748	0.03567	9.81748	0.04339	0.01726
8077.82	1.00503	8077.82	1.0005	7964.46	1.00037	7964.46	0.99213	9.81748	0.04045	9.81748	0.04591	9.84816	0.00571	9.84816	0.05689	9.84816	0.03713	9.84816	0.04429	0.01725
8082.33	1.00131	8082.33	0.99992	7966.39	0.99766	7966.4	0.99168	9.84816	0.04379	9.84816	0.0424	9.87884	0.00458	9.87884	0.06126	9.87884	0.03854	9.87884	0.04326	0.01735
8086.87	0.99478	8086.87	1.00036	7968.26	0.99368	7968.26	0.9919	9.87884	0.04735	9.87884	0.03701	9.90952	0.00346	9.90952	0.06579	9.90952	0.04004	9.90952	0.04049	0.0175
8091.44	0.99137	8091.44	1.00048	7970.6	0.9893	7970.61	0.99269	9.90952	0.05083	9.90952	0.03048	9.9402	0.00256	9.9402	0.06968	9.9402	0.04177	9.9402	0.03629	0.01766
8096.04	0.99135	8096.04	1.00055	7972.39	0.98489	7972.39	0.9924	9.9402	0.05415	9.9402	0.02396	9.97088	0.00229	9.97088	0.07246	9.97088	0.04378	9.97088	0.03112	0.01778
8100.66	0.99125	8100.66	1.00046	7974.16	0.9815	7974.18	0.99128	9.97088	0.05731	9.97088	0.01929
8105.31	0.99167	8105.31	1.00058	7976.52	0.97972	7976.53	0.99067
8109.99	0.99308	8109.99	1.00107	7978.42	0.9788	7978.44	0.99065
8114.7	0.99529	8114.7	1.00033	7980.32	0.97895	7980.35	0.99185
8119.42	0.99807	8119.42	1.00076	7982.44	0.98042	7982.45	0.99419
8124.19	1.00123	8124.19	1.00128	7984.36	0.98259	7984.38	0.99688
8128.97	1.00448	8128.97	1.00045	7986.61	0.98559	7986.63	0.99988
8133.78	1.0072	8133.78	1.00082	7988.41	0.98863	7988.43	1.00196
8138.62	1.00989	8138.62	1.00017	7990.24	0.99212	7990.25	1.00302
8143.5	1.01259	8143.5	1.00202	7992.6	0.99625	7992.61	1.00327
8148.4	1.01423	8148.4	1.00248	7994.45	1.00017	7994.45	1.00186
8153.32	1.01458	8153.32	1.00247	7996.21	1.00398	7996.23	0.99948
8158.27	1.01281	8158.27	1.00188	7998.52	1.00789	7998.52	0.99729
8163.24	1.00932	8163.24	1.00196	8000.45	1.01098	8000.47	0.9952
8168.26	1.006	8168.26	1.0008	8002.45	1.01342	8002.47	0.99429
8173.29	1.00381	8173.29	1.00095	8004.45	1.01507	8004.47	0.9947
8178.35	1.0033	8178.35	1.00242	8006.35	1.01613	8006.35	0.9963
8183.44	1.00349	8183.44	1.00205	8008.64	1.01711	8008.66	0.9991
8188.56	1.00383	8188.56	1.00139	8011.44	1.01756	8011.46	1.00372
8193.7	1.00335	8193.7	1.00181	8014.62	1.01712	8014.63	1.00854
8198.87	1.00173	8198.87	1.00137	8017.37	1.01417	8017.38	1.01133
8204.07	0.99923	8204.07	1.00015	8020.54	1.00868	8020.56	1.01201
8209.29	0.9975	8209.29	1.00106	8023.26	1.00106	8023.26	1.01044
8219.83	0.99495	8219.83	0.99991	8026.48	0.99472	8026.48	1.00871
8225.14	0.99373	8225.14	0.99884	8029.29	0.99052	8029.3	1.00662
8230.47	0.99306	8230.47	0.99982	8032.47	0.98918	8032.47	1.00473
8235.83	0.99338	8235.83	1.00021	8035.52	0.9898	8035.54	1.00257
8241.22	0.99433	8241.22	1.00129	8038.5	0.99153	8038.51	1.00109
8246.64	0.99578	8246.64	1.00102	8041.68	0.99343	8041.69	1.00129
8252.09	0.99779	8252.09	0.99986	8044.51	0.9945	8044.51	1.00184
8257.56	1.00025	8257.56	0.99895	8047.69	0.99445	8047.7	1.00191
8263.06	1.00222	8263.06	0.99844	8050.43	0.99313	8050.44	1.00018
8268.59	1.00293	8268.59	0.99916	8053.61	0.99189	8053.62	0.99713
8274.14	1.00176	8274.14	0.99865	8056.31	0.99127	8056.31	0.99324
8279.72	0.99926	8279.72	1.00111	8059.52	0.99254	8059.54	0.99096
8285.33	0.99668	8285.33	1.00172	8062.3	0.99485	8062.31	0.99057
8290.91	0.99472	8290.91	1.00066	8065.5	0.99787	8065.52	0.99227
8296.64	0.9932	8296.64	1.00134	8068.44	1.00083	8068.47	0.99528
8302.33	0.99161	8302.33	1.00194	8071.5	1.00347	8071.52	0.99935
8308.05	0.99054	8308.05	1.00045	8074.65	1.00647	8074.67	1.00298
8313.8	0.98957	8313.8	1.00077	8077.58	1.00931	8077.59	1.00473
8319.57	0.98865	8319.57	1.00059	8080.77	1.0117	8080.77	1.0047
8325.37	0.98742	8325.37	0.99875	8083.56	1.01269	8083.56	1.00249
8331.21	0.98638	8331.21	0.99838	8086.72	1.01298	8086.72	0.99875
8337.06	0.98503	8337.06	0.99817	8089.46	1.01205	8089.46	0.99397
8342.95	0.98358	8342.95	0.99991	8092.66	1.01077	8092.66	0.98992
8348.85	0.98244	8348.85	1.00145	8095.37	1.00864	8095.38	0.98738
8354.8	0.9812	8354.8	1.00019	8098.59	1.00575	8098.59	0.98805
8360.76	0.98025	8360.76	1.00035	8101.34	1.00142	8101.33	0.99072
8366.75	0.97922	8366.75	0.99974	8104.56	0.9968	8104.56	0.99468
8372.78	0.97855	8372.78	0.9984	8107.44	0.99288	8107.45	0.99825
8378.82	0.97802	8378.82	0.99871	8110.59	0.99075	8110.59	1.00082
8384.9	0.97757	8384.9	0.99804	8113.62	0.99033	8113.63	1.00219
8390.95	0.97692	8390.95	0.99907	8116.6	0.99125	8116.62	1.00282
8397.08	0.97596	8397.08	0.99736	8119.75	0.99342	8119.75	1.00352
8403.3	0.97499	8403.3	0.99725	8122.61	0.99578	8122.62	1.00471
				8125.79	0.99804	8125.79	1.00685
				8128.58	0.99906	8128.58	1.00902
				8131.75	0.99941	8131.74	1.01127
				8134.5	0.99885	8134.5	1.01239
				8137.69	0.99852	8137.69	1.01261
				8140.44	0.99814	8140.44	1.01144
				8143.66	0.99825	8143.66	1.0099
				8146.36	0.99794	8146.36	1.00789
				8149.62	0.99793	8149.61	1.00656
				8152.38	0.99782	8152.36	1.00577
				8155.59	0.99831	8155.59	1.00597
				8158.49	0.99885	8158.5	1.00602
				8162.61	0.99986	8162.61	1.00594
				8166.62	1.00051	8166.62	1.00629
				8170.79	1.00176	8170.79	1.0073
				8174.5	1.00362	8174.5	1.00722
				8178.62	1.00571	8178.61	1.00559
				8182.82	1.00681	8182.82	1.00266
				8186.4	1.00636	8186.4	0.99916
				8190.64	1.00546	8190.64	0.99732
				8194.76	1.00455	8194.75	0.9967
				8198.47	1.00355	8198.46	0.99638
				8202.68	1.00277	8202.68	0.99681
				8206.7	1.00174	8206.7	0.99742
				8210.75	1.00079	8210.72	0.99805
				8214.58	0.9997	8214.58	0.99878
				8218.65	0.99879	8218.65	1.00022
				8222.87	0.9982	8222.88	1.0023
				8226.49	0.99789	8226.49	1.00419
				8230.64	0.99827	8230.63	1.00623
				8234.87	0.99849	8234.86	1.00784
				8238.45	0.99796	8238.44	1.00792
				8242.7	0.99766	8242.7	1.00745
				8246.8	0.99751	8246.8	1.00645
				8250.48	0.99741	8250.46	1.00494
				8254.72	0.99804	8254.72	1.0037
				8258.76	0.99902	8258.75	1.00258
				8262.6	1.00052	8262.6	1.00158
				8266.7	1.00252	8266.7	1.00074
				8270.71	1.00421	8270.72	1.00014
				8274.76	1.00503	8274.74	1.0002
				8278.64	1.00485	8278.63	1.00042
				8282.67	1.00387	8282.67	1.00069
				8286.84	1.00261	8286.84	1.00074
				8290.57	1.00125	8290.57	1.00024
				8294.64	1.00058	8294.64	0.99975
				8298.89	1.0005	8298.87	0.99934
				8302.53	1.00054	8302.53	0.99897
				8306.65	1.00081	8306.66	0.99903
				8310.88	1.00083	8310.89	0.99919
				8314.47	1.00007	8314.47	0.99912
				8318.67	0.99951	8318.65	0.99951
				8322.85	0.99896	8322.86	1.00007
				8326.44	0.99849	8326.43	1.0007
				8330.64	0.99862	8330.65	1.00181
				8334.86	0.99889	8334.85	1.00287
				8338.42	0.99877	8338.43	1.00327
				8342.64	0.99891	8342.64	1.00342
				8346.83	0.99905	8346.82	1.00289
				8350.41	0.99895	8350.39	1.00181
				8354.63	0.99918	8354.64	1.00088
				8358.8	0.99941	8358.8	0.99998
				8363.66	0.99949	8363.67	0.99872
				8368.4	0.99958	8368.39	0.99766
				8373.62	1.00019	8373.62	0.99703
				8378.62	1.00045	8378.61	0.99591
				8383.66	1.00028	8383.66	0.99429
				8388.8	0.99969	8388.81	0.99277
				8393.58	0.9989	8393.57	0.99145
				8398.37	0.99821	8398.38	0.99075
				8403.65	0.99794	8403.65	0.99069
				8408.57	0.99756	8408.59	0.99071
				8413.66	0.9974	8413.66	0.99072
				8418.8	0.99739	8418.8	0.99043
				8423.38	0.9973	8423.37	0.98967
				8428.44	0.99716	8428.43	0.98921
				8433.59	0.99678	8433.59	0.98902
				8438.54	0.99606	8438.55	0.98888
				8443.7	0.99558	8443.7	0.98908
				8448.58	0.99513	8448.59	0.98943
				8453.31	0.99471	8453.29	0.98963
				8458.54	0.9945	8458.55	0.98962
				8463.5	0.9942	8463.49	0.98907
				8468.62	0.99401	8468.63	0.98837
				8473.73	0.9939	8473.73	0.98756
				8478.27	0.99358	8478.29	0.9864
				8483.47	0.99365	8483.47	0.98534
				8488.52	0.99389	8488.52	0.98411
				8493.55	0.99416	8493.56	0.9829
				8498.72	0.99437	8498.74	0.9819
				8503.34	0.99398	8503.35	0.98086
				8508.4	0.9936	8508.41	0.98014

## Sheet: Figs. 4a-d
Fig. 4a						Fig. 4b							Fig. 4c							Fig. 4d
2 Theta (deg)	simulated Intensity (a.u.)	2 Theta (deg)	open-DAE-Bpy-CoPor Intensity (a.u.)	2 Theta (deg)	close-DAE-Bpy-CoPor Intensity (a.u.)	Relative Pressure (P/Po)	Quantity Adsorbed (cm3 g-1)	Relative Pressure (P/Po)	Quantity Desorption (cm3 g-1)		Pore Width (nm)	Incremental Volume (cm3 g-1)	Binding Energy (E)	Intensity (a.u.)	S2p3 Scan A	S2p1 Scan A	S2p Scan B	Backgnd.	Envelope	Binding Energy (eV)	Intensity (a.u.)	S2p3 Scan A	S2p1 Scan A	S2p3 Scan B	S2p1 Scan B	S2p Scan C	Backgnd.	Envelope
1	0	2.5	1.53612	2.5	1.729	0.000155093	24.0833	0.99162	198.528		2.05003	0.00591	177.7	622.848	622.931	622.931	622.931	622.931	622.931	177.7	571.091	585.449	585.449	585.449	585.449	585.449	585.449	585.449
1.05	0	2.51	1.45868	2.51	1.75057	0.00116	46.911	0.95979	195.506		2.13572	0.00868	177.6	619.376	622.862	622.862	622.862	622.862	622.862	177.6	588.496	580.35	580.35	580.35	580.35	580.35	580.35	580.35
1.1	0	2.52	1.35919	2.52	1.73623	0.00353	65.6772	0.93028	190.585		2.22141	0.00857	177.5	626.567	621.772	621.772	621.772	621.772	621.772	177.5	596.761	574.962	574.962	574.962	574.962	574.962	574.962	574.962
1.15	0	2.53	1.297	2.53	1.73176	0.0066	76.4536	0.89181	186.54		2.32138	0.00242	177.4	635.55	619.988	619.988	619.988	619.988	619.988	177.4	565.052	569.799	569.799	569.799	569.799	569.799	569.799	569.799
1.2	0	2.54	1.24726	2.54	1.72774	0.00959	82.3611	0.85561	184.531		2.40707	0	177.3	632.007	618.306	618.306	618.306	618.306	618.306	177.3	553.412	561.216	561.216	561.216	561.216	561.216	561.216	561.216
1.25	0	2.55	1.18112	2.55	1.70939	0.02159	95.1366	0.82009	182.987		2.52132	0.00409	177.2	612.705	617.08	617.08	617.08	617.08	617.08	177.2	545.272	553.762	553.762	553.762	553.762	553.762	553.762	553.762
1.3	0	2.56	1.16981	2.56	1.72407	0.03207	102.197	0.78544	182.033		2.62129	0.01266	177.1	604	616.458	616.458	616.458	616.458	616.458	177.1	545.584	553.721	553.721	553.721	553.721	553.721	553.721	553.721
1.35	0	2.57	1.13081	2.57	1.70801	0.04809	111.369	0.75042	181.189		2.73554	0.02084	177	610.96	616.081	616.081	616.081	616.081	616.081	177	559.489	553.537	553.537	553.537	553.537	553.537	553.537	553.537
1.4	0	2.58	1.12007	2.58	1.69676	0.08507	135.103	0.71536	180.456		2.8498	0.02633	176.9	628.683	616.076	616.076	616.076	616.076	616.076	176.9	572.432	553.034	553.034	553.034	553.034	553.034	553.034	553.034
1.45	0	2.59	1.1359	2.59	1.69229	0.11605	149.295	0.68021	179.76		2.96405	0.02948	176.8	624.056	616.023	616.023	616.023	616.023	616.023	176.8	570.054	552.112	552.112	552.112	552.112	552.112	552.112	552.112
1.5	0	2.6	1.11498	2.6	1.69676	0.15708	154.773	0.64531	179.114		3.09258	0.02487	176.7	624.685	615.837	615.837	615.837	615.837	615.837	176.7	566.217	550.614	550.614	550.614	550.614	550.614	550.614	550.614
1.55	0	2.61	1.1048	2.61	1.67795	0.19173	157.064	0.61022	178.511		3.22112	0.02126	176.6	637.368	615.592	615.592	615.592	615.592	615.592	176.6	573.667	548.921	548.921	548.921	548.921	548.921	548.921	548.921
1.6	0	2.62	1.10028	2.62	1.67726	0.22655	158.934	0.57525	177.969		3.36393	0.014	176.5	625.205	615.354	615.354	615.354	615.354	615.354	176.5	563.484	547.462	547.462	547.462	547.462	547.462	547.462	547.462
1.65	0	2.63	1.11441	2.63	1.6667	0.26038	160.553	0.54026	177.35		3.49247	0.00656	176.4	625.588	615.068	615.068	615.068	615.068	615.068	176.4	551.371	546.233	546.233	546.233	546.233	546.233	546.233	546.233
1.7	0	2.64	1.07767	2.64	1.70285	0.29518	161.975	0.50528	176.687		3.64957	0.000862743	176.3	635.019	614.812	614.812	614.812	614.812	614.812	176.3	550.301	545.062	545.062	545.062	545.062	545.062	545.062	545.062
1.75	0	2.65	1.15399	2.65	1.69057	0.33009	163.247	0.47066	174.852		3.79238	0	176.2	615.761	614.663	614.663	614.663	614.663	614.663	176.2	557.323	543.999	543.999	543.999	543.999	543.999	543.999	543.999
1.8	0	2.66	1.12685	2.66	1.69699	0.3649	164.394	0.43489	173.969		3.96376	0.000638499	176.1	609.11	614.504	614.504	614.504	614.504	614.504	176.1	562.26	543.569	543.569	543.569	543.569	543.569	543.569	543.569
1.85	0	2.67	1.18395	2.67	1.68609	0.39986	165.471	0.40023	173.202		4.12086	0.00163	176	626.921	614.323	614.323	614.323	614.323	614.323	176	522.891	543.565	543.565	543.565	543.565	543.565	543.565	543.565
1.9	0	2.68	1.11837	2.68	1.68977	0.43489	166.515	0.36527	172.412		4.29224	0.000978372	175.9	630.403	614.222	614.222	614.222	614.222	614.222	175.9	525.07	543.557	543.557	543.557	543.557	543.557	543.557	543.557
1.95	0	2.69	1.14098	2.69	1.67657	0.46987	167.445	0.33028	171.471		4.4779	0.00115	175.8	614.178	614.16	614.16	614.16	614.16	614.16	175.8	556.672	543.544	543.544	543.544	543.544	543.544	543.544	543.544
2	0	2.7	1.16586	2.7	1.68827	0.50488	168.369	0.2952	170.458		4.66356	0.00156	175.7	605.157	614.023	614.023	614.023	614.023	614.023	175.7	567.488	543.532	543.532	543.532	543.532	543.532	543.532	543.532
2.05	0	2.71	1.16077	2.71	1.68173	0.53986	169.225	0.26028	169.23		4.8635	0.0013	175.6	627.788	613.816	613.816	613.816	613.816	613.816	175.6	561.95	543.493	543.493	543.493	543.493	543.493	543.493	543.493
2.1	0	2.72	1.17829	2.72	1.68541	0.57484	170.054	0.22525	167.725		5.06344	0.000240007	175.5	644.116	613.593	613.593	613.593	613.593	613.593	175.5	576.971	543.424	543.424	543.424	543.424	543.424	543.424	543.424
2.15	0	2.73	1.17377	2.73	1.69206	0.60982	170.902	0.1903	165.919		5.26339	7.52255e-05	175.4	633.215	613.351	613.351	613.351	613.351	613.351	175.4	586.918	543.337	543.337	543.337	543.337	543.337	543.337	543.337
2.2	0	2.74	1.2156	2.74	1.69286	0.64481	171.76	0.15543	163.554		5.49189	0.000582175	175.3	618.055	613.079	613.079	613.079	613.079	613.079	175.3	594.534	543.247	543.247	543.247	543.247	543.247	543.247	543.247
2.25	0	2.75	1.23708	2.75	1.71088	0.6798	172.662	0.12089	159.468		5.7204	0.00107	175.2	611.845	612.779	612.779	612.779	612.779	612.779	175.2	571.369	543.161	543.161	543.161	543.161	543.161	543.161	543.161
2.3	0	2.76	1.23652	2.76	1.7204	0.71489	173.476	0.08883	146.391		5.97747	0.00134	175.1	633.241	612.48	612.48	612.48	612.48	612.48	175.1	555.541	543.078	543.078	543.078	543.078	543.079	543.078	543.079
2.35	0	2.77	1.22012	2.77	1.71925	0.74977	174.402	0.06732	131.714		6.23454	0.000524797	175	642.818	612.239	612.239	612.239	612.239	612.239	175	568.065	543.007	543.007	543.007	543.007	543.007	543.007	543.007
2.4	0	2.78	1.25235	2.78	1.71512	0.78491	175.351	0.04707	119.618		6.4916	0.000585576	174.9	617.1	612.026	612.026	612.026	612.026	612.026	174.9	563.426	542.949	542.949	542.949	542.949	542.95	542.949	542.95
2.45	0	2.79	1.26365	2.79	1.73531	0.81976	176.435	0.03005	109.722		6.74867	0.00063953	174.8	609.783	611.833	611.833	611.833	611.833	611.833	174.8	566.106	542.9	542.9	542.9	542.9	542.901	542.9	542.901
2.5	0	2.8	1.32809	2.8	1.72832	0.85474	177.705	0.01021	92.1236		7.03431	0.000203615	174.7	605.839	611.76	611.76	611.761	611.76	611.761	174.7	552.412	542.85	542.85	542.85	542.85	542.851	542.85	542.851
2.55	0.00119	2.81	1.297	2.81	1.74633	0.88975	179.322				7.3485	0	174.6	601.923	611.746	611.746	611.746	611.746	611.746	174.6	559.345	542.795	542.795	542.795	542.795	542.797	542.795	542.797
2.6	0.00228	2.82	1.29983	2.82	1.74874	0.92452	181.594				7.63413	0.00109	174.5	624.156	611.714	611.714	611.715	611.714	611.715	174.5	575.489	542.734	542.734	542.734	542.734	542.737	542.734	542.737
2.65	0.00305	2.83	1.32357	2.83	1.7749	0.959	186.235				7.97689	0.00103	174.4	636.793	611.675	611.675	611.677	611.675	611.677	174.4	577.462	542.67	542.67	542.67	542.67	542.674	542.67	542.674
2.7	0.00429	2.84	1.32696	2.84	1.78167	0.99162	198.528				8.29109	0.000721358	174.3	618.81	611.631	611.631	611.633	611.631	611.633	174.3	570.132	542.602	542.602	542.602	542.602	542.608	542.602	542.608
2.75	0.00648	2.85	1.3541	2.85	1.79429						8.66241	0.000548203	174.2	612.272	611.574	611.574	611.577	611.574	611.577	174.2	561.144	542.529	542.529	542.529	542.529	542.536	542.529	542.536
2.8	0.01089	2.86	1.40667	2.86	1.80507						9.00517	0.000118732	174.1	615.438	611.535	611.535	611.539	611.535	611.539	174.1	570.676	542.448	542.448	542.448	542.448	542.459	542.448	542.459
2.85	0.02194	2.87	1.40497	2.87	1.81425						9.40505	0	174	603.424	611.513	611.513	611.519	611.513	611.519	174	589.294	542.365	542.365	542.365	542.365	542.38	542.365	542.38
2.9	0.06803	2.88	1.44511	2.88	1.83192						9.77637	0.000700286	173.9	614.955	611.483	611.483	611.492	611.483	611.492	173.9	582.11	542.286	542.286	542.286	542.286	542.305	542.286	542.305
2.95	1	2.89	1.41515	2.89	1.83513						10.2048	0	173.8	628.974	611.443	611.443	611.455	611.443	611.455	173.8	562.381	542.207	542.207	542.207	542.207	542.233	542.207	542.233
3	0.50445	2.9	1.4632	2.9	1.83502						10.6333	0.00112	173.7	623.261	611.404	611.404	611.42	611.404	611.42	173.7	559.626	542.128	542.128	542.128	542.128	542.163	542.128	542.163
3.05	0.04567	2.91	1.45868	2.91	1.85773						11.0903	0.00061976	173.6	614.571	611.361	611.361	611.384	611.361	611.384	173.6	571.578	542.047	542.047	542.047	542.047	542.094	542.047	542.094
3.1	0.01758	2.92	1.49768	2.92	1.86565						11.5473	0	173.5	606.823	611.31	611.31	611.341	611.31	611.341	173.5	590.751	541.977	541.977	541.977	541.977	542.04	541.977	542.04
3.15	0.00928	2.93	1.51521	2.93	1.88917						12.0329	0.000844711	173.4	625.5	611.259	611.259	611.301	611.259	611.301	173.4	560.379	541.913	541.913	541.913	541.913	541.996	541.913	541.996
3.2	0.00572	2.94	1.52482	2.94	1.90477						12.547	0	173.3	627.795	611.211	611.211	611.269	611.211	611.269	173.3	550.362	541.851	541.851	541.851	541.851	541.961	541.851	541.961
3.25	0.00387	2.95	1.55421	2.95	1.92187						13.0611	0.00105	173.2	618.676	611.147	611.147	611.224	611.147	611.224	173.2	554.129	541.786	541.786	541.786	541.786	541.931	541.786	541.931
3.3	0.0028	2.96	1.55252	2.96	1.91441						13.6038	0	173.1	634.607	611.05	611.05	611.154	611.05	611.154	173.1	576.474	541.73	541.73	541.73	541.73	541.919	541.73	541.919
3.35	0.00211	2.97	1.574	2.97	1.9299						14.1751	0.000982371	173	644.288	610.944	610.944	611.082	610.944	611.082	173	574.129	541.665	541.665	541.665	541.665	541.911	541.665	541.911
3.4	0.00047431	2.98	1.55817	2.98	1.96122						14.7749	0	172.9	637.483	610.839	610.839	611.022	610.839	611.022	172.9	577.102	541.596	541.596	541.596	541.596	541.914	541.596	541.914
3.45	0	2.99	1.6	2.99	1.94722						15.4033	0	172.8	625.005	610.727	610.727	610.968	610.727	610.968	172.8	557.509	541.527	541.527	541.527	541.527	541.936	541.527	541.936
3.5	0	3	1.56382	3	1.97453						16.0603	0.00132	172.7	626.597	610.606	610.606	610.921	610.606	610.921	172.7	556.175	541.456	541.456	541.456	541.456	541.979	541.456	541.979
3.55	0	3.01	1.56891	3.01	1.97751						16.7172	0	172.6	644.684	610.483	610.483	610.892	610.483	610.892	172.6	579.265	541.384	541.384	541.384	541.384	542.052	541.384	542.052
3.6	0	3.02	1.53556	3.02	1.98543						17.4313	0	172.5	646.703	610.366	610.366	610.896	610.366	610.896	172.5	573.822	541.318	541.318	541.318	541.318	542.164	541.318	542.164
3.65	0	3.03	1.55082	3.03	1.97614						18.1454	0.00142	172.4	628.805	610.255	610.255	610.938	610.255	610.938	172.4	566.12	541.244	541.244	541.244	541.244	542.311	541.244	542.311
3.7	0	3.04	1.53725	3.04	1.97935						18.9166	0	172.3	616.534	610.152	610.152	611.027	610.152	611.027	172.3	574.564	541.162	541.162	541.162	541.162	542.5	541.162	542.5
3.75	0	3.05	1.49599	3.05	2						19.7164	0	172.2	616.379	610.075	610.075	611.188	610.075	611.188	172.2	570.606	541.095	541.095	541.095	541.095	542.766	541.095	542.766
3.8	4.99509e-05	3.06	1.48694	3.06	1.95571						20.5447	0	172.1	614.027	610.023	610.023	611.432	610.023	611.432	172.1	547.915	541.048	541.048	541.048	541.048	543.123	541.048	543.123
3.85	6.78297e-05	3.07	1.4762	3.07	1.95422						21.4016	0.00189	172	614.514	609.964	609.964	611.736	609.964	611.736	172	531.732	541.006	541.006	541.006	541.006	543.568	541.006	543.568
3.9	9.18894e-05	3.08	1.41911	3.08	1.94103						22.3156	0.000120959	171.9	637.526	609.887	609.887	612.105	609.887	612.105	171.9	556.598	540.963	540.963	540.963	540.963	544.111	540.963	544.111
3.95	0.000131412	3.09	1.36653	3.09	1.92451						23.2296	0.00109	171.8	637.17	609.804	609.804	612.563	609.804	612.563	171.8	575.971	540.927	540.927	540.927	540.927	544.773	540.927	544.773
4	0.000203094	3.1	1.36371	3.1	1.92451						24.2294	0	171.7	622.686	609.711	609.711	613.122	609.711	613.122	171.7	557.897	540.887	540.887	540.887	540.887	545.562	540.887	545.562
4.05	0.000353959	3.11	1.34336	3.11	1.90271						25.2291	0.00117	171.6	626.973	609.605	609.605	613.799	609.605	613.799	171.6	553.78	540.827	540.827	540.827	540.827	546.48	540.827	546.48
4.1	0.000761111	3.12	1.32131	3.12	1.87265						26.1431	0	171.5	629.06	609.503	609.503	614.63	609.503	614.63	171.5	572.94	540.771	540.771	540.771	540.771	547.57	540.771	547.57
4.15	0.0031	3.13	1.32018	3.13	1.87689						27.3142	0	171.4	630.932	609.415	609.415	615.644	609.415	615.644	171.4	548.617	540.731	540.731	540.731	540.731	548.863	540.731	548.863
4.2	0.04032	3.14	1.28118	3.14	1.85911						28.5424	0.000940843	171.3	620.178	609.349	609.349	616.87	609.349	616.87	171.3	540.834	540.7	540.7	540.7	540.7	550.373	540.7	550.373
4.25	0.0048	3.15	1.22465	3.15	1.8559						29.8277	0	171.2	596.519	609.305	609.305	618.332	609.305	618.332	171.2	540.206	540.676	540.676	540.676	540.676	552.116	540.676	552.116
4.3	0.000878884	3.16	1.24669	3.16	1.81574						31.1702	0.000759772	171.1	598.975	609.265	609.265	620.033	609.265	620.033	171.1	539.76	540.66	540.66	540.66	540.66	554.114	540.66	554.114
4.35	0.000390359	3.17	1.20769	3.17	1.81012						32.5698	0	171	624.076	609.219	609.219	621.984	609.219	621.984	171	556.831	540.631	540.631	540.631	540.631	556.363	540.631	556.363
4.4	0.000218683	3.18	1.2043	3.18	1.79337						34.0265	0	170.9	637.075	609.154	609.154	624.188	609.154	624.188	170.9	572.271	540.588	540.588	540.588	540.588	558.874	540.588	558.874
4.45	0.000139449	3.19	1.16981	3.19	1.7765						35.5689	0.000267971	170.8	643.74	609.051	609.051	626.644	609.051	626.644	170.8	572.826	540.52	540.52	540.52	540.52	561.648	540.52	561.648
4.5	9.65581e-05	3.2	1.19073	3.2	1.74426						37.1685	0.00186	170.7	640.596	608.921	608.921	629.37	608.921	629.37	170.7	589.279	540.422	540.422	540.422	540.422	564.683	540.422	564.683
4.55	7.07765e-05	3.21	1.18677	3.21	1.73554						38.8537	0	170.6	632.177	608.772	608.772	632.38	608.772	632.38	170.6	604.111	540.312	540.312	540.312	540.312	567.998	540.312	567.998
4.6	5.40873e-05	3.22	1.13646	3.22	1.73187						40.5961	0	170.5	645.357	608.605	608.605	635.67	608.605	635.67	170.5	578.254	540.199	540.199	540.199	540.199	571.59	540.199	571.59
4.65	6.44634e-07	3.23	1.12233	3.23	1.72453						42.4241	0	170.4	658.153	608.429	608.429	639.236	608.429	639.236	170.4	580.508	540.087	540.087	540.087	540.087	575.445	540.087	575.445
4.7	0	3.24	1.1325	3.24	1.69413						44.3379	0	170.3	653.81	608.254	608.254	643.064	608.254	643.064	170.3	567.277	539.983	539.983	539.983	539.983	579.54	539.983	579.54
4.75	0	3.25	1.13872	3.25	1.68724						46.3373	0	170.2	637.596	608.075	608.075	647.112	608.075	647.112	170.2	574.948	539.883	539.883	539.883	539.883	583.832	539.883	583.832
4.8	0	3.26	1.14607	3.26	1.66361						48.4224	0.00176	170.1	635.926	607.879	607.879	651.315	607.879	651.315	170.1	593.48	539.776	539.776	539.776	539.776	588.256	539.776	588.256
4.85	0	3.27	1.07824	3.27	1.66969						50.5932	0.00336	170	666.273	607.664	607.664	655.61	607.664	655.61	170	592.202	539.664	539.664	539.664	539.664	592.749	539.664	592.749
4.9	0	3.28	1.11102	3.28	1.65328						52.8782	0.00179	169.9	679.189	607.442	607.442	659.931	607.442	659.931	169.9	591.574	539.543	539.543	539.543	539.543	597.234	539.543	597.234
4.95	0	3.29	1.08219	3.29	1.64594						55.249	0.00122	169.8	660.552	607.205	607.205	664.182	607.205	664.182	169.8	584.909	539.426	539.426	539.426	539.426	601.637	539.426	601.637
5	0	3.3	1.07937	3.3	1.63297						57.734	0.00156	169.7	654.88	606.952	606.952	668.263	606.952	668.263	169.7	565.067	539.306	539.306	539.306	539.306	605.859	539.306	605.859
5.05	0	3.31	1.07711	3.31	1.61427						60.3332	0.0015	169.6	653.715	606.709	606.709	672.095	606.709	672.095	169.6	600.174	539.177	539.177	539.177	539.177	609.795	539.177	609.795
5.1	0	3.32	1.05167	3.32	1.63286						63.0467	0.000659105	169.5	653.291	606.479	606.479	675.575	606.479	675.575	169.5	610.053	539.039	539.039	539.039	539.039	613.348	539.039	613.348
5.15	0	3.33	1.04488	3.33	1.62701						65.9031	0	169.4	661.263	606.247	606.247	678.58	606.247	678.58	169.4	608.838	538.894	538.894	538.894	538.894	616.422	538.894	616.422
5.2	0	3.34	1.05676	3.34	1.60991						68.8451	0	169.3	662.766	605.997	605.997	680.999	605.997	680.999	169.3	600.491	538.725	538.725	538.725	538.725	618.914	538.725	618.914
5.25	0	3.35	1.04997	3.35	1.60246						71.9585	0	169.2	675.105	605.717	605.717	682.736	605.717	682.736	169.2	612.237	538.546	538.546	538.546	538.546	620.762	538.546	620.762
5.3	0	3.36	1.04601	3.36	1.59592						75.1861	0.00582	169.1	688.713	605.417	605.417	683.735	605.417	683.735	169.1	619.891	538.356	538.356	538.356	538.356	621.903	538.356	621.903
5.35	0	3.37	1.04036	3.37	1.60039						78.5851	0.00458	169	675.409	605.099	605.099	683.956	605.099	683.956	169	633.43	538.153	538.153	538.153	538.153	622.296	538.153	622.297
5.4	0	3.38	1.03301	3.38	1.58547						82.127	0	168.9	681.214	604.746	604.746	683.36	604.746	683.36	168.9	632.949	537.935	537.935	537.935	537.936	621.922	537.935	621.922
5.45	0	3.39	1.03301	3.39	1.59465						85.8116	0	168.8	704.785	604.368	604.368	681.97	604.368	681.97	168.8	631.278	537.7	537.7	537.7	537.701	620.782	537.7	620.783
5.5	9.13387e-05	3.4	1.0251	3.4	1.5927						89.6676	0	168.7	702.053	603.996	603.996	679.849	603.996	679.849	168.7	646.376	537.454	537.454	537.454	537.455	618.91	537.454	618.911
5.55	0.000392177	3.41	1.00984	3.41	1.57641						93.695	0	168.6	679.544	603.618	603.618	677.041	603.618	677.041	168.6	642.389	537.213	537.213	537.213	537.216	616.371	537.213	616.374
5.6	0.000628673	3.42	1.0364	3.42	1.58295						97.9224	0	168.5	681.04	603.227	603.227	673.618	603.227	673.618	168.5	621.188	536.975	536.976	536.975	536.981	613.231	536.975	613.236
5.65	0.000859712	3.43	1.04884	3.43	1.56815						100.008	0	168.4	695.857	602.848	602.848	669.698	602.848	669.698	168.4	625.053	536.743	536.743	536.743	536.753	609.572	536.743	609.582
5.7	0.00125	3.44	1.01718	3.44	1.57136								168.3	687.828	602.492	602.492	665.394	602.492	665.394	168.3	619.698	536.529	536.53	536.529	536.549	605.5	536.529	605.52
5.75	0.00197	3.45	1.03754	3.45	1.57102								168.2	671.619	602.159	602.159	660.813	602.159	660.813	168.2	605.273	536.344	536.345	536.344	536.379	601.122	536.344	601.16
5.8	0.00361	3.46	1.03019	3.46	1.56884								168.1	651.066	601.854	601.855	656.067	601.854	656.068	168.1	584.638	536.17	536.173	536.17	536.235	596.521	536.17	596.59
5.85	0.00879	3.47	1.0398	3.47	1.57354								168	645.241	601.591	601.593	651.27	601.591	651.272	168	595.07	536.014	536.02	536.014	536.13	591.798	536.014	591.921
5.9	0.08972	3.48	1.00079	3.48	1.56081								167.9	643.964	601.368	601.374	646.516	601.368	646.521	167.9	588.277	535.88	535.893	535.88	536.082	587.049	535.88	587.265
5.95	0.19848	3.49	1.01945	3.49	1.56173								167.8	637.014	601.176	601.188	641.873	601.176	641.885	167.8	572.528	535.765	535.793	535.765	536.11	582.351	535.765	582.723
6	0.07164	3.5	1.00192	3.5	1.55346								167.7	634.379	600.998	601.025	637.396	600.998	637.423	167.7	564.662	535.659	535.713	535.659	536.233	577.765	535.659	578.393
6.05	0.00817	3.51	1.00814	3.51	1.54784								167.6	632.55	600.839	600.896	633.144	600.839	633.201	167.6	567.03	535.558	535.662	535.558	536.493	573.346	535.558	574.386
6.1	0.00347	3.52	0.99288	3.52	1.55002								167.5	622.053	600.705	600.826	629.165	600.705	629.286	167.5	584.086	535.474	535.669	535.475	536.963	569.155	535.474	570.841
6.15	0.00192	3.53	1.03414	3.53	1.56574								167.4	612.155	600.594	600.842	625.486	600.594	625.733	167.4	551.79	535.404	535.762	535.406	537.722	565.224	535.404	567.903
6.2	0.00123	3.54	1.0234	3.54	1.55415								167.3	608.335	600.502	600.992	622.12	600.502	622.61	167.3	543.168	535.347	535.986	535.352	538.874	561.577	535.347	565.749
6.25	0.000877917	3.55	0.99344	3.55	1.55771								167.2	612.218	600.417	601.36	619.064	600.417	620.006	167.2	537.77	535.296	536.409	535.305	540.54	558.221	535.296	564.59
6.3	0.000664565	3.56	1.01153	3.56	1.56241								167.1	621.684	600.338	602.096	616.313	600.337	618.072	167.1	555.001	535.26	537.151	535.277	542.875	555.171	535.258	564.7
6.35	0.000424389	3.57	0.99118	3.57	1.55346								167	616.149	600.256	603.44	613.852	600.255	617.038	167	554.765	535.218	538.349	535.25	546.01	552.405	535.214	566.376
6.4	0.000149167	3.58	1.01775	3.58	1.54509								166.9	614.983	600.175	605.77	611.671	600.172	617.271	166.9	566.339	535.161	540.216	535.221	550.079	549.907	535.153	569.971
6.45	0.000144248	3.59	1.0121	3.59	1.53052								166.8	607.072	600.101	609.637	609.758	600.095	619.305	166.8	576.323	535.085	543.038	535.191	555.175	547.655	535.068	575.872
6.5	0.000266165	3.6	1.03245	3.6	1.54761								166.7	605.503	600.028	615.785	608.083	600.014	623.869	166.7	588.48	534.991	547.179	535.174	561.318	545.633	534.956	584.472
6.55	0.000645168	3.61	0.99966	3.61	1.53373								166.6	626.411	599.942	625.18	606.608	599.91	631.91	166.6	610.4	534.873	553.06	535.184	568.394	543.81	534.803	596.109
6.6	0.00594	3.62	0.98327	3.62	1.53488								166.5	642.472	599.85	639	605.304	599.778	644.597	166.5	637.857	534.756	561.155	535.268	576.149	542.173	534.618	611.029
6.65	0.01749	3.63	1.01945	3.63	1.53603								166.4	647.92	599.744	658.511	604.123	599.591	663.195	166.4	632.306	534.655	571.897	535.477	584.126	540.694	534.392	629.281
6.7	0.00212	3.64	0.98609	3.64	1.53545								166.3	672.828	599.621	684.864	602.997	599.303	688.876	166.3	659.957	534.605	585.596	535.886	591.696	539.345	534.117	650.662
6.75	0.000430397	3.65	0.99344	3.65	1.52799								166.2	726.425	599.546	718.825	601.898	598.904	722.461	166.2	689.924	534.669	602.312	536.606	598.115	538.097	533.783	674.669
6.8	0.000202003	3.66	0.97988	3.66	1.52845								166.1	758.573	599.629	760.281	600.784	598.372	763.949	166.1	729.757	534.959	621.716	537.794	602.651	536.933	533.392	700.486
6.85	0.000117082	3.67	0.9991	3.67	1.54842								166	800.715	600.044	807.727	599.589	597.657	812.046	166	753.814	535.64	642.935	539.646	604.699	535.828	532.937	727.001
6.9	7.63498e-05	3.68	0.98327	3.68	1.53671								165.9	866.69	601.131	857.945	598.268	596.729	863.885	165.9	764.426	536.962	664.503	542.408	603.938	534.764	532.416	752.914
6.95	5.37042e-05	3.69	0.9714	3.69	1.54738								165.8	924.612	603.47	905.989	596.815	595.596	915.081	165.8	793.104	539.291	684.429	546.37	600.405	533.731	531.834	776.89
7	3.98248e-05	3.7	0.99118	3.7	1.53694								165.7	970.165	607.922	945.719	595.216	594.257	960.344	165.7	812.936	543.126	700.453	551.846	594.489	532.73	531.206	797.821
7.05	2.3256e-05	3.71	0.99627	3.71	1.54084								165.6	1002.04	615.734	971.056	593.48	592.729	994.812	165.6	823.973	549.11	710.453	559.125	586.827	531.758	530.539	815.117
7.1	8.31386e-07	3.72	1.01379	3.72	1.54612								165.5	1021.56	628.629	977.621	591.665	591.08	1015.75	165.5	829.509	558.02	712.936	568.415	578.166	530.804	529.835	829.002
7.15	0	3.73	0.9844	3.73	1.55071								165.4	1005.5	648.769	964.048	589.827	589.374	1023.9	165.4	840.125	570.746	707.444	579.782	569.233	529.868	529.1	840.672
7.2	0	3.74	0.97988	3.74	1.53947								165.3	986.261	678.616	932.416	587.983	587.635	1023.74	165.3	851.696	588.204	694.673	593.05	560.627	528.943	528.339	852.142
7.25	0	3.75	0.99231	3.75	1.54188								165.2	1002.54	720.688	887.599	586.133	585.866	1022.69	165.2	865.711	611.188	676.279	607.732	552.764	528.024	527.55	865.784
7.3	0	3.76	0.9714	3.76	1.54624								165.1	1029.86	777.075	835.808	584.258	584.056	1029.03	165.1	876.16	640.149	654.451	622.965	545.864	527.093	526.724	883.624
7.35	0	3.77	0.98779	3.77	1.53362								165	1063.78	848.681	783.001	582.32	582.166	1049.67	165	903.887	674.938	631.43	637.549	539.999	526.141	525.855	906.637
7.4	0	3.78	0.97083	3.78	1.54486								164.9	1092.17	934.304	733.774	580.263	580.147	1088.05	164.9	925.504	714.509	609.112	650.047	535.119	525.154	524.933	934.208
7.45	0	3.79	0.98666	3.79	1.53132								164.8	1134.39	1029.72	690.931	578.032	577.945	1142.79	164.8	956.096	756.682	588.824	658.993	531.098	524.111	523.942	963.941
7.5	0	3.8	1.00531	3.8	1.5319								164.7	1213.52	1127.2	655.595	575.584	575.519	1207.34	164.7	1005.71	798.139	571.315	663.193	527.786	523.008	522.879	991.925
7.55	0	3.81	1.00475	3.81	1.51778								164.6	1290.27	1215.86	627.655	572.91	572.862	1270.7	164.6	1019.29	834.696	556.847	661.998	525.056	521.867	521.769	1013.39
7.6	0	3.82	0.97761	3.82	1.54153								164.5	1331.3	1283.4	606.235	570.018	569.983	1319.68	164.5	996.699	861.901	545.288	655.416	522.761	520.683	520.609	1023.61
7.65	0	3.83	0.99966	3.83	1.54096								164.4	1348.41	1318.83	590.15	566.956	566.931	1342.08	164.4	1023.46	875.979	536.297	644.152	520.788	519.467	519.412	1019.04
7.7	0	3.84	0.99118	3.84	1.5483								164.3	1329.75	1315.74	578.217	563.828	563.81	1330.16	164.3	1028.88	874.797	529.475	629.465	519.091	518.271	518.23	998.179
7.75	0	3.85	0.97479	3.85	1.5249								164.2	1283.24	1274.22	569.4	560.747	560.733	1282.9	164.2	967.753	858.391	524.393	612.841	517.626	517.13	517.099	961.984
7.8	0	3.86	1.00249	3.86	1.53476								164.1	1222.27	1200.92	562.875	557.829	557.819	1205.99	164.1	907.785	828.954	520.636	595.711	516.342	516.049	516.027	913.586
7.85	0	3.87	0.96857	3.87	1.53212								164	1122.28	1106.99	558.051	555.197	555.19	1109.86	164	872.474	790.328	517.908	579.317	515.253	515.085	515.068	857.617
7.9	0	3.88	0.98609	3.88	1.54211								163.9	992.518	1004.83	554.495	552.929	552.924	1006.4	163.9	781.542	746.998	515.962	564.53	514.363	514.27	514.257	799.093
7.95	0	3.89	0.96292	3.89	1.53603								163.8	879.798	905.327	551.889	551.056	551.052	906.167	163.8	720.559	703.153	514.576	551.814	513.637	513.587	513.578	742.456
8	5.94792e-06	3.9	0.98383	3.9	1.5109								163.7	797.866	816.201	550.017	549.587	549.584	816.636	163.7	692.066	662.098	513.585	541.322	513.047	513.021	513.014	691.015
8.05	9.86104e-06	3.91	0.9957	3.91	1.53821								163.6	727.554	741.575	548.691	548.475	548.473	741.794	163.6	664.203	625.994	512.887	532.993	512.587	512.575	512.57	646.757
8.1	1.3254e-05	3.92	0.97479	3.92	1.53844								163.5	685.516	682.525	547.745	547.641	547.639	682.632	163.5	624.684	595.858	512.393	526.593	512.23	512.224	512.221	610.415
8.15	1.87519e-05	3.93	0.95331	3.93	1.5249								163.4	653.823	638.033	547.055	547.006	547.005	638.084	163.4	582.376	571.803	512.029	521.811	511.943	511.94	511.938	581.775
8.2	2.85331e-05	3.94	0.94483	3.94	1.52685								163.3	635.177	605.927	546.522	546.5	546.499	605.951	163.3	581.126	553.38	511.782	518.359	511.737	511.736	511.734	560.056
8.25	4.85267e-05	3.95	0.93183	3.95	1.54199								163.2	641.144	583.653	546.091	546.082	546.081	583.663	163.2	527.494	539.784	511.623	515.942	511.6	511.6	511.599	544.153
8.3	9.98839e-05	3.96	0.93635	3.96	1.52191								163.1	618.776	568.761	545.746	545.742	545.742	568.766	163.1	522.579	530.078	511.518	514.289	511.507	511.507	511.507	532.874
8.35	0.000336992	3.97	0.95726	3.97	1.53419								163	588.829	559.137	545.465	545.463	545.463	559.139	163	535.022	523.359	511.445	513.183	511.439	511.44	511.439	525.109
8.4	0.0049	3.98	0.91939	3.98	1.5444								162.9	580.043	553.115	545.237	545.236	545.236	553.116	162.9	530.024	518.854	511.401	512.466	511.398	511.398	511.398	519.926
8.45	0.00158	3.99	0.94313	3.99	1.54165								162.8	570.616	549.476	545.071	545.071	545.071	549.476	162.8	526.759	515.905	511.36	511.998	511.359	511.359	511.358	516.547
8.5	0.000204229	4	0.96235	4	1.55186								162.7	565.607	547.342	544.953	544.953	544.953	547.342	162.7	523.949	514.029	511.326	511.701	511.326	511.326	511.326	514.405
8.55	0.000138299	4.01	0.90921	4.01	1.52203								162.6	561.757	546.107	544.85	544.85	544.85	546.107	162.6	508.074	512.872	511.305	511.519	511.304	511.305	511.304	513.087
8.6	0.000135913	4.02	0.93465	4.02	1.54016								162.5	570.307	545.389	544.747	544.747	544.747	545.389	162.5	511.847	512.178	511.292	511.412	511.292	511.292	511.292	512.299
8.65	0.000163463	4.03	0.91034	4.03	1.53626								162.4	579.104	544.967	544.648	544.648	544.648	544.967	162.4	511.277	511.778	511.29	511.356	511.29	511.29	511.29	511.844
8.7	0.000231222	4.04	0.91713	4.04	1.52708								162.3	565.057	544.703	544.55	544.55	544.55	544.703	162.3	505.838	511.549	511.286	511.322	511.286	511.286	511.286	511.585
8.75	0.000386113	4.05	0.94087	4.05	1.53178								162.2	564.347	544.517	544.446	544.446	544.446	544.517	162.2	525.648	511.414	511.277	511.295	511.277	511.277	511.277	511.433
8.8	0.000831765	4.06	0.93578	4.06	1.52203								162.1	569.322	544.373	544.34	544.34	544.34	544.373	162.1	521.752	511.337	511.266	511.276	511.266	511.266	511.266	511.346
8.85	0.00557	4.07	0.91656	4.07	1.52708								162	571.088	544.257	544.243	544.243	544.243	544.257	162	512.368	511.291	511.256	511.261	511.256	511.256	511.256	511.296
8.9	0.02203	4.08	0.916	4.08	1.51927								161.9	568.768	544.153	544.147	544.147	544.147	544.153	161.9	511.401	511.249	511.232	511.235	511.232	511.232	511.232	511.252
8.95	0.02002	4.09	0.90921	4.09	1.51962								161.8	562.682	544.051	544.049	544.049	544.049	544.051	161.8	534.413	511.212	511.204	511.205	511.204	511.204	511.204	511.213
9	0.00461	4.1	0.89678	4.1	1.51342								161.7	566.638	543.95	543.949	543.949	543.949	543.95	161.7	534.373	511.174	511.17	511.17	511.17	511.17	511.17	511.174
9.05	0.000781236	4.11	0.88038	4.11	1.5047								161.6	570.752	543.853	543.852	543.852	543.852	543.853	161.6	533.868	511.133	511.132	511.132	511.132	511.132	511.132	511.134
9.1	0.000410808	4.12	0.88886	4.12	1.50654								161.5	567.585	543.76	543.76	543.76	543.76	543.76	161.5	520.258	511.1	511.099	511.099	511.099	511.099	511.099	511.1
9.15	0.000298001	4.13	0.92165	4.13	1.50608								161.4	563.116	543.673	543.673	543.673	543.673	543.673	161.4	500.013	511.07	511.07	511.07	511.07	511.07	511.07	511.07
9.2	0.000282496	4.14	0.86286	4.14	1.50746								161.3	555.308	543.603	543.603	543.603	543.603	543.603	161.3	527.048	511.038	511.038	511.038	511.038	511.038	511.038	511.038
9.25	0.000357488	4.15	0.89169	4.15	1.50941								161.2	545.213	543.549	543.549	543.549	543.549	543.549	161.2	540.164	511.011	511.011	511.011	511.011	511.011	511.011	511.011
9.3	0.000661071	4.16	0.85325	4.16	1.48038								161.1	552.335	543.499	543.499	543.499	543.499	543.499	161.1	523.551	510.983	510.983	510.983	510.983	510.983	510.983	510.983
9.35	0.00512	4.17	0.88378	4.17	1.49954								161	561.693	543.465	543.465	543.465	543.465	543.465	161	520.974	510.945	510.945	510.945	510.945	510.945	510.945	510.945
9.4	0.01194	4.18	0.87191	4.18	1.48612								160.9	544.015	543.448	543.448	543.448	543.448	543.448	160.9	521.094	510.904	510.904	510.904	510.904	510.904	510.904	510.904
9.45	0.01521	4.19	0.86682	4.19	1.47201								160.8	533.899	543.432	543.432	543.432	543.432	543.432	160.8	534.09	510.868	510.868	510.868	510.868	510.868	510.868	510.868
9.5	0.00139	4.2	0.86456	4.2	1.47637								160.7	544.745	543.422	543.422	543.422	543.422	543.422	160.7	528.846	510.834	510.834	510.834	510.834	510.834	510.834	510.834
9.55	0.000414002	4.21	0.85608	4.21	1.49369								160.6	545.064	543.565	543.565	543.565	543.565	543.565	160.6	520.173	510.796	510.796	510.796	510.796	510.796	510.796	510.796
9.6	0.000209593	4.22	0.87247	4.22	1.48325								160.5	549.386	543.708	543.708	543.708	543.708	543.708	160.5	528.668	510.747	510.747	510.747	510.747	510.747	510.747	510.747
9.65	0.000126854	4.23	0.83968	4.23	1.48681								160.4	564.504	543.851	543.851	543.851	543.851	543.851	160.4	541.512	510.696	510.696	510.696	510.696	510.696	510.696	510.696
9.7	8.51305e-05	4.24	0.8623	4.24	1.47235								160.3	560.886	543.994	543.994	543.994	543.994	543.994	160.3	541.699	510.647	510.647	510.647	510.647	510.647	510.647	510.647
9.75	6.11237e-05	4.25	0.84421	4.25	1.46799								160.2	541.044	544.137	544.137	544.137	544.137	544.137	160.2	520.961	510.601	510.601	510.601	510.601	510.601	510.601	510.601
9.8	4.04007e-05	4.26	0.86625	4.26	1.46661								160.1	534.605	544.28	544.28	544.28	544.28	544.28	160.1	516.108	510.561	510.561	510.561	510.561	510.561	510.561	510.561
9.85	1.87255e-05	4.27	0.84647	4.27	1.4603								160	541.345	544.423	544.423	544.423	544.423	544.423	160	515.46	510.535	510.535	510.535	510.535	510.535	510.535	510.535
9.9	0	4.28	0.8736	4.28	1.47591								159.9	549.891	544.567	544.567	544.567	544.567	544.567	159.9	513.075	510.519	510.519	510.519	510.519	510.519	510.519	510.519
9.95	0	4.29	0.83686	4.29	1.46088								159.8	561.342	544.71	544.71	544.71	544.71	544.71	159.8	518.677	510.516	510.516	510.516	510.516	510.516	510.516	510.516
10	0	4.3	0.85212	4.3	1.44172								159.7	564.951	544.853	544.853	544.853	544.853	544.853	159.7	497.176	510.515	510.515	510.515	510.515	510.515	510.515	510.515
10.05	0	4.31	0.82838	4.31	1.44401								159.6	552.894	544.996	544.996	544.996	544.996	544.996	159.6	508.294	510.515	510.515	510.515	510.515	510.515	510.515	510.515
10.1	0	4.32	0.81651	4.32	1.44791								159.5	538.203	545.139	545.139	545.139	545.139	545.139	159.5	515.754	510.512	510.512	510.512	510.512	510.512	510.512	510.512
10.15	0	4.33	0.82555	4.33	1.45089								159.4	527.819	545.64	545.64	545.64	545.64	545.64	159.4	519.491	512.686	512.686	512.686	512.686	512.686	512.686	512.686
10.2	0	4.34	0.83177	4.34	1.44562								159.3	541.827	547.058	547.058	547.058	547.058	547.058	159.3	511.845	514.86	514.86	514.86	514.86	514.86	514.86	514.86
10.25	0	4.35	0.83007	4.35	1.43506								159.2	567.456	548.476	548.476	548.476	548.476	548.476	159.2	531.935	517.034	517.034	517.034	517.034	517.034	517.034	517.034
10.3	1.08923e-05	4.36	0.82442	4.36	1.43816								159.1	580.279	549.894	549.894	549.894	549.894	549.894	159.1	546.114	519.208	519.208	519.208	519.208	519.208	519.208	519.208
10.35	2.58956e-05	4.37	0.8182	4.37	1.42175								159	572.393	551.311	551.311	551.311	551.311	551.311	159	526.231	521.382	521.382	521.382	521.382	521.382	521.382	521.382
10.4	3.50765e-05	4.38	0.80124	4.38	1.43701								158.9	554.684	552.729	552.729	552.729	552.729	552.729	158.9	530.18	523.556	523.556	523.556	523.556	523.556	523.556	523.556
10.45	4.90175e-05	4.39	0.83347	4.39	1.42887								158.8	544.22	554.147	554.147	554.147	554.147	554.147	158.8	515.585	525.73	525.73	525.73	525.73	525.73	525.73	525.73
10.5	7.33187e-05	4.4	0.83347	4.4	1.43254								158.7	559.697	555.565	555.565	555.565	555.565	555.565	158.7	530.747	527.904	527.904	527.904	527.904	527.904	527.904	527.904
10.55	0.000121581	4.41	0.82103	4.41	1.43403								158.6	577.483	556.983	556.983	556.983	556.983	556.983	158.6	538.885	530.078	530.078	530.078	530.078	530.078	530.078	530.078
10.6	0.000240271	4.42	0.81255	4.42	1.43942								158.5	569.553	558.401	558.401	558.401	558.401	558.401	158.5	532.338	532.61	532.61	532.61	532.61	532.61	532.61	532.61
10.65	0.000741269	4.43	0.81764	4.43	1.42084								158.4	569.398	559.818	559.818	559.818	559.818	559.818	158.4	532.835	535.143	535.143	535.143	535.143	535.143	535.143	535.143
10.7	0.00934	4.44	0.80068	4.44	1.41521								158.3	581.385	561.236	561.236	561.236	561.236	561.236	158.3	544.191	537.675	537.675	537.675	537.675	537.675	537.675	537.675
10.75	0.00869	4.45	0.80124	4.45	1.41028								158.2	574.387	562.654	562.654	562.654	562.654	562.654	158.2	559.355	540.207	540.207	540.207	540.207	540.207	540.207	540.207
10.8	0.00103	4.46	0.80181	4.46	1.42359								158.1	561.605	564.072	564.072	564.072	564.072	564.072	158.1	546.232	542.739	542.739	542.739	542.739	542.739	542.739	542.739
10.85	0.000255864	4.47	0.78994	4.47	1.412								158	570.401	565.49	565.49	565.49	565.49	565.49	158	533.115	545.272	545.272	545.272	545.272	545.272	545.272	545.272
10.9	0.000126462	4.48	0.78033	4.48	1.42198								157.9	576.931	566.908	566.908	566.908	566.908	566.908	157.9	541.511	547.804	547.804	547.804	547.804	547.804	547.804	547.804
10.95	7.54641e-05	4.49	0.77467	4.49	1.40512								157.8	562.91	569.212	569.212	569.212	569.212	569.212	157.8	590.8	550.336	550.336	550.336	550.336	550.336	550.336	550.336
11	5.0151e-05	4.5	0.79898	4.5	1.41739								157.7	562.69	571.517	571.517	571.517	571.517	571.517	157.7	588.38	552.868	552.868	552.868	552.868	552.868	552.868	552.868
11.05	3.57488e-05	4.51	0.7922	4.51	1.41292								157.6	575.386	575.33	575.33	575.33	575.33	575.33	157.6	571.731	555.401	555.401	555.401	555.401	555.401	555.401	555.401
11.1	2.6773e-05	4.52	0.79672	4.52	1.39238								157.5	579.667	580.261	580.261	580.261	580.261	580.261	157.5	574.273	557.933	557.933	557.933	557.933	557.933	557.933	557.933
11.15	1.11177e-05	4.53	0.79842	4.53	1.39972								157.4	595.996	585.193	585.193	585.193	585.193	585.193	157.4	559.903	560.465	560.465	560.465	560.465	560.465	560.465	560.465
11.2	3.8686e-07	4.54	0.80181	4.54	1.41097								157.3	618.96	590.124	590.124	590.124	590.124	590.124	157.3	551.795	562.997	562.997	562.997	562.997	562.997	562.997	562.997
11.25	0	4.55	0.80237	4.55	1.41533								157.2	610.536	595.055	595.055	595.055	595.055	595.055	157.2	551.521	570.928	570.928	570.928	570.928	570.928	570.928	570.928
11.3	0	4.56	0.7775	4.56	1.41039								157.1	590.104	599.986	599.986	599.986	599.986	599.986	157.1	577.494	578.859	578.859	578.859	578.859	578.859	578.859	578.859
11.35	0	4.57	0.76167	4.57	1.39261								157	596.98	604.917	604.917	604.917	604.917	604.917	157	605.97	586.79	586.79	586.79	586.79	586.79	586.79	586.79
11.4	0	4.58	0.78315	4.58	1.40213								156.9	618.199	609.848	609.848	609.848	609.848	609.848	156.9	602.02	594.72	594.72	594.72	594.72	594.72	594.72	594.72
11.45	7.5402e-06	4.59	0.7905	4.59	1.39754								156.8	623.221	616.719	616.719	616.719	616.719	616.719	156.8	601.69	602.651	602.651	602.651	602.651	602.651	602.651	602.651
11.5	1.2814e-05	4.6	0.80916	4.6	1.38848								156.7	620.738	623.59	623.59	623.59	623.59	623.59	156.7	615.256	610.582	610.582	610.582	610.582	610.582	610.582	610.582
11.55	3.79941e-05	4.61	0.7922	4.61	1.39456								156.6	630.941	630.46	630.46	630.46	630.46	630.46	156.6	636.207	618.513	618.513	618.513	618.513	618.513	618.513	618.513
11.6	5.54176e-05	4.62	0.76959	4.62	1.39479								156.5	646.275	637.331	637.331	637.331	637.331	637.331	156.5	650.425	626.443	626.443	626.443	626.443	626.443	626.443	626.443
11.65	7.91593e-05	4.63	0.78881	4.63	1.39686								156.4	651.663	644.202	644.202	644.202	644.202	644.202	156.4	644.898	634.374	634.374	634.374	634.374	634.374	634.374	634.374
11.7	0.00012335	4.64	0.78146	4.64	1.39055								156.3	650.602	651.072	651.072	651.072	651.072	651.072	156.3	627.275	642.305	642.305	642.305	642.305	642.305	642.305	642.305
11.75	0.000223723	4.65	0.78937	4.65	1.38814								156.2	655.362	657.943	657.943	657.943	657.943	657.943	156.2	626.343	650.236	650.236	650.236	650.236	650.236	650.236	650.236
11.8	0.000633286	4.66	0.79785	4.66	1.37838								156.1	674.725	664.814	664.814	664.814	664.814	664.814	156.1	658.505	658.167	658.167	658.167	658.167	658.167	658.167	658.167
11.85	0.00641	4.67	0.79276	4.67	1.38894								156	682.399	671.684	671.684	671.684	671.684	671.684	156	680.844	666.097	666.097	666.097	666.097	666.097	666.097	666.097
11.9	0.0042	4.68	0.79163	4.68	1.37838								155.9	683.107	678.555	678.555	678.555	678.555	678.555	155.9	689.94	674.028	674.028	674.028	674.028	674.028	674.028	674.028
11.95	0.01554	4.69	0.79842	4.69	1.38825								155.8	695.126	685.426	685.426	685.426	685.426	685.426	155.8	679.481	681.959	681.959	681.959	681.959	681.959	681.959	681.959
12	0.00355	4.7	0.78994	4.7	1.39777								155.7	698.657	692.296	692.296	692.296	692.296	692.296	155.7	700.249	689.89	689.89	689.89	689.89	689.89	689.89	689.89
12.05	0.000516016	4.71	0.78259	4.71	1.38917
12.1	0.000273355	4.72	0.78089	4.72	1.37127
12.15	0.000249025	4.73	0.77637	4.73	1.36886
12.2	0.00112	4.74	0.78542	4.74	1.38091
12.25	0.00221	4.75	0.77185	4.75	1.38309
12.3	0.00378	4.76	0.78033	4.76	1.38469
12.35	0.00199	4.77	0.76111	4.77	1.38194
12.4	0.000203885	4.78	0.77976	4.78	1.36095
12.45	9.09607e-05	4.79	0.7498	4.79	1.36588
12.5	7.02906e-05	4.8	0.78315	4.8	1.38297
12.55	9.99294e-05	4.81	0.79672	4.81	1.37804
12.6	0.000871305	4.82	0.79898	4.82	1.37678
12.65	0.00149	4.83	0.77807	4.83	1.37988
12.7	0.000159822	4.84	0.76337	4.84	1.36152
12.75	4.08169e-05	4.85	0.77637	4.85	1.35831
12.8	1.877e-05	4.86	0.78711	4.86	1.36794
12.85	1.28891e-05	4.87	0.78315	4.87	1.36898
12.9	1.46386e-05	4.88	0.78598	4.88	1.37035
12.95	1.77422e-05	4.89	0.77072	4.89	1.36852
13	2.1395e-05	4.9	0.77072	4.9	1.36244
13.05	2.72648e-05	4.91	0.77072	4.91	1.35865
13.1	3.93548e-05	4.92	0.75828	4.92	1.3606
13.15	7.01822e-05	4.93	0.75659	4.93	1.36726
13.2	0.000161868	4.94	0.76563	4.94	1.36714
13.25	0.00138	4.95	0.78428	4.95	1.36347
13.3	0.00371	4.96	0.77807	4.96	1.36221
13.35	0.00241	4.97	0.77807	4.97	1.35704
13.4	0.000528004	4.98	0.75659	4.98	1.36152
13.45	0.000100226	4.99	0.75885	4.99	1.35464
13.5	4.97796e-05	5	0.75432	5	1.36634
13.55	3.01119e-05	5.01	0.77581	5.01	1.35899
13.6	2.026e-05	5.02	0.76846	5.02	1.36198
13.65	1.45901e-05	5.03	0.76111	5.03	1.36186
13.7	9.81785e-06	5.04	0.76507	5.04	1.36462
13.75	3.65676e-06	5.05	0.79955	5.05	1.36347
13.8	5.19762e-07	5.06	0.76959	5.06	1.36324
13.85	0	5.07	0.77863	5.07	1.36095
13.9	0	5.08	0.77976	5.08	1.34488
13.95	0	5.09	0.74585	5.09	1.34832
14	3.67894e-05	5.1	0.76393	5.1	1.36209
14.05	6.92077e-05	5.11	0.75093	5.11	1.34351
14.1	9.23322e-05	5.12	0.7498	5.12	1.34764
14.15	0.00012934	5.13	0.75206	5.13	1.34798
14.2	0.000194072	5.14	0.77298	5.14	1.35223
14.25	0.000323156	5.15	0.7662	5.15	1.35509
14.3	0.000682211	5.16	0.76393	5.16	1.34959
14.35	0.00202	5.17	0.77411	5.17	1.36095
14.4	0.02745	5.18	0.74924	5.18	1.35291
14.45	0.02122	5.19	0.73341	5.19	1.34592
14.5	0.00219	5.2	0.72945	5.2	1.35486
14.55	0.00102	5.21	0.74585	5.21	1.33869
14.6	0.00108	5.22	0.77185	5.22	1.34764
14.65	0.00228	5.23	0.77185	5.23	1.35693
14.7	0.0278	5.24	0.78259	5.24	1.33846
14.75	0.02956	5.25	0.78768	5.25	1.34844
14.8	0.00418	5.26	0.75602	5.26	1.35532
14.85	0.00346	5.27	0.75376	5.27	1.35555
14.9	0.00287	5.28	0.75885	5.28	1.34959
14.95	0.00659	5.29	0.77072	5.29	1.33031
15	0.0043	5.3	0.76846	5.3	1.35475
15.05	0.00266	5.31	0.7628	5.31	1.33765
15.1	0.000729067	5.32	0.77072	5.32	1.35383
15.15	0.000970654	5.33	0.75376	5.33	1.33961
15.2	0.00078904	5.34	0.76337	5.34	1.35142
15.25	0.00285	5.35	0.76111	5.35	1.34293
15.3	0.000897325	5.36	0.75546	5.36	1.34339
15.35	0.000223332	5.37	0.77524	5.37	1.32802
15.4	0.000215843	5.38	0.76507	5.38	1.34133
15.45	0.000311883	5.39	0.75998	5.39	1.33341
15.5	0.000620993	5.4	0.77863	5.4	1.33249
15.55	0.00273	5.41	0.76054	5.41	1.35659
15.6	0.02364	5.42	0.75772	5.42	1.34454
15.65	0.01224	5.43	0.75885	5.43	1.34408
15.7	0.00125	5.44	0.7628	5.44	1.34041
15.75	0.00049091	5.45	0.77807	5.45	1.35704
15.8	0.000386524	5.46	0.75772	5.46	1.34144
15.85	0.00146	5.47	0.78428	5.47	1.34752
15.9	0.00443	5.48	0.77467	5.48	1.34133
15.95	0.0014	5.49	0.78202	5.49	1.33593
16	0.00143	5.5	0.76846	5.5	1.33949
16.05	0.000717393	5.51	0.75489	5.51	1.34247
16.1	0.000469316	5.52	0.75602	5.52	1.35062
16.15	0.000159884	5.53	0.76224	5.53	1.33192
16.2	3.91765e-05	5.54	0.74302	5.54	1.34775
16.25	2.34923e-05	5.55	0.74698	5.55	1.35555
16.3	1.86327e-05	5.56	0.78146	5.56	1.34844
16.35	1.203e-05	5.57	0.75319	5.57	1.34465
16.4	1.06894e-05	5.58	0.7792	5.58	1.34419
16.45	1.15744e-05	5.59	0.76902	5.59	1.34156
16.5	1.57121e-05	5.6	0.76167	5.6	1.34798
16.55	3.12128e-05	5.61	0.78259	5.61	1.34006
16.6	6.49308e-05	5.62	0.75319	5.62	1.331
16.65	0.000191247	5.63	0.76846	5.63	1.34351
16.7	0.00228	5.64	0.76789	5.64	1.34741
16.75	0.00147	5.65	0.76507	5.65	1.34546
16.8	0.000216007	5.66	0.77467	5.66	1.345
16.85	0.000224421	5.67	0.76846	5.67	1.34442
16.9	0.000469653	5.68	0.76224	5.68	1.33743
16.95	0.00441	5.69	0.76111	5.69	1.32412
17	0.00555	5.7	0.77524	5.7	1.34477
17.05	0.00152	5.71	0.78542	5.71	1.34133
17.1	0.000273703	5.72	0.7905	5.72	1.34041
17.15	0.000268233	5.73	0.77072	5.73	1.35131
17.2	0.00179	5.74	0.80181	5.74	1.35395
17.25	0.00446	5.75	0.78202	5.75	1.34351
17.3	0.00177	5.76	0.79163	5.76	1.35131
17.35	0.000363082	5.77	0.79559	5.77	1.35486
17.4	0.000371064	5.78	0.79559	5.78	1.35429
17.45	0.000220794	5.79	0.7775	5.79	1.35567
17.5	5.1579e-05	5.8	0.81198	5.8	1.34878
17.55	2.94049e-05	5.81	0.80464	5.81	1.3528
17.6	3.07781e-05	5.82	0.80124	5.82	1.35131
17.65	3.51578e-05	5.83	0.80859	5.83	1.34741
17.7	4.06309e-05	5.84	0.82216	5.84	1.3458
17.75	6.40469e-05	5.85	0.82555	5.85	1.36072
17.8	0.000343462	5.86	0.84308	5.86	1.36117
17.85	0.000443365	5.87	0.80803	5.87	1.35831
17.9	0.000364252	5.88	0.81255	5.88	1.35486
17.95	0.00246	5.89	0.82272	5.89	1.36427
18	0.00626	5.9	0.84477	5.9	1.36301
18.05	0.00387	5.91	0.86682	5.91	1.36749
18.1	0.00176	5.92	0.86569	5.92	1.38447
18.15	0.00076866	5.93	0.85495	5.93	1.37827
18.2	0.00399	5.94	0.85325	5.94	1.39296
18.25	0.00234	5.95	0.87812	5.95	1.38584
18.3	0.000281622	5.96	0.88265	5.96	1.39238
18.35	0.000108255	5.97	0.89056	5.97	1.38722
18.4	7.13828e-05	5.98	0.88999	5.98	1.38963
18.45	5.28904e-05	5.99	0.8996	5.99	1.39238
18.5	5.14102e-05	6	0.90243	6	1.39399
18.55	6.53087e-05	6.01	0.88604	6.01	1.3964
18.6	0.000104526	6.02	0.89169	6.02	1.40466
18.65	0.000264046	6.03	0.90526	6.03	1.40661
18.7	0.00185	6.04	0.90073	6.04	1.41693
18.75	0.00434	6.05	0.90582	6.05	1.41533
18.8	0.0041	6.06	0.88717	6.06	1.40523
18.85	0.00159	6.07	0.93465	6.07	1.41074
18.9	0.00134	6.08	0.87982	6.08	1.41097
18.95	0.00257	6.09	0.87473	6.09	1.40867
19	0.00264	6.1	0.86682	6.1	1.42462
19.05	0.00114	6.11	0.88378	6.11	1.4112
19.1	0.00107	6.12	0.87077	6.12	1.4151
19.15	0.000971453	6.13	0.86682	6.13	1.40741
19.2	0.00298	6.14	0.88265	6.14	1.40856
19.25	0.0017	6.15	0.85382	6.15	1.40695
19.3	0.000225556	6.16	0.86003	6.16	1.40145
19.35	8.39039e-05	6.17	0.86851	6.17	1.40018
19.4	5.51146e-05	6.18	0.8476	6.18	1.39307
19.45	4.8225e-05	6.19	0.86795	6.19	1.39743
19.5	5.95565e-05	6.2	0.83516	6.2	1.3863
19.55	0.000104687	6.21	0.84929	6.21	1.3871
19.6	0.000442024	6.22	0.83629	6.22	1.3832
19.65	0.0031	6.23	0.81538	6.23	1.38068
19.7	0.00263	6.24	0.82668	6.24	1.38492
19.75	0.00070003	6.25	0.85382	6.25	1.38848
19.8	0.000106877	6.26	0.84025	6.26	1.3871
19.85	5.55361e-05	6.27	0.84647	6.27	1.37345
19.9	4.67506e-05	6.28	0.81311	6.28	1.3871
19.95	0.000174322	6.29	0.82103	6.29	1.38424
20	0.000251676	6.3	0.84703	6.3	1.37391
20.05	0.00058982	6.31	0.8346	6.31	1.3684
20.1	0.00044975	6.32	0.81425	6.32	1.3606
20.15	0.000126396	6.33	0.8035	6.33	1.35464
20.2	2.1252e-05	6.34	0.81198	6.34	1.36072
20.25	1.02734e-05	6.35	0.81425	6.35	1.36186
20.3	6.6439e-06	6.36	0.79842	6.36	1.3575
20.35	8.36786e-06	6.37	0.7905	6.37	1.37012
20.4	1.23813e-05	6.38	0.8182	6.38	1.35704
20.45	1.56441e-05	6.39	0.83007	6.39	1.3637
20.5	2.01965e-05	6.4	0.8052	6.4	1.3715
20.55	3.1275e-05	6.41	0.81594	6.41	1.35624
20.6	5.33433e-05	6.42	0.81142	6.42	1.36576
20.65	9.95573e-05	6.43	0.81538	6.43	1.35062
20.7	0.000337546	6.44	0.80237	6.44	1.35395
20.75	0.00221	6.45	0.78994	6.45	1.34718
20.8	0.00337	6.46	0.81538	6.46	1.34764
20.85	0.00184	6.47	0.81707	6.47	1.35498
20.9	0.000609321	6.48	0.78711	6.48	1.36921
20.95	0.00193	6.49	0.79729	6.49	1.35567
21	0.00279	6.5	0.79559	6.5	1.345
21.05	0.00315	6.51	0.79276	6.51	1.35165
21.1	0.00214	6.52	0.79446	6.52	1.35991
21.15	0.000944819	6.53	0.78994	6.53	1.35636
21.2	0.00138	6.54	0.78485	6.54	1.36129
21.25	0.000700186	6.55	0.81933	6.55	1.352
21.3	0.000117988	6.56	0.7775	6.56	1.34592
21.35	6.59471e-05	6.57	0.77241	6.57	1.34511
21.4	5.91316e-05	6.58	0.79785	6.58	1.35441
21.45	7.34048e-05	6.59	0.79333	6.59	1.34477
21.5	0.000210465	6.6	0.78259	6.6	1.34936
21.55	0.000499984	6.61	0.77637	6.61	1.35085
21.6	0.00306	6.62	0.79107	6.62	1.34247
21.65	0.0029	6.63	0.78259	6.63	1.3481
21.7	0.00119	6.64	0.78315	6.64	1.33398
21.75	0.000434387	6.65	0.78655	6.65	1.35383
21.8	0.000212437	6.66	0.78655	6.66	1.35223
21.85	0.000155308	6.67	0.7922	6.67	1.3419
21.9	7.47874e-05	6.68	0.79616	6.68	1.34282
21.95	2.48685e-05	6.69	0.79955	6.69	1.34454
22	1.77317e-05	6.7	0.78711	6.7	1.34408
22.05	1.26299e-05	6.71	0.77807	6.71	1.35291
22.1	1.17379e-05	6.72	0.79842	6.72	1.34362
22.15	1.73633e-05	6.73	0.78485	6.73	1.3458
22.2	7.63729e-05	6.74	0.78937	6.74	1.34419
22.25	0.000607579	6.75	0.78655	6.75	1.34488
22.3	0.000343066	6.76	0.77015	6.76	1.32939
22.35	5.17362e-05	6.77	0.78372	6.77	1.33272
22.4	2.04657e-05	6.78	0.77694	6.78	1.34855
22.45	1.93688e-05	6.79	0.78655	6.79	1.34029
22.5	2.7529e-05	6.8	0.78824	6.8	1.33961
22.55	5.88224e-05	6.81	0.79616	6.81	1.3567
22.6	0.00053889	6.82	0.80859	6.82	1.34626
22.65	0.000943721	6.83	0.80294	6.83	1.3341
22.7	0.000773133	6.84	0.76789	6.84	1.34282
22.75	0.000250348	6.85	0.75998	6.85	1.331
22.8	6.67438e-05	6.86	0.79559	6.86	1.34419
22.85	5.1282e-05	6.87	0.79785	6.87	1.33915
22.9	4.56886e-05	6.88	0.77411	6.88	1.34374
22.95	8.06016e-05	6.89	0.76393	6.89	1.33651
23	0.000334174	6.9	0.78768	6.9	1.33743
23.05	0.000311884	6.91	0.78372	6.91	1.3458
23.1	0.00118	6.92	0.77467	6.92	1.33192
23.15	0.00082485	6.93	0.76507	6.93	1.34775
23.2	0.00113	6.94	0.77298	6.94	1.33972
23.25	0.000885074	6.95	0.79785	6.95	1.33743
23.3	0.00186	6.96	0.77524	6.96	1.34018
23.35	0.00122	6.97	0.79163	6.97	1.34488
23.4	0.00029275	6.98	0.78259	6.98	1.34316
23.45	9.61515e-05	6.99	0.77581	6.99	1.33089
23.5	4.24487e-05	7	0.77411	7	1.33823
23.55	3.45795e-05	7.01	0.77976	7.01	1.35819
23.6	3.93007e-05	7.02	0.78089	7.02	1.34637
23.65	5.63569e-05	7.03	0.77863	7.03	1.31528
23.7	0.000117533	7.04	0.7792	7.04	1.33697
23.75	0.00111	7.05	0.80464	7.05	1.33651
23.8	0.00134	7.06	0.78315	7.06	1.33421
23.85	0.00173	7.07	0.78259	7.07	1.32985
23.9	0.00072063	7.08	0.8069	7.08	1.33903
23.95	0.000435448	7.09	0.78202	7.09	1.33639
24	0.00117	7.1	0.7662	7.1	1.33238
24.05	0.00107	7.11	0.77694	7.11	1.33421
24.1	0.000680426	7.12	0.78089	7.12	1.32022
24.15	0.000219609	7.13	0.75885	7.13	1.34844
24.2	0.000793974	7.14	0.76337	7.14	1.34282
24.25	0.000405457	7.15	0.78824	7.15	1.33295
24.3	0.000156199	7.16	0.78372	7.16	1.32733
24.35	3.31269e-05	7.17	0.77015	7.17	1.34741
24.4	2.1665e-05	7.18	0.78315	7.18	1.32733
24.45	2.01993e-05	7.19	0.78146	7.19	1.34213
24.5	2.55495e-05	7.2	0.75885	7.2	1.3388
24.55	9.75527e-05	7.21	0.76111	7.21	1.34144
24.6	0.000491874	7.22	0.77581	7.22	1.32836
24.65	0.00031612	7.23	0.77241	7.23	1.3263
24.7	0.000478354	7.24	0.75263	7.24	1.32435
24.75	0.000577673	7.25	0.78146	7.25	1.33525
24.8	0.000538889	7.26	0.75998	7.26	1.33215
24.85	0.000202657	7.27	0.75828	7.27	1.32561
24.9	3.81144e-05	7.28	0.80577	7.28	1.33203
24.95	1.44526e-05	7.29	0.77807	7.29	1.33066
25	8.72918e-06	7.3	0.74698	7.3	1.32572
25.05	5.75156e-06	7.31	0.77354	7.31	1.33008
25.1	4.73708e-06	7.32	0.7905	7.32	1.32962
25.15	5.09691e-06	7.33	0.76224	7.33	1.33869
25.2	5.54549e-06	7.34	0.77411	7.34	1.32561
25.25	6.85982e-06	7.35	0.78089	7.35	1.33215
25.3	1.15461e-05	7.36	0.79785	7.36	1.32435
25.35	2.14162e-05	7.37	0.78033	7.37	1.32618
25.4	0.000121689	7.38	0.7792	7.38	1.33479
25.45	9.94421e-05	7.39	0.7905	7.39	1.33674
25.5	0.000259178	7.4	0.7792	7.4	1.32721
25.55	0.000812991	7.41	0.77524	7.41	1.32308
25.6	0.00111	7.42	0.76789	7.42	1.32572
25.65	0.000848912	7.43	0.77581	7.43	1.33743
25.7	0.000905224	7.44	0.75432	7.44	1.33765
25.75	0.000843201	7.45	0.77637	7.45	1.331
25.8	0.000795221	7.46	0.79333	7.46	1.32584
25.85	0.000182877	7.47	0.77411	7.47	1.33651
25.9	7.16513e-05	7.48	0.77128	7.48	1.3302
25.95	0.000139082	7.49	0.7775	7.49	1.33318
26	0.000372812	7.5	0.76846	7.5	1.33123
26.05	0.000431767	7.51	0.77015	7.51	1.32251
26.1	0.000679149	7.52	0.76393	7.52	1.33743
26.15	0.000805395	7.53	0.77241	7.53	1.32985
26.2	0.000714074	7.54	0.75319	7.54	1.33261
26.25	0.000559305	7.55	0.77976	7.55	1.33307
26.3	0.0002617	7.56	0.7775	7.56	1.33238
26.35	7.97979e-05	7.57	0.76959	7.57	1.34293
26.4	2.05224e-05	7.58	0.75715	7.58	1.324
26.45	1.19218e-05	7.59	0.75715	7.59	1.33157
26.5	8.1856e-06	7.6	0.78033	7.6	1.33157
26.55	6.75461e-06	7.61	0.77185	7.61	1.3209
26.6	5.42381e-06	7.62	0.74754	7.62	1.32744
26.65	7.62356e-06	7.63	0.77072	7.63	1.3318
26.7	2.17894e-05	7.64	0.75715	7.64	1.33444
26.75	7.8839e-05	7.65	0.77185	7.65	1.33582
26.8	5.83311e-05	7.66	0.77185	7.66	1.35303
26.85	0.000158008	7.67	0.81933	7.67	1.34006
26.9	0.000113356	7.68	0.78428	7.68	1.34018
26.95	0.000169433	7.69	0.7775	7.69	1.32997
27	0.000481569	7.7	0.75998	7.7	1.32607
27.05	0.000673832	7.71	0.78428	7.71	1.3318
27.1	0.000659447	7.72	0.7775	7.72	1.33352
27.15	0.000469757	7.73	0.77354	7.73	1.33903
27.2	0.000120955	7.74	0.77185	7.74	1.32721
27.25	0.000356056	7.75	0.77015	7.75	1.33203
27.3	0.000177418	7.76	0.77411	7.76	1.32664
27.35	5.90487e-05	7.77	0.75828	7.77	1.34339
27.4	2.05922e-05	7.78	0.76054	7.78	1.33765
27.45	2.27383e-05	7.79	0.77637	7.79	1.3333
27.5	8.09629e-05	7.8	0.79898	7.8	1.33582
27.55	0.000478875	7.81	0.79163	7.81	1.32951
27.6	0.000254542	7.82	0.77185	7.82	1.3279
27.65	0.000189424	7.83	0.78994	7.83	1.33765
27.7	6.73898e-05	7.84	0.7628	7.84	1.33639
27.75	0.000126012	7.85	0.75715	7.85	1.33123
27.8	6.52766e-05	7.86	0.76393	7.86	1.34179
27.85	2.60032e-05	7.87	0.75885	7.87	1.33662
27.9	2.23238e-05	7.88	0.75885	7.88	1.33456
27.95	0.000113501	7.89	0.77185	7.89	1.33054
28	7.76677e-05	7.9	0.79955	7.9	1.33559
28.05	0.000114433	7.91	0.78485	7.91	1.32595
28.1	0.000621334	7.92	0.7515	7.92	1.3279
28.15	0.00086655	7.93	0.78655	7.93	1.32446
28.2	0.000771035	7.94	0.7628	7.94	1.33375
28.25	0.000440906	7.95	0.75376	7.95	1.34259
28.3	0.000639495	7.96	0.78485	7.96	1.34362
28.35	0.0004605	7.97	0.75489	7.97	1.33697
28.4	0.000116552	7.98	0.75885	7.98	1.33525
28.45	5.35955e-05	7.99	0.78598	7.99	1.32676
28.5	3.84681e-05	8	0.77694	8	1.331
28.55	0.000115985	8.01	0.76733	8.01	1.345
28.6	0.000480299	8.02	0.75376	8.02	1.33341
28.65	0.000321971	8.03	0.74754	8.03	1.32962
28.7	0.000358071	8.04	0.76337	8.04	1.35704
28.75	0.000389828	8.05	0.75037	8.05	1.33961
28.8	0.000194581	8.06	0.77694	8.06	1.32825
28.85	0.000216053	8.07	0.7775	8.07	1.33387
28.9	4.04408e-05	8.08	0.77354	8.08	1.33547
28.95	4.08602e-05	8.09	0.74245	8.09	1.34075
29	9.64413e-05	8.1	0.77976	8.1	1.33582
29.05	0.000898558	8.11	0.7515	8.11	1.33525
29.1	0.000362292	8.12	0.78937	8.12	1.32526
29.15	0.000431287	8.13	0.76733	8.13	1.33249
29.2	0.00134	8.14	0.76507	8.14	1.33765
29.25	0.000666613	8.15	0.74754	8.15	1.32859
29.3	0.000968358	8.16	0.75319	8.16	1.3333
29.35	0.000484579	8.17	0.77411	8.17	1.33547
29.4	0.000689434	8.18	0.73793	8.18	1.33352
29.45	0.000377931	8.19	0.74754	8.19	1.3372
29.5	0.000322377	8.2	0.75432	8.2	1.33421
29.55	0.000221242	8.21	0.78711	8.21	1.32767
29.6	0.000268477	8.22	0.77241	8.22	1.32825
29.65	0.000794102	8.23	0.75715	8.23	1.32882
29.7	0.00156	8.24	0.75602	8.24	1.32205
29.75	0.00106	8.25	0.74585	8.25	1.31987
29.8	0.00057801	8.26	0.76393	8.26	1.3341
29.85	0.00157	8.27	0.74585	8.27	1.31746
29.9	0.000727593	8.28	0.73793	8.28	1.3232
29.95	0.000343384	8.29	0.76337	8.29	1.33502
30	8.09676e-05	8.3	0.75715	8.3	1.33043
		8.31	0.73963	8.31	1.33662
		8.32	0.75432	8.32	1.32916
		8.33	0.75263	8.33	1.33284
		8.34	0.77694	8.34	1.31861
		8.35	0.77637	8.35	1.32515
		8.36	0.75941	8.36	1.32572
		8.37	0.74698	8.37	1.32148
		8.38	0.76959	8.38	1.32526
		8.39	0.74132	8.39	1.33743
		8.4	0.75772	8.4	1.32102
		8.41	0.76337	8.41	1.31368
		8.42	0.72945	8.42	1.32492
		8.43	0.75546	8.43	1.32825
		8.44	0.77524	8.44	1.32825
		8.45	0.76111	8.45	1.32607
		8.46	0.77467	8.46	1.33743
		8.47	0.75602	8.47	1.32469
		8.48	0.76902	8.48	1.31999
		8.49	0.77015	8.49	1.30874
		8.5	0.75941	8.5	1.31792
		8.51	0.74415	8.51	1.32102
		8.52	0.76789	8.52	1.30438
		8.53	0.75772	8.53	1.30668
		8.54	0.7662	8.54	1.31253
		8.55	0.75093	8.55	1.31494
		8.56	0.75206	8.56	1.30874
		8.57	0.77581	8.57	1.31241
		8.58	0.74924	8.58	1.30989
		8.59	0.76224	8.59	1.30507
		8.6	0.7385	8.6	1.30989
		8.61	0.75885	8.61	1.31425
		8.62	0.76224	8.62	1.3053
		8.63	0.74641	8.63	1.29693
		8.64	0.74641	8.64	1.30484
		8.65	0.77354	8.65	1.30874
		8.66	0.74754	8.66	1.31023
		8.67	0.7498	8.67	1.31918
		8.68	0.75998	8.68	1.30989
		8.69	0.74698	8.69	1.31609
		8.7	0.75941	8.7	1.31345
		8.71	0.73963	8.71	1.3123
		8.72	0.75546	8.72	1.31058
		8.73	0.74528	8.73	1.30782
		8.74	0.72889	8.74	1.30197
		8.75	0.73737	8.75	1.30874
		8.76	0.74585	8.76	1.31104
		8.77	0.76733	8.77	1.30255
		8.78	0.75376	8.78	1.3053
		8.79	0.73397	8.79	1.30622
		8.8	0.74641	8.8	1.30978
		8.81	0.75489	8.81	1.30461
		8.82	0.74641	8.82	1.30392
		8.83	0.75319	8.83	1.30645
		8.84	0.74358	8.84	1.29566
		8.85	0.74528	8.85	1.31092
		8.86	0.74189	8.86	1.3092
		8.87	0.73793	8.87	1.31517
		8.88	0.73793	8.88	1.30381
		8.89	0.73624	8.89	1.29853
		8.9	0.73397	8.9	1.31207
		8.91	0.74924	8.91	1.30484
		8.92	0.75941	8.92	1.30794
		8.93	0.74585	8.93	1.31161
		8.94	0.74528	8.94	1.31907
		8.95	0.74415	8.95	1.29647
		8.96	0.74358	8.96	1.29475
		8.97	0.75885	8.97	1.30415
		8.98	0.75546	8.98	1.30025
		8.99	0.75093	8.99	1.30438
		9	0.75828	9	1.30415
		9.01	0.74811	9.01	1.29211
		9.02	0.72041	9.02	1.29497
		9.03	0.7368	9.03	1.30461
		9.04	0.74924	9.04	1.29486
		9.05	0.76846	9.05	1.30427
		9.06	0.7628	9.06	1.30668
		9.07	0.7498	9.07	1.31953
		9.08	0.75093	9.08	1.29807
		9.09	0.75659	9.09	1.30748
		9.1	0.74415	9.1	1.28499
		9.11	0.75432	9.11	1.30209
		9.12	0.7385	9.12	1.30048
		9.13	0.7498	9.13	1.31322
		9.14	0.7368	9.14	1.3131
		9.15	0.72606	9.15	1.31494
		9.16	0.75263	9.16	1.29612
		9.17	0.75772	9.17	1.29991
		9.18	0.74924	9.18	1.29486
		9.19	0.75659	9.19	1.29084
		9.2	0.75885	9.2	1.31218
		9.21	0.7368	9.21	1.30117
		9.22	0.74585	9.22	1.29853
		9.23	0.74189	9.23	1.30232
		9.24	0.74924	9.24	1.30209
		9.25	0.74867	9.25	1.29796
		9.26	0.74019	9.26	1.29693
		9.27	0.75546	9.27	1.30438
		9.28	0.74641	9.28	1.29279
		9.29	0.74245	9.29	1.30083
		9.3	0.74698	9.3	1.29302
		9.31	0.74132	9.31	1.30542
		9.32	0.74528	9.32	1.29417
		9.33	0.7498	9.33	1.30174
		9.34	0.73737	9.34	1.3022
		9.35	0.73737	9.35	1.30438
		9.36	0.73624	9.36	1.30438
		9.37	0.73567	9.37	1.29475
		9.38	0.73397	9.38	1.29314
		9.39	0.7515	9.39	1.29039
		9.4	0.74924	9.4	1.2905
		9.41	0.75206	9.41	1.29279
		9.42	0.7385	9.42	1.30324
		9.43	0.74245	9.43	1.30117
		9.44	0.74358	9.44	1.29314
		9.45	0.73284	9.45	1.28878
		9.46	0.73963	9.46	1.29234
		9.47	0.73963	9.47	1.2858
		9.48	0.75602	9.48	1.28098
		9.49	0.76167	9.49	1.28844
		9.5	0.75319	9.5	1.28763
		9.51	0.74811	9.51	1.2835
		9.52	0.73171	9.52	1.29222
		9.53	0.72663	9.53	1.29658
		9.54	0.74189	9.54	1.2843
		9.55	0.74132	9.55	1.29188
		9.56	0.74754	9.56	1.27604
		9.57	0.73963	9.57	1.28878
		9.58	0.73737	9.58	1.29107
		9.59	0.72267	9.59	1.30128
		9.6	0.72889	9.6	1.28408
		9.61	0.74076	9.61	1.29589
		9.62	0.73906	9.62	1.28809
		9.63	0.73906	9.63	1.28603
		9.64	0.73341	9.64	1.28706
		9.65	0.73115	9.65	1.27788
		9.66	0.74415	9.66	1.2819
		9.67	0.73737	9.67	1.27994
		9.68	0.75206	9.68	1.29188
		9.69	0.72267	9.69	1.2757
		9.7	0.74471	9.7	1.28144
		9.71	0.74698	9.71	1.29452
		9.72	0.74132	9.72	1.29417
		9.73	0.71928	9.73	1.27421
		9.74	0.74245	9.74	1.28912
		9.75	0.72097	9.75	1.28545
		9.76	0.73002	9.76	1.29486
		9.77	0.71249	9.77	1.29061
		9.78	0.74132	9.78	1.28557
		9.79	0.74585	9.79	1.28453
		9.8	0.75998	9.8	1.27478
		9.81	0.73002	9.81	1.27421
		9.82	0.74076	9.82	1.28029
		9.83	0.74302	9.83	1.27318
		9.84	0.72549	9.84	1.29142
		9.85	0.74358	9.85	1.29302
		9.86	0.71758	9.86	1.27731
		9.87	0.74924	9.87	1.27708
		9.88	0.73284	9.88	1.28648
		9.89	0.74076	9.89	1.27306
		9.9	0.71758	9.9	1.27455
		9.91	0.72663	9.91	1.28098
		9.92	0.7091	9.92	1.28809
		9.93	0.71702	9.93	1.28798
		9.94	0.73228	9.94	1.28235
		9.95	0.7221	9.95	1.27226
		9.96	0.72945	9.96	1.28247
		9.97	0.74019	9.97	1.28235
		9.98	0.73624	9.98	1.27168
		9.99	0.73115	9.99	1.271
		10	0.7385	10	1.28029
		10.01	0.74189	10.01	1.28683
		10.02	0.73963	10.02	1.27444
		10.03	0.72945	10.03	1.28201
		10.04	0.74302	10.04	1.2866
		10.05	0.76111	10.05	1.27524
		10.06	0.74302	10.06	1.27868
		10.07	0.74019	10.07	1.27065
		10.08	0.73171	10.08	1.27375
		10.09	0.73115	10.09	1.27604
		10.1	0.75489	10.1	1.27937
		10.11	0.74076	10.11	1.27559
		10.12	0.75037	10.12	1.28557
		10.13	0.71702	10.13	1.27249
		10.14	0.71758	10.14	1.2749
		10.15	0.73567	10.15	1.2718
		10.16	0.72267	10.16	1.2788
		10.17	0.71871	10.17	1.27536
		10.18	0.74132	10.18	1.27719
		10.19	0.75263	10.19	1.26652
		10.2	0.74076	10.2	1.27088
		10.21	0.73737	10.21	1.27811
		10.22	0.7238	10.22	1.26927
		10.23	0.72832	10.23	1.27019
		10.24	0.71984	10.24	1.26973
		10.25	0.71984	10.25	1.26709
		10.26	0.71419	10.26	1.26675
		10.27	0.72267	10.27	1.28763
		10.28	0.71928	10.28	1.26537
		10.29	0.73058	10.29	1.26721
		10.3	0.73793	10.3	1.27054
		10.31	0.72889	10.31	1.27237
		10.32	0.73115	10.32	1.27673
		10.33	0.71249	10.33	1.27352
		10.34	0.73963	10.34	1.2648
		10.35	0.73454	10.35	1.27134
		10.36	0.69553	10.36	1.27547
		10.37	0.72041	10.37	1.26859
		10.38	0.71928	10.38	1.27088
		10.39	0.70401	10.39	1.26572
		10.4	0.72889	10.4	1.27604
		10.41	0.72041	10.41	1.27949
		10.42	0.73002	10.42	1.2757
		10.43	0.74302	10.43	1.26388
		10.44	0.73228	10.44	1.27868
		10.45	0.74358	10.45	1.26239
		10.46	0.73963	10.46	1.27834
		10.47	0.7108	10.47	1.27536
		10.48	0.72719	10.48	1.26251
		10.49	0.71815	10.49	1.27708
		10.5	0.7091	10.5	1.27822
		10.51	0.71362	10.51	1.27283
		10.52	0.71193	10.52	1.26124
		10.53	0.72097	10.53	1.26136
		10.54	0.73906	10.54	1.26962
		10.55	0.7385	10.55	1.28075
		10.56	0.72267	10.56	1.2718
		10.57	0.7221	10.57	1.26434
		10.58	0.72041	10.58	1.24874
		10.59	0.71362	10.59	1.26549
		10.6	0.73171	10.6	1.26962
		10.61	0.74132	10.61	1.264
		10.62	0.73002	10.62	1.25792
		10.63	0.72832	10.63	1.2609
		10.64	0.72889	10.64	1.2539
		10.65	0.72436	10.65	1.26778
		10.66	0.71758	10.66	1.2679
		10.67	0.73228	10.67	1.27065
		10.68	0.73341	10.68	1.26526
		10.69	0.72323	10.69	1.26767
		10.7	0.72041	10.7	1.25998
		10.71	0.71928	10.71	1.25826
		10.72	0.71758	10.72	1.27065
		10.73	0.70797	10.73	1.25184
		10.74	0.73737	10.74	1.25952
		10.75	0.74415	10.75	1.26973
		10.76	0.73397	10.76	1.25184
		10.77	0.73454	10.77	1.24874
		10.78	0.73341	10.78	1.25608
		10.79	0.74245	10.79	1.25539
		10.8	0.71702	10.8	1.26182
		10.81	0.73906	10.81	1.26641
		10.82	0.7368	10.82	1.26296
		10.83	0.74698	10.83	1.25631
		10.84	0.73397	10.84	1.25115
		10.85	0.73341	10.85	1.25952
		10.86	0.72719	10.86	1.25711
		10.87	0.70684	10.87	1.25402
		10.88	0.71984	10.88	1.26124
		10.89	0.71249	10.89	1.26056
		10.9	0.70401	10.9	1.25631
		10.91	0.71419	10.91	1.26262
		10.92	0.72041	10.92	1.25528
		10.93	0.72606	10.93	1.25883
		10.94	0.72945	10.94	1.25792
		10.95	0.73341	10.95	1.25746
		10.96	0.7238	10.96	1.25149
		10.97	0.73906	10.97	1.25195
		10.98	0.73228	10.98	1.25402
		10.99	0.72889	10.99	1.26836
		11	0.7108	11	1.25551
		11.01	0.73454	11.01	1.25608
		11.02	0.72041	11.02	1.2601
		11.03	0.73115	11.03	1.25413
		11.04	0.72945	11.04	1.2547
		11.05	0.73171	11.05	1.25459
		11.06	0.71871	11.06	1.2617
		11.07	0.72945	11.07	1.26388
		11.08	0.72945	11.08	1.25184
		11.09	0.7385	11.09	1.25482
		11.1	0.72719	11.1	1.26101
		11.11	0.7385	11.11	1.25011
		11.12	0.72606	11.12	1.26549
		11.13	0.71984	11.13	1.25952
		11.14	0.71871	11.14	1.26067
		11.15	0.71702	11.15	1.25069
		11.16	0.73397	11.16	1.24782
		11.17	0.72323	11.17	1.25149
		11.18	0.71702	11.18	1.25138
		11.19	0.73963	11.19	1.25723
		11.2	0.71362	11.2	1.25321
		11.21	0.71475	11.21	1.24335
		11.22	0.72832	11.22	1.24954
		11.23	0.72549	11.23	1.25241
		11.24	0.72097	11.24	1.25528
		11.25	0.71475	11.25	1.25149
		11.26	0.72041	11.26	1.25493
		11.27	0.73284	11.27	1.2539
		11.28	0.69949	11.28	1.24403
		11.29	0.72889	11.29	1.26411
		11.3	0.72945	11.3	1.25333
		11.31	0.73115	11.31	1.25757
		11.32	0.72097	11.32	1.25757
		11.33	0.72945	11.33	1.25872
		11.34	0.71984	11.34	1.25184
		11.35	0.74189	11.35	1.25975
		11.36	0.72719	11.36	1.25849
		11.37	0.71532	11.37	1.2453
		11.38	0.70967	11.38	1.24403
		11.39	0.72945	11.39	1.24748
		11.4	0.71588	11.4	1.25172
		11.41	0.73341	11.41	1.25034
		11.42	0.71871	11.42	1.27031
		11.43	0.72945	11.43	1.25447
		11.44	0.72154	11.44	1.25803
		11.45	0.74076	11.45	1.24702
		11.46	0.7221	11.46	1.25425
		11.47	0.73115	11.47	1.23577
		11.48	0.72945	11.48	1.24059
		11.49	0.71815	11.49	1.24759
		11.5	0.72267	11.5	1.25333
		11.51	0.72549	11.51	1.25941
		11.52	0.72154	11.52	1.26251
		11.53	0.71532	11.53	1.23761
		11.54	0.72945	11.54	1.24874
		11.55	0.74245	11.55	1.25
		11.56	0.71984	11.56	1.24897
		11.57	0.72041	11.57	1.24369
		11.58	0.71475	11.58	1.24541
		11.59	0.73171	11.59	1.25402
		11.6	0.73454	11.6	1.24564
		11.61	0.73793	11.61	1.25883
		11.62	0.73906	11.62	1.25367
		11.63	0.72154	11.63	1.24564
		11.64	0.74245	11.64	1.25149
		11.65	0.72663	11.65	1.24782
		11.66	0.71249	11.66	1.24587
		11.67	0.70571	11.67	1.25149
		11.68	0.71928	11.68	1.24403
		11.69	0.70684	11.69	1.24598
		11.7	0.71815	11.7	1.24358
		11.71	0.72549	11.71	1.24793
		11.72	0.72436	11.72	1.24748
		11.73	0.71984	11.73	1.25459
		11.74	0.72606	11.74	1.24966
		11.75	0.72154	11.75	1.24977
		11.76	0.70401	11.76	1.24208
		11.77	0.71588	11.77	1.24541
		11.78	0.72323	11.78	1.24403
		11.79	0.72436	11.79	1.22281
		11.8	0.73567	11.8	1.23944
		11.81	0.72606	11.81	1.24908
		11.82	0.73793	11.82	1.25241
		11.83	0.73228	11.83	1.22992
		11.84	0.72663	11.84	1.23658
		11.85	0.72323	11.85	1.24621
		11.86	0.72832	11.86	1.23348
		11.87	0.72323	11.87	1.23612
		11.88	0.7238	11.88	1.23979
		11.89	0.73454	11.89	1.25723
		11.9	0.72606	11.9	1.23577
		11.91	0.72549	11.91	1.23853
		11.92	0.73906	11.92	1.24002
		11.93	0.72041	11.93	1.25069
		11.94	0.74415	11.94	1.2344
		11.95	0.71136	11.95	1.23715
		11.96	0.73793	11.96	1.23887
		11.97	0.71362	11.97	1.25103
		11.98	0.72436	11.98	1.23749
		11.99	0.72549	11.99	1.23933
		12	0.74189	12	1.24484
		12.01	0.7221	12.01	1.25608
		12.02	0.72267	12.02	1.23956
		12.03	0.72436	12.03	1.24289
		12.04	0.70345	12.04	1.24128
		12.05	0.73793	12.05	1.23095
		12.06	0.7221	12.06	1.23704
		12.07	0.74019	12.07	1.24885
		12.08	0.71193	12.08	1.24254
		12.09	0.73454	12.09	1.23807
		12.1	0.73002	12.1	1.24461
		12.11	0.7238	12.11	1.24472
		12.12	0.72776	12.12	1.24162
		12.13	0.72889	12.13	1.24013
		12.14	0.74528	12.14	1.23612
		12.15	0.73397	12.15	1.23187
		12.16	0.72097	12.16	1.25023
		12.17	0.71419	12.17	1.25505
		12.18	0.7221	12.18	1.24243
		12.19	0.72097	12.19	1.25516
		12.2	0.71758	12.2	1.23979
		12.21	0.73454	12.21	1.24335
		12.22	0.72606	12.22	1.24415
		12.23	0.73228	12.23	1.23531
		12.24	0.72097	12.24	1.24667
		12.25	0.71532	12.25	1.23876
		12.26	0.72776	12.26	1.24736
		12.27	0.72606	12.27	1.24094
		12.28	0.72493	12.28	1.23176
		12.29	0.72663	12.29	1.24197
		12.3	0.73737	12.3	1.23577
		12.31	0.71645	12.31	1.22246
		12.32	0.72776	12.32	1.236
		12.33	0.72719	12.33	1.24839
		12.34	0.72323	12.34	1.24839
		12.35	0.73567	12.35	1.24954
		12.36	0.72097	12.36	1.23176
		12.37	0.72323	12.37	1.23864
		12.38	0.73058	12.38	1.24908
		12.39	0.71815	12.39	1.24197
		12.4	0.72097	12.4	1.24036
		12.41	0.72606	12.41	1.23784
		12.42	0.72606	12.42	1.23463
		12.43	0.72154	12.43	1.24243
		12.44	0.70232	12.44	1.23199
		12.45	0.71532	12.45	1.23646
		12.46	0.74019	12.46	1.23933
		12.47	0.73793	12.47	1.23899
		12.48	0.69949	12.48	1.2352
		12.49	0.7238	12.49	1.24449
		12.5	0.71532	12.5	1.24908
		12.51	0.71249	12.51	1.23486
		12.52	0.71815	12.52	1.23681
		12.53	0.72493	12.53	1.23474
		12.54	0.71815	12.54	1.2305
		12.55	0.7238	12.55	1.23015
		12.56	0.72719	12.56	1.23302
		12.57	0.7108	12.57	1.23394
		12.58	0.72041	12.58	1.23348
		12.59	0.71249	12.59	1.23681
		12.6	0.74358	12.6	1.23095
		12.61	0.72832	12.61	1.23692
		12.62	0.71362	12.62	1.23692
		12.63	0.69949	12.63	1.23795
		12.64	0.71475	12.64	1.22728
		12.65	0.72776	12.65	1.22201
		12.66	0.73567	12.66	1.24162
		12.67	0.72154	12.67	1.23302
		12.68	0.74358	12.68	1.23658
		12.69	0.70741	12.69	1.22579
		12.7	0.72154	12.7	1.2251
		12.71	0.70967	12.71	1.23543
		12.72	0.71532	12.72	1.23313
		12.73	0.71419	12.73	1.22935
		12.74	0.7221	12.74	1.2391
		12.75	0.71362	12.75	1.23508
		12.76	0.69949	12.76	1.21799
		12.77	0.7368	12.77	1.2196
		12.78	0.71419	12.78	1.22086
		12.79	0.72606	12.79	1.22258
		12.8	0.71758	12.8	1.21822
		12.81	0.71758	12.81	1.22453
		12.82	0.73002	12.82	1.22556
		12.83	0.72097	12.83	1.22602
		12.84	0.72097	12.84	1.21914
		12.85	0.70062	12.85	1.22579
		12.86	0.72889	12.86	1.21856
		12.87	0.7238	12.87	1.22373
		12.88	0.73454	12.88	1.2313
		12.89	0.69949	12.89	1.21983
		12.9	0.74698	12.9	1.21329
		12.91	0.72549	12.91	1.22063
		12.92	0.71588	12.92	1.22246
		12.93	0.71588	12.93	1.21822
		12.94	0.72776	12.94	1.2142
		12.95	0.72889	12.95	1.22969
		12.96	0.69949	12.96	1.23325
		12.97	0.68875	12.97	1.23325
		12.98	0.7238	12.98	1.22843
		12.99	0.72267	12.99	1.21753
		13	0.71815	13	1.2282
		13.01	0.7091	13.01	1.22384
		13.02	0.70797	13.02	1.22591
		13.03	0.7091	13.03	1.22304
		13.04	0.70854	13.04	1.2212
		13.05	0.72323	13.05	1.22958
		13.06	0.72154	13.06	1.21753
		13.07	0.71588	13.07	1.21948
		13.08	0.70345	13.08	1.22579
		13.09	0.70288	13.09	1.21879
		13.1	0.71249	13.1	1.22568
		13.11	0.69836	13.11	1.2212
		13.12	0.71475	13.12	1.22637
		13.13	0.72493	13.13	1.22269
		13.14	0.72041	13.14	1.22912
		13.15	0.72606	13.15	1.21845
		13.16	0.71984	13.16	1.22923
		13.17	0.7238	13.17	1.22866
		13.18	0.70684	13.18	1.22774
		13.19	0.72041	13.19	1.2142
		13.2	0.71758	13.2	1.2235
		13.21	0.73228	13.21	1.2165
		13.22	0.71475	13.22	1.22086
		13.23	0.70854	13.23	1.22614
		13.24	0.72832	13.24	1.22258
		13.25	0.7091	13.25	1.22373
		13.26	0.71193	13.26	1.21707
		13.27	0.72097	13.27	1.21615
		13.28	0.69271	13.28	1.21868
		13.29	0.71871	13.29	1.22304
		13.3	0.69553	13.3	1.21329
		13.31	0.72663	13.31	1.21765
		13.32	0.71928	13.32	1.22304
		13.33	0.71645	13.33	1.22487
		13.34	0.69327	13.34	1.22361
		13.35	0.71249	13.35	1.22155
		13.36	0.70062	13.36	1.22074
		13.37	0.71928	13.37	1.21937
		13.38	0.72436	13.38	1.21317
		13.39	0.71928	13.39	1.22269
		13.4	0.72663	13.4	1.22499
		13.41	0.72041	13.41	1.21489
		13.42	0.71306	13.42	1.21443
		13.43	0.70854	13.43	1.20973
		13.44	0.70175	13.44	1.2173
		13.45	0.71758	13.45	1.21891
		13.46	0.7238	13.46	1.21237
		13.47	0.7091	13.47	1.21673
		13.48	0.70062	13.48	1.21053
		13.49	0.71249	13.49	1.20743
		13.5	0.71928	13.5	1.21684
		13.51	0.71984	13.51	1.21156
		13.52	0.71645	13.52	1.21661
		13.53	0.71306	13.53	1.20881
		13.54	0.71758	13.54	1.21512
		13.55	0.70062	13.55	1.21352
		13.56	0.71984	13.56	1.2212
		13.57	0.70401	13.57	1.21673
		13.58	0.69893	13.58	1.22487
		13.59	0.7091	13.59	1.21088
		13.6	0.69101	13.6	1.20537
		13.61	0.6961	13.61	1.21374
		13.62	0.69101	13.62	1.22327
		13.63	0.72267	13.63	1.21271
		13.64	0.71702	13.64	1.20158
		13.65	0.71362	13.65	1.20445
		13.66	0.7091	13.66	1.21042
		13.67	0.71532	13.67	1.21053
		13.68	0.71362	13.68	1.21271
		13.69	0.69497	13.69	1.21386
		13.7	0.70571	13.7	1.20743
		13.71	0.70232	13.71	1.20135
		13.72	0.70401	13.72	1.22051
		13.73	0.70797	13.73	1.21283
		13.74	0.70401	13.74	1.21329
		13.75	0.6961	13.75	1.21535
		13.76	0.70175	13.76	1.19986
		13.77	0.73228	13.77	1.20158
		13.78	0.72606	13.78	1.21283
		13.79	0.71532	13.79	1.20239
		13.8	0.72663	13.8	1.20698
		13.81	0.72719	13.81	1.21329
		13.82	0.72776	13.82	1.2126
		13.83	0.70006	13.83	1.20617
		13.84	0.71023	13.84	1.22223
		13.85	0.70345	13.85	1.20686
		13.86	0.70175	13.86	1.20812
		13.87	0.70345	13.87	1.2017
		13.88	0.71193	13.88	1.2134
		13.89	0.68932	13.89	1.21455
		13.9	0.68819	13.9	1.20434
		13.91	0.71984	13.91	1.21065
		13.92	0.70288	13.92	1.20307
		13.93	0.71193	13.93	1.20743
		13.94	0.71984	13.94	1.21168
		13.95	0.70514	13.95	1.21455
		13.96	0.71419	13.96	1.20216
		13.97	0.71815	13.97	1.19872
		13.98	0.71193	13.98	1.2173
		13.99	0.70401	13.99	1.21214
		14	0.72097	14	1.19103
		14.01	0.71136	14.01	1.20135
		14.02	0.70797	14.02	1.20227
		14.03	0.70514	14.03	1.20686
		14.04	0.71702	14.04	1.2017
		14.05	0.69836	14.05	1.19906
		14.06	0.70401	14.06	1.20571
		14.07	0.72436	14.07	1.2048
		14.08	0.71362	14.08	1.20709
		14.09	0.70062	14.09	1.19917
		14.1	0.70684	14.1	1.21076
		14.11	0.70345	14.11	1.21696
		14.12	0.68536	14.12	1.20227
		14.13	0.7108	14.13	1.19745
		14.14	0.6944	14.14	1.19826
		14.15	0.7221	14.15	1.19837
		14.16	0.72041	14.16	1.21329
		14.17	0.71758	14.17	1.20342
		14.18	0.71475	14.18	1.21156
		14.19	0.70401	14.19	1.2048
		14.2	0.70458	14.2	1.20239
		14.21	0.70741	14.21	1.19252
		14.22	0.71023	14.22	1.1986
		14.23	0.69949	14.23	1.20124
		14.24	0.69214	14.24	1.20537
		14.25	0.72041	14.25	1.19917
		14.26	0.72776	14.26	1.20089
		14.27	0.70571	14.27	1.21592
		14.28	0.69949	14.28	1.19929
		14.29	0.70345	14.29	1.20766
		14.3	0.69893	14.3	1.20537
		14.31	0.70854	14.31	1.19458
		14.32	0.72097	14.32	1.20675
		14.33	0.72832	14.33	1.20181
		14.34	0.71306	14.34	1.20789
		14.35	0.70232	14.35	1.18885
		14.36	0.71928	14.36	1.20491
		14.37	0.71419	14.37	1.20135
		14.38	0.70967	14.38	1.19917
		14.39	0.68705	14.39	1.20342
		14.4	0.6944	14.4	1.20743
		14.41	0.68932	14.41	1.1916
		14.42	0.69666	14.42	1.20078
		14.43	0.71588	14.43	1.20158
		14.44	0.71136	14.44	1.20124
		14.45	0.70401	14.45	1.20216
		14.46	0.71136	14.46	1.19699
		14.47	0.69949	14.47	1.19826
		14.48	0.70401	14.48	1.20021
		14.49	0.72267	14.49	1.20388
		14.5	0.72436	14.5	1.20583
		14.51	0.70458	14.51	1.19034
		14.52	0.71193	14.52	1.18977
		14.53	0.70062	14.53	1.19126
		14.54	0.7091	14.54	1.19355
		14.55	0.69045	14.55	1.19286
		14.56	0.71193	14.56	1.19218
		14.57	0.72154	14.57	1.20411
		14.58	0.71475	14.58	1.20089
		14.59	0.71306	14.59	1.20147
		14.6	0.69893	14.6	1.19218
		14.61	0.70345	14.61	1.19298
		14.62	0.67744	14.62	1.18231
		14.63	0.70401	14.63	1.20365
		14.64	0.68819	14.64	1.18919
		14.65	0.6961	14.65	1.19757
		14.66	0.72663	14.66	1.19585
		14.67	0.72041	14.67	1.19917
		14.68	0.70854	14.68	1.19493
		14.69	0.70854	14.69	1.19986
		14.7	0.70684	14.7	1.19332
		14.71	0.71758	14.71	1.18747
		14.72	0.69893	14.72	1.19206
		14.73	0.71702	14.73	1.19642
		14.74	0.7108	14.74	1.19963
		14.75	0.70119	14.75	1.20124
		14.76	0.68819	14.76	1.19906
		14.77	0.7108	14.77	1.19676
		14.78	0.70571	14.78	1.1869
		14.79	0.70458	14.79	1.20078
		14.8	0.71362	14.8	1.19413
		14.81	0.70345	14.81	1.19068
		14.82	0.70006	14.82	1.18724
		14.83	0.6961	14.83	1.18564
		14.84	0.70062	14.84	1.19516
		14.85	0.73228	14.85	1.19826
		14.86	0.71928	14.86	1.19539
		14.87	0.70401	14.87	1.18896
		14.88	0.70006	14.88	1.18827
		14.89	0.70288	14.89	1.18977
		14.9	0.71419	14.9	1.18334
		14.91	0.72267	14.91	1.19837
		14.92	0.71588	14.92	1.20296
		14.93	0.6978	14.93	1.19126
		14.94	0.69723	14.94	1.18587
		14.95	0.68988	14.95	1.19424
		14.96	0.69836	14.96	1.19516
		14.97	0.70571	14.97	1.19424
		14.98	0.6978	14.98	1.19103
		14.99	0.71362	14.99	1.19585
		15	0.71023	15	1.19091
		15.01	0.6944	15.01	1.183
		15.02	0.6961	15.02	1.17451
		15.03	0.69553	15.03	1.18208
		15.04	0.70119	15.04	1.18587
		15.05	0.70571	15.05	1.20055
		15.06	0.70401	15.06	1.18873
		15.07	0.70571	15.07	1.18059
		15.08	0.68649	15.08	1.19126
		15.09	0.6978	15.09	1.19745
		15.1	0.70006	15.1	1.19573
		15.11	0.70967	15.11	1.17669
		15.12	0.71702	15.12	1.18736
		15.13	0.70514	15.13	1.18632
		15.14	0.70684	15.14	1.18885
		15.15	0.68932	15.15	1.18827
		15.16	0.71193	15.16	1.18621
		15.17	0.70854	15.17	1.18759
		15.18	0.7108	15.18	1.18782
		15.19	0.71023	15.19	1.18437
		15.2	0.70175	15.2	1.18219
		15.21	0.68649	15.21	1.17737
		15.22	0.68536	15.22	1.19436
		15.23	0.71532	15.23	1.19091
		15.24	0.71249	15.24	1.18162
		15.25	0.71193	15.25	1.19022
		15.26	0.70345	15.26	1.19883
		15.27	0.69384	15.27	1.18977
		15.28	0.69497	15.28	1.18713
		15.29	0.71928	15.29	1.18724
		15.3	0.70345	15.3	1.1947
		15.31	0.68988	15.31	1.18495
		15.32	0.69836	15.32	1.17978
		15.33	0.6978	15.33	1.17095
		15.34	0.70797	15.34	1.17623
		15.35	0.70967	15.35	1.17978
		15.36	0.69893	15.36	1.18644
		15.37	0.69836	15.37	1.18919
		15.38	0.71928	15.38	1.18632
		15.39	0.70288	15.39	1.18173
		15.4	0.68479	15.4	1.18529
		15.41	0.70514	15.41	1.1885
		15.42	0.68932	15.42	1.18816
		15.43	0.68819	15.43	1.18678
		15.44	0.68819	15.44	1.19252
		15.45	0.70514	15.45	1.19103
		15.46	0.70967	15.46	1.18759
		15.47	0.6961	15.47	1.1799
		15.48	0.68366	15.48	1.18254
		15.49	0.68253	15.49	1.17279
		15.5	0.70571	15.5	1.18747
		15.51	0.70458	15.51	1.18977
		15.52	0.6944	15.52	1.18598
		15.53	0.70514	15.53	1.18082
		15.54	0.69836	15.54	1.17393
		15.55	0.67914	15.55	1.18001
		15.56	0.67744	15.56	1.18265
		15.57	0.69271	15.57	1.17967
		15.58	0.69666	15.58	1.17646
		15.59	0.6978	15.59	1.17978
		15.6	0.69158	15.6	1.17313
		15.61	0.69045	15.61	1.18357
		15.62	0.6944	15.62	1.18678
		15.63	0.69949	15.63	1.18242
		15.64	0.70967	15.64	1.1846
		15.65	0.71815	15.65	1.17152
		15.66	0.71419	15.66	1.18483
		15.67	0.69045	15.67	1.17565
		15.68	0.69271	15.68	1.16602
		15.69	0.66783	15.69	1.18162
		15.7	0.69327	15.7	1.18334
		15.71	0.71645	15.71	1.1799
		15.72	0.6961	15.72	1.18827
		15.73	0.70175	15.73	1.18219
		15.74	0.71758	15.74	1.17737
		15.75	0.70232	15.75	1.17737
		15.76	0.67971	15.76	1.18609
		15.77	0.70401	15.77	1.18082
		15.78	0.70006	15.78	1.18047
		15.79	0.69553	15.79	1.17829
		15.8	0.71306	15.8	1.1791
		15.81	0.69497	15.81	1.18403
		15.82	0.69045	15.82	1.17187
		15.83	0.70232	15.83	1.18116
		15.84	0.67631	15.84	1.16774
		15.85	0.69158	15.85	1.17726
		15.86	0.68819	15.86	1.1698
		15.87	0.69271	15.87	1.16487
		15.88	0.70175	15.88	1.17049
		15.89	0.6944	15.89	1.17531
		15.9	0.69497	15.9	1.18093
		15.91	0.69666	15.91	1.18334
		15.92	0.68197	15.92	1.16453
		15.93	0.70967	15.93	1.1698
		15.94	0.69327	15.94	1.18954
		15.95	0.69836	15.95	1.18369
		15.96	0.7091	15.96	1.17302
		15.97	0.70345	15.97	1.18208
		15.98	0.71023	15.98	1.17347
		15.99	0.68819	15.99	1.17542
		16	0.68875	16	1.16774
		16.01	0.70684	16.01	1.18541
		16.02	0.70797	16.02	1.1768
		16.03	0.70062	16.03	1.16751
		16.04	0.70967	16.04	1.17703
		16.05	0.69327	16.05	1.1799
		16.06	0.69949	16.06	1.16751
		16.07	0.68762	16.07	1.17944
		16.08	0.68649	16.08	1.16911
		16.09	0.68875	16.09	1.1776
		16.1	0.6961	16.1	1.17439
		16.11	0.70514	16.11	1.16992
		16.12	0.69723	16.12	1.16992
		16.13	0.69271	16.13	1.17623
		16.14	0.69497	16.14	1.1776
		16.15	0.72776	16.15	1.17978
		16.16	0.7108	16.16	1.17921
		16.17	0.69045	16.17	1.17095
		16.18	0.7091	16.18	1.17669
		16.19	0.69045	16.19	1.18059
		16.2	0.69045	16.2	1.17669
		16.21	0.68649	16.21	1.16315
		16.22	0.68705	16.22	1.17726
		16.23	0.70345	16.23	1.17187
		16.24	0.70232	16.24	1.18173
		16.25	0.68932	16.25	1.16533
		16.26	0.69666	16.26	1.15982
		16.27	0.69893	16.27	1.17336
		16.28	0.70062	16.28	1.17508
		16.29	0.6667	16.29	1.17187
		16.3	0.67971	16.3	1.1651
		16.31	0.70232	16.31	1.17164
		16.32	0.70571	16.32	1.1612
		16.33	0.69893	16.33	1.16625
		16.34	0.6944	16.34	1.17474
		16.35	0.69893	16.35	1.16911
		16.36	0.69723	16.36	1.17428
		16.37	0.68988	16.37	1.16854
		16.38	0.6944	16.38	1.16453
		16.39	0.69384	16.39	1.17474
		16.4	0.70232	16.4	1.16843
		16.41	0.70967	16.41	1.169
		16.42	0.68423	16.42	1.17187
		16.43	0.67518	16.43	1.17015
		16.44	0.68819	16.44	1.16338
		16.45	0.69327	16.45	1.15821
		16.46	0.69723	16.46	1.16762
		16.47	0.69327	16.47	1.16751
		16.48	0.71023	16.48	1.16085
		16.49	0.68592	16.49	1.16487
		16.5	0.69723	16.5	1.1643
		16.51	0.69101	16.51	1.16613
		16.52	0.69384	16.52	1.1659
		16.53	0.69836	16.53	1.16257
		16.54	0.68819	16.54	1.1651
		16.55	0.69553	16.55	1.16166
		16.56	0.70797	16.56	1.16808
		16.57	0.67575	16.57	1.17221
		16.58	0.70062	16.58	1.15626
		16.59	0.68705	16.59	1.15902
		16.6	0.68253	16.6	1.16625
		16.61	0.70175	16.61	1.16762
		16.62	0.70514	16.62	1.15948
		16.63	0.70571	16.63	1.15776
		16.64	0.69553	16.64	1.16441
		16.65	0.6961	16.65	1.16017
		16.66	0.69271	16.66	1.15913
		16.67	0.67631	16.67	1.16705
		16.68	0.70401	16.68	1.16911
		16.69	0.67744	16.69	1.16854
		16.7	0.69893	16.7	1.17015
		16.71	0.70345	16.71	1.17474
		16.72	0.70288	16.72	1.16648
		16.73	0.69045	16.73	1.15982
		16.74	0.70232	16.74	1.15959
		16.75	0.68932	16.75	1.15994
		16.76	0.69384	16.76	1.15535
		16.77	0.69723	16.77	1.16567
		16.78	0.70401	16.78	1.15638
		16.79	0.68705	16.79	1.15718
		16.8	0.70514	16.8	1.16074
		16.81	0.71588	16.81	1.16579
		16.82	0.69214	16.82	1.16579
		16.83	0.70401	16.83	1.16235
		16.84	0.70232	16.84	1.16315
		16.85	0.69723	16.85	1.15615
		16.86	0.69271	16.86	1.15431
		16.87	0.69271	16.87	1.16166
		16.88	0.69327	16.88	1.16085
		16.89	0.68536	16.89	1.15684
		16.9	0.6814	16.9	1.16235
		16.91	0.69666	16.91	1.14754
		16.92	0.70006	16.92	1.15202
		16.93	0.67914	16.93	1.16315
		16.94	0.67236	16.94	1.16223
		16.95	0.68197	16.95	1.16338
		16.96	0.70797	16.96	1.16521
		16.97	0.70232	16.97	1.16143
		16.98	0.68084	16.98	1.16464
		16.99	0.70232	16.99	1.15489
		17	0.68197	17	1.16464
		17.01	0.68253	17.01	1.15443
		17.02	0.69158	17.02	1.16177
		17.03	0.70288	17.03	1.15294
		17.04	0.70514	17.04	1.15799
		17.05	0.69723	17.05	1.15603
		17.06	0.69836	17.06	1.1628
		17.07	0.69045	17.07	1.15546
		17.08	0.68932	17.08	1.16625
		17.09	0.67631	17.09	1.15902
		17.1	0.6961	17.1	1.15741
		17.11	0.69553	17.11	1.16361
		17.12	0.70345	17.12	1.15374
		17.13	0.68084	17.13	1.16487
		17.14	0.69045	17.14	1.16326
		17.15	0.70401	17.15	1.15581
		17.16	0.68988	17.16	1.15374
		17.17	0.68366	17.17	1.16212
		17.18	0.68705	17.18	1.15454
		17.19	0.69101	17.19	1.16418
		17.2	0.69497	17.2	1.16108
		17.21	0.68988	17.21	1.16567
		17.22	0.69101	17.22	1.15489
		17.23	0.66897	17.23	1.148
		17.24	0.68253	17.24	1.15546
		17.25	0.68253	17.25	1.15925
		17.26	0.68988	17.26	1.15041
		17.27	0.68932	17.27	1.15982
		17.28	0.68875	17.28	1.14995
		17.29	0.68423	17.29	1.15925
		17.3	0.68875	17.3	1.148
		17.31	0.68875	17.31	1.14663
		17.32	0.69214	17.32	1.15581
		17.33	0.67123	17.33	1.16372
		17.34	0.6978	17.34	1.15776
		17.35	0.6961	17.35	1.15764
		17.36	0.68705	17.36	1.14938
		17.37	0.69553	17.37	1.15454
		17.38	0.68536	17.38	1.1542
		17.39	0.67292	17.39	1.14743
		17.4	0.6831	17.4	1.15282
		17.41	0.70232	17.41	1.15902
		17.42	0.69158	17.42	1.14123
		17.43	0.68988	17.43	1.14651
		17.44	0.7091	17.44	1.15294
		17.45	0.67123	17.45	1.16957
		17.46	0.69497	17.46	1.14158
		17.47	0.68366	17.47	1.14904
		17.48	0.6978	17.48	1.15512
		17.49	0.68705	17.49	1.14777
		17.5	0.67292	17.5	1.15133
		17.51	0.68479	17.51	1.15053
		17.52	0.68649	17.52	1.14835
		17.53	0.71306	17.53	1.14514
		17.54	0.68366	17.54	1.15489
		17.55	0.6961	17.55	1.14938
		17.56	0.70854	17.56	1.14892
		17.57	0.69158	17.57	1.15764
		17.58	0.68875	17.58	1.15225
		17.59	0.69158	17.59	1.15856
		17.6	0.69497	17.6	1.15156
		17.61	0.6814	17.61	1.14353
		17.62	0.69214	17.62	1.14514
		17.63	0.68762	17.63	1.1363
		17.64	0.69158	17.64	1.14514
		17.65	0.68592	17.65	1.15225
		17.66	0.68423	17.66	1.15684
		17.67	0.68592	17.67	1.15018
		17.68	0.68253	17.68	1.15466
		17.69	0.69158	17.69	1.15626
		17.7	0.68819	17.7	1.15007
		17.71	0.69327	17.71	1.15225
		17.72	0.68366	17.72	1.13527
		17.73	0.69497	17.73	1.14663
		17.74	0.68253	17.74	1.148
		17.75	0.67744	17.75	1.15099
		17.76	0.6978	17.76	1.14238
		17.77	0.67971	17.77	1.14617
		17.78	0.67858	17.78	1.14777
		17.79	0.68084	17.79	1.14089
		17.8	0.70345	17.8	1.14869
		17.81	0.68762	17.81	1.14422
		17.82	0.68762	17.82	1.1511
		17.83	0.69327	17.83	1.15282
		17.84	0.69836	17.84	1.15695
		17.85	0.70175	17.85	1.14215
		17.86	0.70514	17.86	1.14732
		17.87	0.69271	17.87	1.14296
		17.88	0.68197	17.88	1.14743
		17.89	0.71532	17.89	1.14777
		17.9	0.70345	17.9	1.14514
		17.91	0.68649	17.91	1.14743
		17.92	0.67914	17.92	1.1441
		17.93	0.68649	17.93	1.15454
		17.94	0.67744	17.94	1.13733
		17.95	0.67292	17.95	1.14536
		17.96	0.68479	17.96	1.13802
		17.97	0.69723	17.97	1.14261
		17.98	0.68762	17.98	1.14709
		17.99	0.69666	17.99	1.15076
		18	0.70684	18	1.14525
		18.01	0.69271	18.01	1.14846
		18.02	0.68536	18.02	1.13779
		18.03	0.69836	18.03	1.13928
		18.04	0.68084	18.04	1.14273
		18.05	0.68479	18.05	1.14628
		18.06	0.67123	18.06	1.14869
		18.07	0.67744	18.07	1.14387
		18.08	0.6814	18.08	1.14605
		18.09	0.68423	18.09	1.14663
		18.1	0.6814	18.1	1.14502
		18.11	0.66897	18.11	1.14777
		18.12	0.68027	18.12	1.15443
		18.13	0.67462	18.13	1.15581
		18.14	0.68705	18.14	1.13917
		18.15	0.67914	18.15	1.14204
		18.16	0.68875	18.16	1.13217
		18.17	0.69949	18.17	1.14697
		18.18	0.66727	18.18	1.14594
		18.19	0.67349	18.19	1.14881
		18.2	0.67462	18.2	1.15661
		18.21	0.70854	18.21	1.14055
		18.22	0.71702	18.22	1.15294
		18.23	0.69836	18.23	1.13458
		18.24	0.67349	18.24	1.14399
		18.25	0.69949	18.25	1.13837
		18.26	0.69045	18.26	1.13837
		18.27	0.69553	18.27	1.1324
		18.28	0.69384	18.28	1.1441
		18.29	0.68819	18.29	1.13997
		18.3	0.69214	18.3	1.12896
		18.31	0.69101	18.31	1.14055
		18.32	0.69158	18.32	1.14743
		18.33	0.67236	18.33	1.14284
		18.34	0.68592	18.34	1.148
		18.35	0.67744	18.35	1.1386
		18.36	0.69327	18.36	1.13699
		18.37	0.70571	18.37	1.13837
		18.38	0.68932	18.38	1.13802
		18.39	0.67405	18.39	1.13389
		18.4	0.69666	18.4	1.13848
		18.41	0.68253	18.41	1.14605
		18.42	0.68197	18.42	1.13584
		18.43	0.67914	18.43	1.13986
		18.44	0.69045	18.44	1.12965
		18.45	0.68649	18.45	1.14674
		18.46	0.69158	18.46	1.15225
		18.47	0.6961	18.47	1.14628
		18.48	0.70854	18.48	1.14055
		18.49	0.68536	18.49	1.14101
		18.5	0.69101	18.5	1.14686
		18.51	0.68819	18.51	1.14032
		18.52	0.69723	18.52	1.14181
		18.53	0.66953	18.53	1.14123
		18.54	0.67518	18.54	1.14078
		18.55	0.70119	18.55	1.13125
		18.56	0.70684	18.56	1.1386
		18.57	0.68423	18.57	1.1402
		18.58	0.6831	18.58	1.13435
		18.59	0.70175	18.59	1.13355
		18.6	0.68649	18.6	1.14181
		18.61	0.68253	18.61	1.13469
		18.62	0.67066	18.62	1.14055
		18.63	0.69384	18.63	1.14101
		18.64	0.69271	18.64	1.13527
		18.65	0.68762	18.65	1.1363
		18.66	0.69893	18.66	1.13573
		18.67	0.67858	18.67	1.13733
		18.68	0.69158	18.68	1.13481
		18.69	0.68366	18.69	1.14353
		18.7	0.68084	18.7	1.13515
		18.71	0.68479	18.71	1.13779
		18.72	0.67405	18.72	1.13492
		18.73	0.69666	18.73	1.13894
		18.74	0.69045	18.74	1.13848
		18.75	0.69271	18.75	1.13229
		18.76	0.68479	18.76	1.13034
		18.77	0.69384	18.77	1.12724
		18.78	0.68423	18.78	1.13584
		18.79	0.70345	18.79	1.13928
		18.8	0.67518	18.8	1.13504
		18.81	0.67462	18.81	1.12942
		18.82	0.67744	18.82	1.13974
		18.83	0.70514	18.83	1.14227
		18.84	0.69553	18.84	1.14445
		18.85	0.67631	18.85	1.12793
		18.86	0.67518	18.86	1.13343
		18.87	0.6831	18.87	1.13424
		18.88	0.67405	18.88	1.14009
		18.89	0.68479	18.89	1.13229
		18.9	0.6961	18.9	1.1386
		18.91	0.69271	18.91	1.1293
		18.92	0.69158	18.92	1.13515
		18.93	0.69384	18.93	1.13665
		18.94	0.68762	18.94	1.13401
		18.95	0.69045	18.95	1.13802
		18.96	0.68705	18.96	1.13366
		18.97	0.6961	18.97	1.13469
		18.98	0.68084	18.98	1.13779
		18.99	0.69158	18.99	1.14433
		19	0.68762	19	1.12896
		19.01	0.71023	19.01	1.1394
		19.02	0.69158	19.02	1.1425
		19.03	0.69327	19.03	1.13079
		19.04	0.68536	19.04	1.12196
		19.05	0.68423	19.05	1.1316
		19.06	0.70345	19.06	1.11714
		19.07	0.68932	19.07	1.12953
		19.08	0.68027	19.08	1.13079
		19.09	0.68762	19.09	1.13768
		19.1	0.67914	19.1	1.1386
		19.11	0.6944	19.11	1.13171
		19.12	0.68705	19.12	1.12735
		19.13	0.70854	19.13	1.1324
		19.14	0.67292	19.14	1.13768
		19.15	0.68366	19.15	1.13114
		19.16	0.69158	19.16	1.13791
		19.17	0.69384	19.17	1.13722
		19.18	0.67349	19.18	1.13022
		19.19	0.68197	19.19	1.1238
		19.2	0.67236	19.2	1.13355
		19.21	0.68875	19.21	1.13596
		19.22	0.69214	19.22	1.13492
		19.23	0.69045	19.23	1.13584
		19.24	0.68705	19.24	1.12162
		19.25	0.6814	19.25	1.13183
		19.26	0.67575	19.26	1.1316
		19.27	0.68592	19.27	1.12598
		19.28	0.70345	19.28	1.12712
		19.29	0.68423	19.29	1.13102
		19.3	0.68819	19.3	1.12402
		19.31	0.69384	19.31	1.13045
		19.32	0.67914	19.32	1.1254
		19.33	0.68819	19.33	1.13447
		19.34	0.6814	19.34	1.12563
		19.35	0.6978	19.35	1.12735
		19.36	0.68536	19.36	1.12253
		19.37	0.68253	19.37	1.13596
		19.38	0.67292	19.38	1.13355
		19.39	0.67971	19.39	1.1371
		19.4	0.68084	19.4	1.13206
		19.41	0.69893	19.41	1.13343
		19.42	0.6961	19.42	1.12816
		19.43	0.68197	19.43	1.13837
		19.44	0.67744	19.44	1.13114
		19.45	0.69666	19.45	1.12884
		19.46	0.6944	19.46	1.13263
		19.47	0.69949	19.47	1.12632
		19.48	0.67631	19.48	1.13297
		19.49	0.71815	19.49	1.13034
		19.5	0.68479	19.5	1.13297
		19.51	0.67236	19.51	1.14101
		19.52	0.69666	19.52	1.12207
		19.53	0.6978	19.53	1.12116
		19.54	0.70514	19.54	1.1262
		19.55	0.6814	19.55	1.12402
		19.56	0.6831	19.56	1.13286
		19.57	0.69214	19.57	1.13286
		19.58	0.68366	19.58	1.12586
		19.59	0.67575	19.59	1.12873
		19.6	0.67575	19.6	1.12735
		19.61	0.66727	19.61	1.13251
		19.62	0.67349	19.62	1.13481
		19.63	0.69271	19.63	1.13194
		19.64	0.69497	19.64	1.12425
		19.65	0.6978	19.65	1.13515
		19.66	0.69836	19.66	1.12758
		19.67	0.70854	19.67	1.13343
		19.68	0.67801	19.68	1.13596
		19.69	0.68932	19.69	1.11955
		19.7	0.67179	19.7	1.13733
		19.71	0.6831	19.71	1.13022
		19.72	0.6961	19.72	1.13263
		19.73	0.68875	19.73	1.12116
		19.74	0.69553	19.74	1.13194
		19.75	0.67575	19.75	1.12632
		19.76	0.68875	19.76	1.12552
		19.77	0.6814	19.77	1.12265
		19.78	0.70175	19.78	1.12861
		19.79	0.68762	19.79	1.12999
		19.8	0.67801	19.8	1.13286
		19.81	0.68423	19.81	1.12104
		19.82	0.67744	19.82	1.12747
		19.83	0.68027	19.83	1.12391
		19.84	0.68479	19.84	1.12701
		19.85	0.69327	19.85	1.11909
		19.86	0.68875	19.86	1.12437
		19.87	0.69271	19.87	1.12139
		19.88	0.69893	19.88	1.13056
		19.89	0.67349	19.89	1.12735
		19.9	0.68649	19.9	1.12253
		19.91	0.68027	19.91	1.12609
		19.92	0.69158	19.92	1.12391
		19.93	0.69214	19.93	1.1215
		19.94	0.6814	19.94	1.12689
		19.95	0.71249	19.95	1.13378
		19.96	0.69553	19.96	1.12402
		19.97	0.69553	19.97	1.12288
		19.98	0.68875	19.98	1.1215
		19.99	0.67801	19.99	1.12207
		20	0.68084	20	1.1293
		20.01	0.67518	20.01	1.12529
		20.02	0.68762	20.02	1.11955
		20.03	0.68084	20.03	1.12437
		20.04	0.68762	20.04	1.1246
		20.05	0.6978	20.05	1.12322
		20.06	0.69384	20.06	1.13022
		20.07	0.68536	20.07	1.12357
		20.08	0.68875	20.08	1.12219
		20.09	0.68197	20.09	1.1277
		20.1	0.67518	20.1	1.12093
		20.11	0.67518	20.11	1.12483
		20.12	0.70684	20.12	1.1246
		20.13	0.68649	20.13	1.13171
		20.14	0.68197	20.14	1.12081
		20.15	0.68027	20.15	1.1223
		20.16	0.69101	20.16	1.12311
		20.17	0.67236	20.17	1.13389
		20.18	0.69045	20.18	1.13584
		20.19	0.6961	20.19	1.13447
		20.2	0.69723	20.2	1.13573
		20.21	0.69666	20.21	1.12506
		20.22	0.70345	20.22	1.1254
		20.23	0.68479	20.23	1.13079
		20.24	0.68875	20.24	1.12701
		20.25	0.67914	20.25	1.1332
		20.26	0.68819	20.26	1.12265
		20.27	0.68253	20.27	1.12322
		20.28	0.67744	20.28	1.12139
		20.29	0.68366	20.29	1.12334
		20.3	0.6701	20.3	1.12517
		20.31	0.70401	20.31	1.1293
		20.32	0.70062	20.32	1.12425
		20.33	0.69101	20.33	1.12896
		20.34	0.68592	20.34	1.12357
		20.35	0.69214	20.35	1.12116
		20.36	0.67123	20.36	1.11921
		20.37	0.6684	20.37	1.12804
		20.38	0.69101	20.38	1.12678
		20.39	0.68536	20.39	1.13022
		20.4	0.7108	20.4	1.12632
		20.41	0.70062	20.41	1.12207
		20.42	0.67914	20.42	1.11106
		20.43	0.68366	20.43	1.12552
		20.44	0.66897	20.44	1.12012
		20.45	0.69836	20.45	1.12207
		20.46	0.68536	20.46	1.11565
		20.47	0.6684	20.47	1.12207
		20.48	0.67575	20.48	1.12506
		20.49	0.6831	20.49	1.12575
		20.5	0.69158	20.5	1.12265
		20.51	0.69214	20.51	1.11576
		20.52	0.70684	20.52	1.11657
		20.53	0.69327	20.53	1.12976
		20.54	0.66388	20.54	1.13079
		20.55	0.67292	20.55	1.12207
		20.56	0.68366	20.56	1.12311
		20.57	0.68649	20.57	1.12678
		20.58	0.68027	20.58	1.12058
		20.59	0.68762	20.59	1.11209
		20.6	0.68592	20.6	1.11427
		20.61	0.68366	20.61	1.12471
		20.62	0.67575	20.62	1.1176
		20.63	0.68592	20.63	1.12012
		20.64	0.68253	20.64	1.1238
		20.65	0.69101	20.65	1.11473
		20.66	0.6814	20.66	1.1223
		20.67	0.68875	20.67	1.11496
		20.68	0.6831	20.68	1.11978
		20.69	0.68762	20.69	1.11519
		20.7	0.68932	20.7	1.11358
		20.71	0.67066	20.71	1.11611
		20.72	0.68084	20.72	1.1238
		20.73	0.68366	20.73	1.12689
		20.74	0.68197	20.74	1.12127
		20.75	0.67631	20.75	1.12483
		20.76	0.70175	20.76	1.11611
		20.77	0.68762	20.77	1.1028
		20.78	0.68762	20.78	1.11657
		20.79	0.66614	20.79	1.11519
		20.8	0.65879	20.8	1.12494
		20.81	0.68197	20.81	1.12047
		20.82	0.70062	20.82	1.10464
		20.83	0.69836	20.83	1.12012
		20.84	0.6831	20.84	1.11553
		20.85	0.68649	20.85	1.12196
		20.86	0.69836	20.86	1.11657
		20.87	0.68819	20.87	1.1254
		20.88	0.6814	20.88	1.11645
		20.89	0.68705	20.89	1.1207
		20.9	0.69553	20.9	1.11049
		20.91	0.7091	20.91	1.12024
		20.92	0.68592	20.92	1.12322
		20.93	0.68819	20.93	1.1145
		20.94	0.68027	20.94	1.12173
		20.95	0.6944	20.95	1.10957
		20.96	0.69893	20.96	1.12575
		20.97	0.70854	20.97	1.11439
		20.98	0.65822	20.98	1.12001
		20.99	0.6684	20.99	1.11553
		21	0.70062	21	1.11794
		21.01	0.68084	21.01	1.12322
		21.02	0.6814	21.02	1.1145
		21.03	0.68366	21.03	1.11427
		21.04	0.68649	21.04	1.11553
		21.05	0.70458	21.05	1.1137
		21.06	0.67971	21.06	1.11852
		21.07	0.68536	21.07	1.11496
		21.08	0.67518	21.08	1.11531
		21.09	0.66614	21.09	1.11232
		21.1	0.67631	21.1	1.12024
		21.11	0.69214	21.11	1.10968
		21.12	0.6944	21.12	1.11519
		21.13	0.68197	21.13	1.12139
		21.14	0.69101	21.14	1.11668
		21.15	0.68705	21.15	1.11932
		21.16	0.68366	21.16	1.11427
		21.17	0.70175	21.17	1.11932
		21.18	0.69045	21.18	1.11668
		21.19	0.68084	21.19	1.11152
		21.2	0.67405	21.2	1.11531
		21.21	0.69271	21.21	1.11691
		21.22	0.65766	21.22	1.11852
		21.23	0.66614	21.23	1.11691
		21.24	0.66897	21.24	1.11565
		21.25	0.69158	21.25	1.12081
		21.26	0.67575	21.26	1.10877
		21.27	0.67462	21.27	1.10888
		21.28	0.69497	21.28	1.11358
		21.29	0.6961	21.29	1.12162
		21.3	0.67858	21.3	1.11117
		21.31	0.68423	21.31	1.11576
		21.32	0.68592	21.32	1.11737
		21.33	0.68027	21.33	1.12047
		21.34	0.69553	21.34	1.12127
		21.35	0.68366	21.35	1.11152
		21.36	0.67123	21.36	1.12012
		21.37	0.67631	21.37	1.11553
		21.38	0.67744	21.38	1.11049
		21.39	0.68875	21.39	1.1106
		21.4	0.69893	21.4	1.11634
		21.41	0.68592	21.41	1.12253
		21.42	0.6684	21.42	1.11129
		21.43	0.70854	21.43	1.11622
		21.44	0.69497	21.44	1.10452
		21.45	0.69666	21.45	1.1168
		21.46	0.68592	21.46	1.11221
		21.47	0.67914	21.47	1.11049
		21.48	0.69214	21.48	1.11668
		21.49	0.6667	21.49	1.1137
		21.5	0.6701	21.5	1.11335
		21.51	0.68084	21.51	1.10911
		21.52	0.68366	21.52	1.10636
		21.53	0.67631	21.53	1.11255
		21.54	0.67349	21.54	1.11049
		21.55	0.65314	21.55	1.1129
		21.56	0.67292	21.56	1.11531
		21.57	0.67575	21.57	1.10819
		21.58	0.66897	21.58	1.10682
		21.59	0.68649	21.59	1.11668
		21.6	0.6961	21.6	1.10785
		21.61	0.6831	21.61	1.11852
		21.62	0.68649	21.62	1.10808
		21.63	0.68705	21.63	1.10429
		21.64	0.69723	21.64	1.10544
		21.65	0.68762	21.65	1.11611
		21.66	0.70006	21.66	1.10796
		21.67	0.69101	21.67	1.10888
		21.68	0.68649	21.68	1.10991
		21.69	0.69497	21.69	1.10429
		21.7	0.70006	21.7	1.11049
		21.71	0.68479	21.71	1.11496
		21.72	0.69893	21.72	1.10693
		21.73	0.6814	21.73	1.10303
		21.74	0.67518	21.74	1.10326
		21.75	0.68253	21.75	1.11209
		21.76	0.68592	21.76	1.10418
		21.77	0.67971	21.77	1.11255
		21.78	0.67575	21.78	1.11129
		21.79	0.67462	21.79	1.11072
		21.8	0.67462	21.8	1.11106
		21.81	0.69836	21.81	1.102
		21.82	0.68479	21.82	1.10785
		21.83	0.68649	21.83	1.10934
		21.84	0.68932	21.84	1.10704
		21.85	0.67858	21.85	1.11714
		21.86	0.6831	21.86	1.10142
		21.87	0.67971	21.87	1.11381
		21.88	0.67236	21.88	1.10613
		21.89	0.68479	21.89	1.1114
		21.9	0.68366	21.9	1.10521
		21.91	0.66105	21.91	1.10085
		21.92	0.6701	21.92	1.10773
		21.93	0.6701	21.93	1.11588
		21.94	0.67914	21.94	1.10796
		21.95	0.68819	21.95	1.09901
		21.96	0.68253	21.96	1.11714
		21.97	0.67518	21.97	1.10704
		21.98	0.68423	21.98	1.10406
		21.99	0.6814	21.99	1.11095
		22	0.67462	22	1.10578
		22.01	0.67066	22.01	1.10601
		22.02	0.70345	22.02	1.10464
		22.03	0.6701	22.03	1.10865
		22.04	0.68027	22.04	1.11186
		22.05	0.66953	22.05	1.10349
		22.06	0.69271	22.06	1.10234
		22.07	0.6701	22.07	1.10154
		22.08	0.6701	22.08	1.10291
		22.09	0.69553	22.09	1.11106
		22.1	0.6831	22.1	1.10119
		22.11	0.68592	22.11	1.09729
		22.12	0.66953	22.12	1.09385
		22.13	0.67858	22.13	1.10406
		22.14	0.67349	22.14	1.10922
		22.15	0.69384	22.15	1.10831
		22.16	0.66444	22.16	1.10257
		22.17	0.67405	22.17	1.0997
		22.18	0.69101	22.18	1.09913
		22.19	0.68536	22.19	1.09913
		22.2	0.68253	22.2	1.10177
		22.21	0.68084	22.21	1.11129
		22.22	0.6944	22.22	1.1137
		22.23	0.67971	22.23	1.10647
		22.24	0.68027	22.24	1.10372
		22.25	0.67236	22.25	1.10395
		22.26	0.68649	22.26	1.10291
		22.27	0.67066	22.27	1.10291
		22.28	0.68875	22.28	1.10418
		22.29	0.68479	22.29	1.10211
		22.3	0.67518	22.3	1.10108
		22.31	0.66557	22.31	1.09982
		22.32	0.68423	22.32	1.09362
		22.33	0.66897	22.33	1.09351
		22.34	0.67971	22.34	1.10486
		22.35	0.67462	22.35	1.10337
		22.36	0.68366	22.36	1.10383
		22.37	0.67801	22.37	1.09729
		22.38	0.66218	22.38	1.10234
		22.39	0.6701	22.39	1.10314
		22.4	0.68592	22.4	1.09442
		22.41	0.6667	22.41	1.10693
		22.42	0.65257	22.42	1.09305
		22.43	0.67349	22.43	1.10119
		22.44	0.6667	22.44	1.09442
		22.45	0.66897	22.45	1.10234
		22.46	0.66614	22.46	1.09798
		22.47	0.66218	22.47	1.09626
[truncated: 953 more rows]

## Sheet: Figs. 5a-f
Fig. 5a						Fig. 5b							Fig. 5c				Fig. 5d				Fig. 5e						Fig. 5f
Potential (V vs. RHE)	close-DAE-Bpy-CoPor Current density (mA cm-2)	Potential (V vs. RHE)	open-DAE-Bpy-CoPor Current density (mA cm-2)	Potential (V vs. RHE)	Bpy-CoPor Current density (mA cm-2)	Potential (V vs. RHE)	close-DAE-BPy-CoPor FECO (%)	Error bars	open-DAE-BPy-CoPor FECO (%)	Error bars	BPy-CoPor FECO (%)	Error bars	Potential (V vs. RHE)	close-DAE-BPy-CoPor jCO (mA cm-2)	open-DAE-BPy-CoPor jCO (mA cm-2)	BPy-CoPor jCO (mA cm-2)	time (h)	close-DAE-Bpy-CoPor Current density (mA cm-2)	time (h)	FECO (%)	Potential (V vs. RHE)	Co-TAPP FECO (%)	COF-366(Co) FECO (%)	BPy-CoPor FECO (%)	close-DAE-BPy-CoPor FECO (%)	open-DAE-BPy-CoPor FECO (%)	Potential (V vs. RHE)	close-DAE-BPy-CoPor jCO (mA cm-2)	open-DAE-BPy-CoPor jCO (mA cm-2)	BPy-CoPor jCO (mA cm-2)
0.4	4.772	0.4	4.03	0.4	3.518	-0.5	81.4	8.1	82.4	3.23	43.2	13.7	-0.5	-1.1	-0.6	-0.62	0.000111111	-10.18	2	97.2	-0.5	0.19	0.74	8.26	7.49		-0.5	-0.47711	--	--
0.399	4.378	0.399	3.727	0.399	3.229	-0.6	96.3	1.3	94.3	0.57	88.9	6.7	-0.6	-3.1	-2.1	-1.8	0.000222222	-9.988	4	93.1	-0.6	8.04	2.96	0.45	30.4	13.8	-0.6	-2.64176	-1.04328	-0.07875
0.398	4.025	0.398	3.45	0.398	2.977	-0.7	98	0.58	95.2	2.27	94.1	2.1	-0.7	-5.2	-4	-2.72	0.000333333	-9.942	6	92.3	-0.7	15.5	7.05	11.4	59.4	36.4	-0.7	-6.534	-3.47256	-2.2686
0.397	3.723	0.397	3.19	0.397	2.77	-0.8	96.9	2.02	94	2.41	88.8	2.03	-0.8	-6.5	-4.8	-3.3	0.000444444	-9.864	8	93.1	-0.8	21.3	13.3	14.3	79.8	56.1	-0.8	-10.9326	-6.7881	-3.1889
0.396	3.48	0.396	2.979	0.396	2.584	-0.9	89.2	1.37	89.6	1.5	79.6	5.37	-0.9	-9.5	-7.8	-5.3	0.000555556	-9.789	10	89.3	-0.9	25.7	18.9	18.5	87.4	62.4	-0.9	-15.295	-9.7968	-4.4215
0.395	3.234	0.395	2.789	0.395	2.421												0.000666667	-9.655	12	90.1	-1	29.5	26.2	25.9	90.5	74.6	-1	-20.091	-15.293	-7.3556
0.394	3.047	0.394	2.589	0.394	2.275												0.000777778	-9.688	14	89.6	-1.1	32.4	28.3	26	82.5	75.3	-1.1	-23.1825	-19.7286	-8.086
0.393	2.874	0.393	2.443	0.393	2.145												0.000888889	-9.591	16	86.4	-1.2	35.6	31.6			70
0.392	2.725	0.392	2.326	0.392	2.026												0.001	-9.635	18	86.9
0.391	2.567	0.391	2.197	0.391	1.921												0.00111	-9.693	20	87
0.39	2.432	0.39	2.093	0.39	1.828												0.00122	-9.605	22	83.5
0.389	2.319	0.389	1.975	0.389	1.74												0.00133	-9.557	24	82.6
0.388	2.216	0.388	1.88	0.388	1.661												0.00144	-9.588
0.387	2.13	0.387	1.819	0.387	1.589												0.00156	-9.559
0.386	2.03	0.386	1.734	0.386	1.52												0.00167	-9.536
0.385	1.941	0.385	1.67	0.385	1.458												0.00178	-9.537
0.384	1.858	0.384	1.598	0.384	1.399												0.00189	-9.602
0.383	1.788	0.383	1.526	0.383	1.344												0.002	-9.439
0.382	1.742	0.382	1.468	0.382	1.293												0.00211	-9.545
0.381	1.679	0.381	1.414	0.381	1.245												0.00222	-9.543
0.38	1.62	0.38	1.367	0.38	1.204												0.00233	-9.584
0.379	1.552	0.379	1.32	0.379	1.16												0.00244	-9.502
0.378	1.496	0.378	1.264	0.378	1.122												0.00256	-9.524
0.377	1.445	0.377	1.217	0.377	1.085												0.00267	-9.478
0.376	1.399	0.376	1.185	0.376	1.05												0.00278	-9.498
0.375	1.365	0.375	1.138	0.375	1.015												0.00289	-9.524
0.374	1.323	0.374	1.115	0.374	0.9847												0.003	-9.465
0.373	1.282	0.373	1.079	0.373	0.9551												0.00311	-9.452
0.372	1.239	0.372	1.052	0.372	0.9257												0.00322	-9.445
0.371	1.198	0.371	1.02	0.371	0.8992												0.00333	-9.443
0.37	1.173	0.37	0.9898	0.37	0.8718												0.00344	-9.444
0.369	1.135	0.369	0.9592	0.369	0.849												0.00356	-9.419
0.368	1.103	0.368	0.9224	0.368	0.8255												0.00367	-9.384
0.367	1.082	0.367	0.8983	0.367	0.8033												0.00378	-9.367
0.366	1.057	0.366	0.8677	0.366	0.7804												0.00389	-9.374
0.365	1.038	0.365	0.8568	0.365	0.7604												0.004	-9.458
0.364	1.005	0.364	0.8325	0.364	0.7413												0.00411	-9.47
0.363	0.9688	0.363	0.8066	0.363	0.7225												0.00422	-9.4
0.362	0.9428	0.362	0.7836	0.362	0.704												0.00433	-9.343
0.361	0.9189	0.361	0.7645	0.361	0.6855												0.00444	-9.471
0.36	0.9041	0.36	0.7474	0.36	0.6684												0.00456	-9.53
0.359	0.8814	0.359	0.7298	0.359	0.6532												0.00467	-9.428
0.358	0.8598	0.358	0.7106	0.358	0.6363												0.00478	-9.424
0.357	0.8261	0.357	0.6919	0.357	0.6215												0.00489	-9.395
0.356	0.8124	0.356	0.6747	0.356	0.6071												0.005	-9.435
0.355	0.8008	0.355	0.6583	0.355	0.5941												0.00511	-9.424
0.354	0.7753	0.354	0.6442	0.354	0.5798												0.00522	-9.438
0.353	0.7619	0.353	0.6301	0.353	0.5667												0.00533	-9.373
0.352	0.7556	0.352	0.6157	0.352	0.5538												0.00544	-9.434
0.351	0.7299	0.351	0.6011	0.351	0.542												0.00556	-9.437
0.35	0.7183	0.35	0.5844	0.35	0.5293												0.00567	-9.429
0.349	0.6962	0.349	0.5738	0.349	0.5185												0.00578	-9.351
0.348	0.6835	0.348	0.5594	0.348	0.5076												0.00589	-9.382
0.347	0.6703	0.347	0.5461	0.347	0.4956												0.006	-9.455
0.346	0.6473	0.346	0.5335	0.346	0.4852												0.00611	-9.396
0.345	0.6427	0.345	0.5235	0.345	0.4762												0.00622	-9.357
0.344	0.6303	0.344	0.5112	0.344	0.4648												0.00633	-9.357
0.343	0.6084	0.343	0.5008	0.343	0.4545												0.00644	-9.372
0.342	0.581	0.342	0.4899	0.342	0.4469												0.00656	-9.412
0.341	0.5966	0.341	0.4784	0.341	0.438												0.00667	-9.391
0.34	0.5782	0.34	0.4702	0.34	0.4293												0.00678	-9.339
0.339	0.5756	0.339	0.4552	0.339	0.421												0.00689	-9.316
0.338	0.5643	0.338	0.4451	0.338	0.4124												0.007	-9.391
0.337	0.5523	0.337	0.4381	0.337	0.4043												0.00711	-9.452
0.336	0.538	0.336	0.4321	0.336	0.3958												0.00722	-9.403
0.335	0.5301	0.335	0.4252	0.335	0.3897												0.00733	-9.38
0.334	0.506	0.334	0.4106	0.334	0.381												0.00744	-9.336
0.333	0.5106	0.333	0.4058	0.333	0.374												0.00756	-9.394
0.332	0.4859	0.332	0.3964	0.332	0.3675												0.00767	-9.412
0.331	0.4819	0.331	0.3904	0.331	0.3607												0.00778	-9.392
0.33	0.4799	0.33	0.381	0.33	0.3526												0.00789	-9.419
0.329	0.4734	0.329	0.3745	0.329	0.3461												0.008	-9.316
0.328	0.4542	0.328	0.3652	0.328	0.3405												0.00811	-9.425
0.327	0.4487	0.327	0.3568	0.327	0.3332												0.00822	-9.449
0.326	0.439	0.326	0.3499	0.326	0.3284												0.00833	-9.332
0.325	0.427	0.325	0.3448	0.325	0.3218												0.00844	-9.398
0.324	0.4246	0.324	0.3385	0.324	0.3158												0.00856	-9.386
0.323	0.4231	0.323	0.3344	0.323	0.3098												0.00867	-9.395
0.322	0.4081	0.322	0.326	0.322	0.3046												0.00878	-9.448
0.321	0.3922	0.321	0.319	0.321	0.2983												0.00889	-9.383
0.32	0.3988	0.32	0.3133	0.32	0.2936												0.009	-9.31
0.319	0.3876	0.319	0.3057	0.319	0.2876												0.00911	-9.347
0.318	0.3771	0.318	0.299	0.318	0.2833												0.00922	-9.341
0.317	0.3832	0.317	0.292	0.317	0.2791												0.00933	-9.275
0.316	0.3709	0.316	0.2886	0.316	0.2737												0.00944	-9.344
0.315	0.3626	0.315	0.283	0.315	0.2692												0.00956	-9.3
0.314	0.3582	0.314	0.2793	0.314	0.2642												0.00967	-9.268
0.313	0.3456	0.313	0.2758	0.313	0.2598												0.00978	-9.243
0.312	0.3431	0.312	0.2688	0.312	0.2552												0.00989	-9.316
0.311	0.3458	0.311	0.2623	0.311	0.2522												0.01	-9.353
0.31	0.3355	0.31	0.2573	0.31	0.2471												0.01011	-9.347
0.309	0.3218	0.309	0.2539	0.309	0.2424												0.01022	-9.316
0.308	0.3316	0.308	0.2489	0.308	0.2397												0.01033	-9.434
0.307	0.3278	0.307	0.2451	0.307	0.2351												0.01044	-9.352
0.306	0.3066	0.306	0.2388	0.306	0.2307												0.01056	-9.414
0.305	0.3108	0.305	0.2337	0.305	0.2266												0.01067	-9.377
0.304	0.3032	0.304	0.2322	0.304	0.2235												0.01078	-9.338
0.303	0.2968	0.303	0.2262	0.303	0.2191												0.01089	-9.285
0.302	0.2839	0.302	0.2242	0.302	0.2153												0.011	-9.335
0.301	0.2765	0.301	0.2176	0.301	0.2118												0.01111	-9.413
0.3	0.2763	0.3	0.2144	0.3	0.2084												0.01122	-9.278
0.299	0.2603	0.299	0.2098	0.299	0.2049												0.01133	-9.337
0.298	0.2478	0.298	0.2051	0.298	0.2019												0.01144	-9.387
0.297	0.273	0.297	0.2029	0.297	0.1992												0.01156	-9.319
0.296	0.2711	0.296	0.1983	0.296	0.1956												0.01167	-9.283
0.295	0.2546	0.295	0.1971	0.295	0.1914												0.01178	-9.353
0.294	0.2489	0.294	0.1922	0.294	0.1891												0.01189	-9.404
0.293	0.2459	0.293	0.1852	0.293	0.1854												0.012	-9.403
0.292	0.2453	0.292	0.1832	0.292	0.183												0.01211	-9.35
0.291	0.242	0.291	0.18	0.291	0.1801												0.01222	-9.277
0.29	0.2411	0.29	0.178	0.29	0.1766												0.01233	-9.365
0.289	0.2352	0.289	0.1741	0.289	0.1742												0.01244	-9.376
0.288	0.2307	0.288	0.1689	0.288	0.171												0.01256	-9.378
0.287	0.2215	0.287	0.167	0.287	0.1682												0.01267	-9.263
0.286	0.2121	0.286	0.1638	0.286	0.1653												0.01278	-9.407
0.285	0.2222	0.285	0.1606	0.285	0.1618												0.01289	-9.369
0.284	0.2189	0.284	0.1608	0.284	0.1598												0.013	-9.366
0.283	0.2148	0.283	0.156	0.283	0.1577												0.01311	-9.368
0.282	0.2116	0.282	0.1514	0.282	0.1553												0.01322	-9.371
0.281	0.2086	0.281	0.1489	0.281	0.1516												0.01333	-9.34
0.28	0.2036	0.28	0.1464	0.28	0.1497												0.01344	-9.424
0.279	0.1894	0.279	0.1455	0.279	0.1476												0.01356	-9.369
0.278	0.187	0.278	0.1428	0.278	0.1442												0.01367	-9.315
0.277	0.193	0.277	0.1399	0.277	0.1422												0.01378	-9.314
0.276	0.1863	0.276	0.1357	0.276	0.1405												0.01389	-9.391
0.275	0.1817	0.275	0.1314	0.275	0.1373												0.014	-9.278
0.274	0.1834	0.274	0.1288	0.274	0.1359												0.01411	-9.285
0.273	0.1781	0.273	0.1278	0.273	0.1333												0.01422	-9.299
0.272	0.1734	0.272	0.1246	0.272	0.1309												0.01433	-9.357
0.271	0.1737	0.271	0.1233	0.271	0.1296												0.01444	-9.323
0.27	0.171	0.27	0.1197	0.27	0.1279												0.01456	-9.256
0.269	0.1716	0.269	0.1166	0.269	0.1247												0.01467	-9.353
0.268	0.1625	0.268	0.1157	0.268	0.1226												0.01478	-9.275
0.267	0.1625	0.267	0.113	0.267	0.1209												0.01489	-9.086
0.266	0.1609	0.266	0.112	0.266	0.1193												0.015	-9.305
0.265	0.1559	0.265	0.1095	0.265	0.117												0.01511	-9.38
0.264	0.1395	0.264	0.1085	0.264	0.1149												0.01522	-9.323
0.263	0.1442	0.263	0.1048	0.263	0.1135												0.01533	-9.353
0.262	0.1537	0.262	0.1034	0.262	0.1116												0.01544	-9.335
0.261	0.1417	0.261	0.1009	0.261	0.1096												0.01556	-9.401
0.26	0.1376	0.26	0.09889	0.26	0.1084												0.01567	-9.256
0.259	0.1521	0.259	0.09607	0.259	0.1064												0.01578	-9.428
0.258	0.1442	0.258	0.09424	0.258	0.1041												0.01589	-9.329
0.257	0.1316	0.257	0.09351	0.257	0.1028												0.016	-9.364
0.256	0.1436	0.256	0.09004	0.256	0.1005												0.01611	-9.331
0.255	0.1301	0.255	0.08974	0.255	0.09935												0.01622	-9.397
0.254	0.1294	0.254	0.08782	0.254	0.09785												0.01633	-9.321
0.253	0.1365	0.253	0.08653	0.253	0.09624												0.01644	-9.319
0.252	0.1297	0.252	0.08307	0.252	0.09494												0.01656	-9.309
0.251	0.1315	0.251	0.08278	0.251	0.09168												0.01667	-9.322
0.25	0.1261	0.25	0.08014	0.25	0.0902												0.01678	-9.416
0.249	0.1171	0.249	0.0789	0.249	0.08949												0.01689	-9.358
0.248	0.1123	0.248	0.07607	0.248	0.08856												0.017	-9.39
0.247	0.1148	0.247	0.0752	0.247	0.0862												0.01711	-9.33
0.246	0.1222	0.246	0.07324	0.246	0.08508												0.01722	-9.368
0.245	0.1159	0.245	0.07118	0.245	0.08375												0.01733	-9.246
0.244	0.116	0.244	0.06997	0.244	0.08268												0.01744	-9.239
0.243	0.1116	0.243	0.068	0.243	0.08072												0.01756	-9.339
0.242	0.1085	0.242	0.06499	0.242	0.07978												0.01767	-9.258
0.241	0.1045	0.241	0.06483	0.241	0.07762												0.01778	-9.312
0.24	0.09053	0.24	0.06312	0.24	0.07704												0.01789	-9.298
0.239	0.09132	0.239	0.06178	0.239	0.07461												0.018	-9.219
0.238	0.1023	0.238	0.06081	0.238	0.07358												0.01811	-9.351
0.237	0.09951	0.237	0.05819	0.237	0.07292												0.01822	-9.309
0.236	0.09321	0.236	0.05624	0.236	0.07075												0.01833	-9.375
0.235	0.09226	0.235	0.05435	0.235	0.07027												0.01844	-9.303
0.234	0.08801	0.234	0.0544	0.234	0.06914												0.01856	-9.366
0.233	0.08172	0.233	0.05376	0.233	0.06785												0.01867	-9.317
0.232	0.09431	0.232	0.05186	0.232	0.06618												0.01878	-9.348
0.231	0.08471	0.231	0.05175	0.231	0.06533												0.01889	-9.324
0.23	0.0877	0.23	0.04989	0.23	0.06348												0.019	-9.283
0.229	0.08833	0.229	0.04727	0.229	0.06269												0.01911	-9.284
0.228	0.07306	0.228	0.04677	0.228	0.06276												0.01922	-9.283
0.227	0.08423	0.227	0.0457	0.227	0.06048												0.01933	-9.332
0.226	0.06959	0.226	0.04353	0.226	0.0593												0.01944	-9.337
0.225	0.08786	0.225	0.04201	0.225	0.05859												0.01956	-9.269
0.224	0.07069	0.224	0.04075	0.224	0.05689												0.01967	-9.245
0.223	0.07432	0.223	0.03982	0.223	0.05619												0.01978	-9.276
0.222	0.05731	0.222	0.03857	0.222	0.05537												0.01989	-9.276
0.221	0.06849	0.221	0.03661	0.221	0.0539												0.02	-9.205
0.22	0.08376	0.22	0.03647	0.22	0.05314												0.02011	-9.296
0.219	0.01181	0.219	0.03543	0.219	0.05171												0.02022	-9.171
0.218	-0.01149	0.218	0.03506	0.218	0.05152												0.02033	-9.32
0.217	0.03055	0.217	0.03428	0.217	0.0502												0.02044	-9.313
0.216	0.06739	0.216	0.03219	0.216	0.04876												0.02056	-9.348
0.215	0.07274	0.215	0.02951	0.215	0.04838												0.02067	-9.309
0.214	0.07416	0.214	0.0294	0.214	0.04607												0.02078	-9.305
0.213	0.06818	0.213	0.02934	0.213	0.04581												0.02089	-9.276
0.212	0.05952	0.212	0.02786	0.212	0.04542												0.021	-9.24
0.211	0.05763	0.211	0.02625	0.211	0.04449												0.02111	-9.247
0.21	0.06865	0.21	0.02588	0.21	0.04365												0.02122	-9.302
0.209	0.05715	0.209	0.02488	0.209	0.04173												0.02133	-9.361
0.208	0.04109	0.208	0.02432	0.208	0.0415												0.02144	-9.268
0.207	0.03873	0.207	0.02363	0.207	0.04116												0.02156	-9.222
0.206	0.0518	0.206	0.02164	0.206	0.04056												0.02167	-9.233
0.205	0.0507	0.205	0.0193	0.205	0.03923												0.02178	-9.305
0.204	0.05542	0.204	0.01863	0.204	0.03877												0.02189	-9.171
0.203	0.04849	0.203	0.01772	0.203	0.03735												0.022	-9.287
0.202	0.04582	0.202	0.01747	0.202	0.03499												0.02211	-9.218
0.201	0.04314	0.201	0.01752	0.201	0.03525												0.02222	-9.147
0.2	0.04235	0.2	0.01701	0.2	0.03438												0.02233	-9.201
0.199	0.05731	0.199	0.01619	0.199	0.03417												0.02244	-9.14
0.198	0.05526	0.198	0.01411	0.198	0.03254												0.02256	-9.314
0.197	0.05778	0.197	0.01271	0.197	0.03186												0.02267	-9.284
0.196	0.05511	0.196	0.01164	0.196	0.03222												0.02278	-9.287
0.195	0.05101	0.195	0.01075	0.195	0.03096												0.02289	-9.24
0.194	0.0318	0.194	0.00975	0.194	0.03009												0.023	-9.256
0.193	0.0359	0.193	0.0094	0.193	0.02901												0.02311	-9.296
0.192	0.03133	0.192	0.00843	0.192	0.02727												0.02322	-9.315
0.191	0.04283	0.191	0.00738	0.191	0.0273												0.02333	-9.282
0.19	0.04597	0.19	0.00689	0.19	0.02663												0.02344	-9.232
0.189	0.04094	0.189	0.00698	0.189	0.0262												0.02356	-9.313
0.188	0.03558	0.188	0.0053	0.188	0.02468												0.02367	-9.309
0.187	0.02551	0.187	0.00372	0.187	0.02446												0.02378	-9.295
0.186	0.02944	0.186	0.00324	0.186	0.02394												0.02389	-9.328
0.185	0.03763	0.185	0.00236	0.185	0.02321												0.024	-9.294
0.184	0.03543	0.184	0.00173	0.184	0.02158												0.02411	-9.195
0.183	0.03684	0.183	0.00207	0.183	0.02152												0.02422	-9.165
0.182	0.02566	0.182	0.0008738	0.182	0.02061												0.02433	-9.313
0.181	0.00929	0.181	-0.0008738	0.181	0.02022												0.02444	-9.26
0.18	0.01291	0.18	-0.00181	0.18	0.01936												0.02456	-9.302
0.179	0.02645	0.179	-0.00181	0.179	0.01846												0.02467	-9.269
0.178	0.01952	0.178	-0.00222	0.178	0.01793												0.02478	-9.244
0.177	0.01937	0.177	-0.00324	0.177	0.01722												0.02489	-9.285
0.176	0.01826	0.176	-0.00594	0.176	0.0169												0.025	-9.263
0.175	0.02236	0.175	-0.00602	0.175	0.01547												0.02511	-9.174
0.174	0.02031	0.174	-0.00726	0.174	0.01579												0.02522	-9.274
0.173	0.00362	0.173	-0.00899	0.173	0.01403												0.02533	-9.212
0.172	0.01889	0.172	-0.00829	0.172	0.01463												0.02544	-9.312
0.171	0.02047	0.171	-0.00999	0.171	0.0146												0.02556	-9.3
0.17	0.01401	0.17	-0.01156	0.17	0.01328												0.02567	-9.254
0.169	0.02236	0.169	-0.00902	0.169	0.01212												0.02578	-9.279
0.168	0.01527	0.168	-0.0096	0.168	0.0116												0.02589	-9.322
0.167	0.02314	0.167	-0.01041	0.167	0.01194												0.026	-9.301
0.166	0.02047	0.166	-0.01219	0.166	0.01122												0.02611	-9.279
0.165	0.0148	0.165	-0.01238	0.165	0.00979												0.02622	-9.173
0.164	0.0137	0.164	-0.01263	0.164	0.01												0.02633	-9.205
0.163	0.00378	0.163	-0.01373	0.163	0.00834												0.02644	-9.24
0.162	0.00976	0.162	-0.01386	0.162	0.00743												0.02656	-9.321
0.161	0.00929	0.161	-0.01476	0.161	0.00796												0.02667	-9.258
0.16	-0.0126	0.16	-0.0156	0.16	0.00672												0.02678	-9.238
0.159	0.00614	0.159	-0.0165	0.159	0.00664												0.02689	-9.213
0.158	0.01212	0.158	-0.01838	0.158	0.0061												0.027	-9.27
0.157	0.00362	0.157	-0.01745	0.157	0.00596												0.02711	-9.212
0.156	0.00598	0.156	-0.01761	0.156	0.0053												0.02722	-9.169
0.155	-0.00236	0.155	-0.01814	0.155	0.00431												0.02733	-9.272
0.154	0.00346	0.154	-0.01876	0.154	0.00417												0.02744	-9.241
0.153	0.00535	0.153	-0.01882	0.153	0.00335												0.02756	-9.279
0.152	-0.00472	0.152	-0.01917	0.152	0.00214												0.02767	-9.266
0.151	3.129e-08	0.151	-0.01953	0.151	0.0018												0.02778	-9.295
0.15	-0.0003149	0.15	-0.0224	0.15	0.00124												0.02789	-9.223
0.149	-0.00252	0.149	-0.02204	0.149	0.0004015												0.028	-9.267
0.148	3.129e-08	0.148	-0.02204	0.148	0.00136												0.02811	-9.207
0.147	-0.00441	0.147	-0.022	0.147	-0.0004566												0.02822	-9.321
0.146	-0.00646	0.146	-0.02228	0.146	-0.0002519												0.02833	-9.338
0.145	-0.0003149	0.145	-0.02329	0.145	-0.00122												0.02844	-9.309
0.144	-0.01291	0.144	-0.02477	0.144	-0.0022												0.02856	-9.266
0.143	-0.00126	0.143	-0.02544	0.143	-0.00235												0.02867	-9.339
0.142	-0.00409	0.142	-0.02568	0.142	-0.00284												0.02878	-9.246
0.141	-0.00803	0.141	-0.02633	0.141	-0.00287												0.02889	-9.28
0.14	-0.00283	0.14	-0.02775	0.14	-0.00347												0.029	-9.242
0.139	-0.00835	0.139	-0.02788	0.139	-0.00501												0.02911	-9.199
0.138	-0.02031	0.138	-0.02797	0.138	-0.0054												0.02922	-9.307
0.137	-0.00976	0.137	-0.02963	0.137	-0.00516												0.02933	-9.226
0.136	-0.01165	0.136	-0.02911	0.136	-0.00621												0.02944	-9.255
0.135	-0.01716	0.135	-0.02932	0.135	-0.00624												0.02956	-9.259
0.134	-0.01055	0.134	-0.02983	0.134	-0.00705												0.02967	-9.32
0.133	-0.02	0.133	-0.03077	0.133	-0.00812												0.02978	-9.274
0.132	-0.01307	0.132	-0.03035	0.132	-0.00716												0.02989	-9.267
0.131	-0.01968	0.131	-0.0308	0.131	-0.00816												0.03	-9.327
0.13	-0.01811	0.13	-0.03194	0.13	-0.00798												0.03011	-9.274
0.129	-0.01874	0.129	-0.03405	0.129	-0.00826												0.03022	-9.301
0.128	-0.02299	0.128	-0.03465	0.128	-0.00913												0.03033	-9.308
0.127	-0.0096	0.127	-0.03445	0.127	-0.01001												0.03044	-9.181
0.126	-0.00504	0.126	-0.03388	0.126	-0.01005												0.03056	-9.235
0.125	-0.03558	0.125	-0.03394	0.125	-0.01055												0.03067	-9.272
0.124	-0.00772	0.124	-0.03428	0.124	-0.01042												0.03078	-9.201
0.123	-0.00472	0.123	-0.03513	0.123	-0.01172												0.03089	-9.207
0.122	-0.00913	0.122	-0.03517	0.122	-0.01213												0.031	-9.298
0.121	-0.00992	0.121	-0.03624	0.121	-0.01138												0.03111	-9.241
0.12	-0.02803	0.12	-0.03648	0.12	-0.01182												0.03122	-9.28
0.119	-0.04755	0.119	-0.03728	0.119	-0.01238												0.03133	-9.221
0.118	-0.03102	0.118	-0.03739	0.118	-0.01383												0.03144	-9.217
0.117	-0.02803	0.117	-0.03695	0.117	-0.01349												0.03156	-9.174
0.116	-0.02692	0.116	-0.03814	0.116	-0.01336												0.03167	-9.182
0.115	-0.02393	0.115	-0.03834	0.115	-0.01484												0.03178	-9.164
0.114	-0.01039	0.114	-0.03923	0.114	-0.01431												0.03189	-9.229
0.113	-0.01338	0.113	-0.03906	0.113	-0.01597												0.032	-9.198
0.112	-0.0159	0.112	-0.03941	0.112	-0.01569												0.03211	-9.258
0.111	-0.01449	0.111	-0.0402	0.111	-0.01635												0.03222	-9.222
0.11	-0.02031	0.11	-0.04169	0.11	-0.016												0.03233	-9.236
0.109	-0.03228	0.109	-0.04254	0.109	-0.01647												0.03244	-9.235
0.108	-0.02645	0.108	-0.04218	0.108	-0.01643												0.03256	-9.191
0.107	-0.02425	0.107	-0.04312	0.107	-0.01785												0.03267	-9.279
0.106	-0.03133	0.106	-0.04327	0.106	-0.01763												0.03278	-9.273
0.105	-0.03196	0.105	-0.04269	0.105	-0.01748												0.03289	-9.264
0.104	-0.01937	0.104	-0.04328	0.104	-0.01807												0.033	-9.217
0.103	-0.02787	0.103	-0.04336	0.103	-0.01946												0.03311	-9.275
0.102	-0.02897	0.102	-0.04401	0.102	-0.01918												0.03322	-9.263
0.101	-0.03795	0.101	-0.04527	0.101	-0.02017												0.03333	-9.218
0.1	-0.03306	0.1	-0.04521	0.1	-0.02065												0.03344	-9.198
0.099	-0.02488	0.099	-0.04652	0.099	-0.02052												0.03356	-9.247
0.098	-0.02598	0.098	-0.047	0.098	-0.02103												0.03367	-9.207
0.097	-0.02566	0.097	-0.04678	0.097	-0.02074												0.03378	-9.182
0.096	-0.02519	0.096	-0.04727	0.096	-0.02142												0.03389	-9.22
0.095	-0.03763	0.095	-0.04721	0.095	-0.02159												0.034	-9.227
0.094	-0.03857	0.094	-0.04682	0.094	-0.02195												0.03411	-9.116
0.093	-0.03842	0.093	-0.0475	0.093	-0.02307												0.03422	-9.183
0.092	-0.0422	0.092	-0.04712	0.092	-0.02283												0.03433	-9.168
0.091	-0.03102	0.091	-0.04759	0.091	-0.023												0.03444	-9.226
0.09	-0.02629	0.09	-0.04845	0.09	-0.02317												0.03456	-9.178
0.089	-0.037	0.089	-0.04939	0.089	-0.02361												0.03467	-9.183
0.088	-0.03291	0.088	-0.05056	0.088	-0.0243												0.03478	-9.2
0.087	-0.03275	0.087	-0.0502	0.087	-0.02433												0.03489	-9.211
0.086	-0.037	0.086	-0.05215	0.086	-0.02503												0.035	-9.16
0.085	-0.03732	0.085	-0.05206	0.085	-0.02527												0.03511	-9.211
0.084	-0.03527	0.084	-0.05198	0.084	-0.0255												0.03522	-9.162
0.083	-0.03873	0.083	-0.0532	0.083	-0.02621												0.03533	-9.187
0.082	-0.04046	0.082	-0.05361	0.082	-0.02728												0.03544	-9.17
0.081	-0.05038	0.081	-0.05367	0.081	-0.02781												0.03556	-9.221
0.08	-0.0359	0.08	-0.05326	0.08	-0.02673												0.03567	-9.237
0.079	-0.03873	0.079	-0.05282	0.079	-0.02723												0.03578	-9.165
0.078	-0.04519	0.078	-0.05303	0.078	-0.02709												0.03589	-9.153
0.077	-0.04157	0.077	-0.05393	0.077	-0.02717												0.036	-9.119
0.076	-0.04739	0.076	-0.05487	0.076	-0.02835												0.03611	-9.236
0.075	-0.04062	0.075	-0.05506	0.075	-0.02902												0.03622	-9.188
0.074	-0.0422	0.074	-0.05594	0.074	-0.02883												0.03633	-9.188
0.073	-0.03606	0.073	-0.05581	0.073	-0.02973												0.03644	-9.164
0.072	-0.04188	0.072	-0.05621	0.072	-0.02964												0.03656	-9.237
0.071	-0.04645	0.071	-0.05707	0.071	-0.02965												0.03667	-9.199
0.07	-0.04802	0.07	-0.05753	0.07	-0.03026												0.03678	-9.242
0.069	-0.04361	0.069	-0.05713	0.069	-0.02999												0.03689	-9.22
0.068	-0.04377	0.068	-0.05834	0.068	-0.03071												0.037	-9.14
0.067	-0.04771	0.067	-0.05858	0.067	-0.03066												0.03711	-9.131
0.066	-0.04786	0.066	-0.05996	0.066	-0.03102												0.03722	-9.237
0.065	-0.0592	0.065	-0.05955	0.065	-0.03114												0.03733	-9.286
0.064	-0.04739	0.064	-0.05992	0.064	-0.03321												0.03744	-9.227
0.063	-0.06046	0.063	-0.0595	0.063	-0.03196												0.03756	-9.218
0.062	-0.05149	0.062	-0.05855	0.062	-0.03225												0.03767	-9.151
0.061	-0.05054	0.061	-0.05888	0.061	-0.03365												0.03778	-9.136
0.06	-0.03983	0.06	-0.05974	0.06	-0.03325												0.03789	-9.215
0.059	-0.03905	0.059	-0.05937	0.059	-0.03328												0.038	-9.116
0.058	-0.04377	0.058	-0.05959	0.058	-0.03446												0.03811	-9.262
0.057	-0.04881	0.057	-0.0599	0.057	-0.03397												0.03822	-9.168
0.056	-0.0444	0.056	-0.06052	0.056	-0.03379												0.03833	-9.072
0.055	-0.04172	0.055	-0.06159	0.055	-0.03489												0.03844	-9.073
0.054	-0.05589	0.054	-0.0617	0.054	-0.03465												0.03856	-9.276
0.053	-0.0496	0.053	-0.06273	0.053	-0.03571												0.03867	-9.218
0.052	-0.05983	0.052	-0.06322	0.052	-0.03554												0.03878	-9.26
0.051	-0.0507	0.051	-0.0647	0.051	-0.03588												0.03889	-9.25
0.05	-0.05306	0.05	-0.0652	0.05	-0.03641												0.039	-9.135
0.049	-0.04881	0.049	-0.06479	0.049	-0.03643												0.03911	-9.205
0.048	-0.05023	0.048	-0.06462	0.048	-0.03698												0.03922	-9.211
0.047	-0.05511	0.047	-0.06504	0.047	-0.0371												0.03933	-9.235
0.046	-0.05889	0.046	-0.0645	0.046	-0.03669												0.03944	-9.184
0.045	-0.05259	0.045	-0.06414	0.045	-0.038												0.03956	-9.236
0.044	-0.04739	0.044	-0.06481	0.044	-0.03801												0.03967	-9.191
0.043	-0.05857	0.043	-0.06529	0.043	-0.03834												0.03978	-9.223
0.042	-0.06802	0.042	-0.0661	0.042	-0.03795												0.03989	-9.083
0.041	-0.06849	0.041	-0.0666	0.041	-0.03791												0.04	-9.154
0.04	-0.05747	0.04	-0.06658	0.04	-0.0385												0.04011	-9.188
0.039	-0.05086	0.039	-0.06737	0.039	-0.03935												0.04022	-9.265
0.038	-0.05306	0.038	-0.06692	0.038	-0.03859												0.04033	-9.167
0.037	-0.0581	0.037	-0.06674	0.037	-0.03945												0.04044	-9.283
0.036	-0.06282	0.036	-0.06781	0.036	-0.03938												0.04056	-9.239
0.035	-0.06424	0.035	-0.06794	0.035	-0.04043												0.04067	-9.22
0.034	-0.06991	0.034	-0.0693	0.034	-0.03988												0.04078	-9.211
0.033	-0.05889	0.033	-0.0677	0.033	-0.03991												0.04089	-9.231
0.032	-0.05841	0.032	-0.06832	0.032	-0.04091												0.041	-9.207
0.031	-0.06534	0.031	-0.06974	0.031	-0.04235												0.04111	-9.21
0.03	-0.05967	0.03	-0.06991	0.03	-0.04137												0.04122	-9.16
0.029	-0.05495	0.029	-0.06894	0.029	-0.04154												0.04133	-9.129
0.028	-0.06849	0.028	-0.06902	0.028	-0.04166												0.04144	-9.196
0.027	-0.06203	0.027	-0.06976	0.027	-0.04276												0.04156	-9.277
0.026	-0.05731	0.026	-0.07114	0.026	-0.04161												0.04167	-9.184
0.025	-0.0592	0.025	-0.07167	0.025	-0.0422												0.04178	-9.116
0.024	-0.0592	0.024	-0.07082	0.024	-0.04308												0.04189	-9.158
0.023	-0.05794	0.023	-0.07269	0.023	-0.04323												0.042	-9.177
0.022	-0.06282	0.022	-0.07113	0.022	-0.04322												0.04211	-9.184
0.021	-0.06172	0.021	-0.07175	0.021	-0.04417												0.04222	-9.19
0.02	-0.07164	0.02	-0.0718	0.02	-0.04462												0.04233	-9.196
0.019	-0.06707	0.019	-0.07134	0.019	-0.04394												0.04244	-9.111
0.018	-0.08156	0.018	-0.07136	0.018	-0.04398												0.04256	-9.167
0.017	-0.07369	0.017	-0.07263	0.017	-0.044												0.04267	-9.19
0.016	-0.06266	0.016	-0.07369	0.016	-0.04508												0.04278	-9.167
0.015	-0.06802	0.015	-0.07336	0.015	-0.04394												0.04289	-9.14
0.014	-0.05967	0.014	-0.07527	0.014	-0.04461												0.043	-9.108
0.013	-0.06455	0.013	-0.07466	0.013	-0.04572												0.04311	-9.155
0.012	-0.05164	0.012	-0.07439	0.012	-0.04531												0.04322	-9.186
0.011	-0.05164	0.011	-0.07509	0.011	-0.04612												0.04333	-9.131
0.01	-0.05778	0.01	-0.07558	0.01	-0.0456												0.04344	-9.217
0.009	-0.05731	0.009	-0.07627	0.009	-0.04645												0.04356	-9.15
0.008	-0.06078	0.008	-0.07729	0.008	-0.04689												0.04367	-9.179
0.007	-0.0603	0.007	-0.07662	0.007	-0.04774												0.04378	-9.225
0.006	-0.06046	0.006	-0.07681	0.006	-0.04794												0.04389	-9.196
0.005	-0.06329	0.005	-0.07687	0.005	-0.04671												0.044	-9.152
0.004	-0.07495	0.004	-0.07633	0.004	-0.0472												0.04411	-9.148
0.003	-0.06566	0.003	-0.07635	0.003	-0.04751												0.04422	-9.202
0.002	-0.06329	0.002	-0.07754	0.002	-0.04893												0.04433	-9.173
0.001	-0.06455	0.001	-0.0775	0.001	-0.04901												0.04444	-9.203
0	-0.06786	0	-0.07663	0	-0.04853												0.04456	-9.228
-0.001	-0.06865	-0.001	-0.07732	-0.001	-0.04933												0.04467	-9.209
-0.002	-0.0592	-0.002	-0.07793	-0.002	-0.04879												0.04478	-9.205
-0.003	-0.07762	-0.003	-0.07765	-0.003	-0.04907												0.04489	-9.202
-0.004	-0.07841	-0.004	-0.07769	-0.004	-0.04949												0.045	-9.229
-0.005	-0.06865	-0.005	-0.07773	-0.005	-0.05046												0.04511	-9.19
-0.006	-0.06644	-0.006	-0.07757	-0.006	-0.0503												0.04522	-9.185
-0.007	-0.07636	-0.007	-0.07781	-0.007	-0.05046												0.04533	-9.086
-0.008	-0.07211	-0.008	-0.07891	-0.008	-0.05093												0.04544	-9.18
-0.009	-0.0581	-0.009	-0.07981	-0.009	-0.05042												0.04556	-9.113
-0.01	-0.0603	-0.01	-0.08275	-0.01	-0.05045												0.04567	-9.205
-0.011	-0.06597	-0.011	-0.08297	-0.011	-0.0516												0.04578	-9.024
-0.012	-0.07006	-0.012	-0.08304	-0.012	-0.05186												0.04589	-9.147
-0.013	-0.08565	-0.013	-0.08298	-0.013	-0.05147												0.046	-9.228
-0.014	-0.07006	-0.014	-0.08307	-0.014	-0.05259												0.04611	-9.152
-0.015	-0.07085	-0.015	-0.0826	-0.015	-0.05217												0.04622	-9.094
-0.016	-0.07164	-0.016	-0.08249	-0.016	-0.05251												0.04633	-9.144
-0.017	-0.07164	-0.017	-0.08217	-0.017	-0.05249												0.04644	-9.162
-0.018	-0.07983	-0.018	-0.08386	-0.018	-0.05341												0.04656	-9.031
-0.019	-0.08534	-0.019	-0.08514	-0.019	-0.05359												0.04667	-9.118
-0.02	-0.08235	-0.02	-0.08364	-0.02	-0.05337												0.04678	-9.126
-0.021	-0.08439	-0.021	-0.08231	-0.021	-0.05391												0.04689	-9.157
-0.022	-0.07306	-0.022	-0.08136	-0.022	-0.05393												0.047	-9.125
-0.023	-0.08408	-0.023	-0.08076	-0.023	-0.05298												0.04711	-9.175
-0.024	-0.07148	-0.024	-0.08162	-0.024	-0.05418												0.04722	-9.221
-0.025	-0.07006	-0.025	-0.08367	-0.025	-0.05489												0.04733	-9.179
-0.026	-0.07117	-0.026	-0.0868	-0.026	-0.05475												0.04744	-9.067
-0.027	-0.08266	-0.027	-0.08557	-0.027	-0.05471												0.04756	-9.144
-0.028	-0.06629	-0.028	-0.08564	-0.028	-0.05512												0.04767	-9.129
-0.029	-0.0751	-0.029	-0.08649	-0.029	-0.05497												0.04778	-9.185
-0.03	-0.08266	-0.03	-0.0869	-0.03	-0.05593												0.04789	-9.203
-0.031	-0.07699	-0.031	-0.08559	-0.031	-0.05629												0.048	-9.04
-0.032	-0.07243	-0.032	-0.08439	-0.032	-0.05667												0.04811	-9.174
-0.033	-0.07888	-0.033	-0.08467	-0.033	-0.05609												0.04822	-9.145
-0.034	-0.07195	-0.034	-0.08383	-0.034	-0.0567												0.04833	-9.152
-0.035	-0.06849	-0.035	-0.08406	-0.035	-0.05711												0.04844	-9.146
-0.036	-0.07636	-0.036	-0.08464	-0.036	-0.05647												0.04856	-9.142
-0.037	-0.07872	-0.037	-0.08505	-0.037	-0.05811												0.04867	-9.162
-0.038	-0.07857	-0.038	-0.08652	-0.038	-0.05708												0.04878	-9.158
-0.039	-0.08754	-0.039	-0.08787	-0.039	-0.05731												0.04889	-9.096
-0.04	-0.07888	-0.04	-0.08662	-0.04	-0.05783												0.049	-9.113
-0.041	-0.074	-0.041	-0.08883	-0.041	-0.05841												0.04911	-9.12
-0.042	-0.07794	-0.042	-0.08991	-0.042	-0.05907												0.04922	-9.156
-0.043	-0.07479	-0.043	-0.09045	-0.043	-0.05856												0.04933	-9.155
-0.044	-0.09195	-0.044	-0.0903	-0.044	-0.05767												0.04944	-9.078
-0.045	-0.07605	-0.045	-0.08855	-0.045	-0.05847												0.04956	-9.002
-0.046	-0.07699	-0.046	-0.08812	-0.046	-0.0589												0.04967	-9.115
-0.047	-0.0814	-0.047	-0.08906	-0.047	-0.05959												0.04978	-9.128
-0.048	-0.08298	-0.048	-0.08836	-0.048	-0.05996												0.04989	-9.05
-0.049	-0.07495	-0.049	-0.08827	-0.049	-0.05931												0.05	-9.109
-0.05	-0.09762	-0.05	-0.08876	-0.05	-0.05921												0.05011	-9.145
-0.051	-0.08235	-0.051	-0.08945	-0.051	-0.06022												0.05022	-9.148
-0.052	-0.08455	-0.052	-0.08983	-0.052	-0.06039												0.05033	-9.076
-0.053	-0.09683	-0.053	-0.09064	-0.053	-0.06085												0.05044	-9.169
-0.054	-0.08361	-0.054	-0.09094	-0.054	-0.06072												0.05056	-9.142
-0.055	-0.07825	-0.055	-0.09008	-0.055	-0.06074												0.05067	-9.151
-0.056	-0.08219	-0.056	-0.09094	-0.056	-0.06156												0.05078	-9.067
-0.057	-0.09825	-0.057	-0.09293	-0.057	-0.06125												0.05089	-9.094
-0.058	-0.09258	-0.058	-0.09166	-0.058	-0.06218												0.051	-9.109
-0.059	-0.07951	-0.059	-0.09179	-0.059	-0.06171												0.05111	-9.122
-0.06	-0.07762	-0.06	-0.09131	-0.06	-0.06237												0.05122	-9.12
-0.061	-0.07794	-0.061	-0.09248	-0.061	-0.06359												0.05133	-9.137
-0.062	-0.08077	-0.062	-0.09203	-0.062	-0.0626												0.05144	-9.166
-0.063	-0.08187	-0.063	-0.09327	-0.063	-0.06308												0.05156	-9.109
-0.064	-0.08896	-0.064	-0.09415	-0.064	-0.0632												0.05167	-9.154
-0.065	-0.09872	-0.065	-0.0935	-0.065	-0.06295												0.05178	-9.085
-0.066	-0.09667	-0.066	-0.09391	-0.066	-0.06283												0.05189	-9.125
-0.067	-0.09116	-0.067	-0.09812	-0.067	-0.06418												0.052	-9.121
-0.068	-0.08597	-0.068	-0.1008	-0.068	-0.06518												0.05211	-9.076
-0.069	-0.09541	-0.069	-0.09505	-0.069	-0.06546												0.05222	-9.158
-0.07	-0.1088	-0.07	-0.09482	-0.07	-0.06502												0.05233	-9.136
-0.071	-0.08534	-0.071	-0.09682	-0.071	-0.06603												0.05244	-9.072
-0.072	-0.1014	-0.072	-0.09674	-0.072	-0.06513												0.05256	-9.016
-0.073	-0.07904	-0.073	-0.0972	-0.073	-0.06499												0.05267	-9.025
-0.074	-0.07746	-0.074	-0.09428	-0.074	-0.0667												0.05278	-9.037
-0.075	-0.08675	-0.075	-0.09596	-0.075	-0.06658												0.05289	-9.149
-0.076	-0.08691	-0.076	-0.09722	-0.076	-0.06689												0.053	-9.202
-0.077	-0.08156	-0.077	-0.1024	-0.077	-0.06739												0.05311	-9.096
-0.078	-0.08691	-0.078	-0.1053	-0.078	-0.06829												0.05322	-9.15
-0.079	-0.1074	-0.079	-0.1047	-0.079	-0.069												0.05333	-9.158
-0.08	-0.09368	-0.08	-0.1022	-0.08	-0.06875												0.05344	-9.106
-0.081	-0.09415	-0.081	-0.0999	-0.081	-0.0681												0.05356	-9.084
-0.082	-0.09715	-0.082	-0.09842	-0.082	-0.06771												0.05367	-9.071
-0.083	-0.09762	-0.083	-0.09614	-0.083	-0.06707												0.05378	-9.09
-0.084	-0.09195	-0.084	-0.09557	-0.084	-0.06798												0.05389	-9.079
-0.085	-0.08801	-0.085	-0.09662	-0.085	-0.06826												0.054	-9.168
-0.086	-0.08644	-0.086	-0.09789	-0.086	-0.06798												0.05411	-9.113
-0.087	-0.08581	-0.087	-0.1001	-0.087	-0.06822												0.05422	-9.11
-0.088	-0.1162	-0.088	-0.1003	-0.088	-0.06883												0.05433	-9.089
-0.089	-0.0973	-0.089	-0.1004	-0.089	-0.06905												0.05444	-9.149
-0.09	-0.0877	-0.09	-0.1017	-0.09	-0.06966												0.05456	-9.088
-0.091	-0.09872	-0.091	-0.1044	-0.091	-0.06862												0.05467	-9.093
-0.092	-0.09431	-0.092	-0.1032	-0.092	-0.06943												0.05478	-9.167
-0.093	-0.08943	-0.093	-0.104	-0.093	-0.06993												0.05489	-9.128
-0.094	-0.09195	-0.094	-0.1028	-0.094	-0.07006												0.055	-9.04
-0.095	-0.09541	-0.095	-0.1013	-0.095	-0.06935												0.05511	-9.144
-0.096	-0.1067	-0.096	-0.09981	-0.096	-0.0696												0.05522	-9.043
-0.097	-0.09163	-0.097	-0.1019	-0.097	-0.07071												0.05533	-9.129
-0.098	-0.09526	-0.098	-0.101	-0.098	-0.07102												0.05544	-9.1
-0.099	-0.09242	-0.099	-0.1017	-0.099	-0.07039												0.05556	-9.026
-0.1	-0.09368	-0.1	-0.1017	-0.1	-0.07												0.05567	-8.984
-0.101	-0.09557	-0.101	-0.1024	-0.101	-0.07114												0.05578	-9.043
-0.102	-0.09699	-0.102	-0.1021	-0.102	-0.07243												0.05589	-9.063
-0.103	-0.09589	-0.103	-0.1012	-0.103	-0.07125												0.056	-9.075
-0.104	-0.1102	-0.104	-0.1027	-0.104	-0.07158												0.05611	-9.078
-0.105	-0.08849	-0.105	-0.1037	-0.105	-0.07204												0.05622	-9.106
-0.106	-0.09179	-0.106	-0.1034	-0.106	-0.07269												0.05633	-9.093
-0.107	-0.09903	-0.107	-0.1041	-0.107	-0.07239												0.05644	-9.089
-0.108	-0.09006	-0.108	-0.1025	-0.108	-0.07228												0.05656	-9.03
-0.109	-0.09809	-0.109	-0.1043	-0.109	-0.07238												0.05667	-9.092
-0.11	-0.09982	-0.11	-0.1041	-0.11	-0.07229												0.05678	-9.089
-0.111	-0.1005	-0.111	-0.1038	-0.111	-0.07326												0.05689	-9.067
-0.112	-0.09494	-0.112	-0.1062	-0.112	-0.07396												0.057	-9.082
-0.113	-0.09589	-0.113	-0.1055	-0.113	-0.07344												0.05711	-9.136
-0.114	-0.1012	-0.114	-0.1059	-0.114	-0.07354												0.05722	-9.022
-0.115	-0.1113	-0.115	-0.1065	-0.115	-0.07417												0.05733	-9.091
-0.116	-0.1063	-0.116	-0.1066	-0.116	-0.07426												0.05744	-9.115
-0.117	-0.1069	-0.117	-0.1084	-0.117	-0.07437												0.05756	-9.11
-0.118	-0.0951	-0.118	-0.1083	-0.118	-0.07465												0.05767	-9.061
-0.119	-0.1019	-0.119	-0.1088	-0.119	-0.07404												0.05778	-9.137
-0.12	-0.09966	-0.12	-0.1091	-0.12	-0.07514												0.05789	-9.107
-0.121	-0.1074	-0.121	-0.1081	-0.121	-0.07544												0.058	-9.138
-0.122	-0.09652	-0.122	-0.1093	-0.122	-0.07521												0.05811	-9.177
-0.123	-0.0973	-0.123	-0.1082	-0.123	-0.07571												0.05822	-9.165
-0.124	-0.1003	-0.124	-0.1092	-0.124	-0.07538												0.05833	-9.124
-0.125	-0.1067	-0.125	-0.1098	-0.125	-0.07668												0.05844	-9.067
-0.126	-0.1056	-0.126	-0.1079	-0.126	-0.07554												0.05856	-9.086
-0.127	-0.1112	-0.127	-0.1093	-0.127	-0.07596												0.05867	-9.098
-0.128	-0.1031	-0.128	-0.1089	-0.128	-0.07704												0.05878	-9.083
-0.129	-0.1058	-0.129	-0.1085	-0.129	-0.07664												0.05889	-9.105
-0.13	-0.1107	-0.13	-0.1098	-0.13	-0.07619												0.059	-9.045
-0.131	-0.111	-0.131	-0.11	-0.131	-0.07655												0.05911	-9.058
-0.132	-0.1104	-0.132	-0.1092	-0.132	-0.07635												0.05922	-9.025
-0.133	-0.1119	-0.133	-0.1097	-0.133	-0.07687												0.05933	-9.007
-0.134	-0.1145	-0.134	-0.1117	-0.134	-0.07631												0.05944	-9.074
-0.135	-0.1096	-0.135	-0.1102	-0.135	-0.07713												0.05956	-8.999
-0.136	-0.1014	-0.136	-0.1109	-0.136	-0.07858												0.05967	-8.931
-0.137	-0.1119	-0.137	-0.1115	-0.137	-0.07813												0.05978	-9.043
-0.138	-0.1146	-0.138	-0.1132	-0.138	-0.07809												0.05989	-9.176
-0.139	-0.1123	-0.139	-0.1124	-0.139	-0.0782												0.06	-9.122
-0.14	-0.1045	-0.14	-0.1108	-0.14	-0.07824												0.06011	-9.111
-0.141	-0.1108	-0.141	-0.1102	-0.141	-0.07854												0.06022	-9.13
-0.142	-0.1001	-0.142	-0.1119	-0.142	-0.07783												0.06033	-9.024
-0.143	-0.1027	-0.143	-0.1156	-0.143	-0.07901												0.06044	-9.033
-0.144	-0.1107	-0.144	-0.117	-0.144	-0.0788												0.06056	-9.057
-0.145	-0.1223	-0.145	-0.1134	-0.145	-0.07918												0.06067	-9.094
-0.146	-0.114	-0.146	-0.1124	-0.146	-0.07979												0.06078	-9.124
-0.147	-0.114	-0.147	-0.1131	-0.147	-0.07938												0.06089	-9.065
-0.148	-0.1063	-0.148	-0.1161	-0.148	-0.0805												0.061	-8.997
-0.149	-0.1066	-0.149	-0.1147	-0.149	-0.08063												0.06111	-9.143
-0.15	-0.108	-0.15	-0.1143	-0.15	-0.08066												0.06122	-9.116
-0.151	-0.1115	-0.151	-0.1138	-0.151	-0.0805												0.06133	-9.171
-0.152	-0.1269	-0.152	-0.1122	-0.152	-0.08032												0.06144	-9.119
-0.153	-0.1197	-0.153	-0.1142	-0.153	-0.08031												0.06156	-9.12
-0.154	-0.1072	-0.154	-0.1151	-0.154	-0.08045												0.06167	-9.111
-0.155	-0.1134	-0.155	-0.1143	-0.155	-0.08116												0.06178	-9.113
-0.156	-0.1094	-0.156	-0.1139	-0.156	-0.08156												0.06189	-9.071
-0.157	-0.1134	-0.157	-0.1148	-0.157	-0.08256												0.062	-9.091
-0.158	-0.1146	-0.158	-0.1165	-0.158	-0.08217												0.06211	-9.039
-0.159	-0.1148	-0.159	-0.1137	-0.159	-0.08153												0.06222	-9.131
-0.16	-0.1134	-0.16	-0.1159	-0.16	-0.08301												0.06233	-9.011
-0.161	-0.1107	-0.161	-0.118	-0.161	-0.08252												0.06244	-9.118
-0.162	-0.1137	-0.162	-0.1203	-0.162	-0.0831												0.06256	-9.082
-0.163	-0.119	-0.163	-0.1203	-0.163	-0.08353												0.06267	-9.04
-0.164	-0.1167	-0.164	-0.1182	-0.164	-0.08299												0.06278	-9.074
-0.165	-0.1138	-0.165	-0.1197	-0.165	-0.08299												0.06289	-9.087
-0.166	-0.136	-0.166	-0.1195	-0.166	-0.08291												0.063	-9.064
-0.167	-0.1151	-0.167	-0.1189	-0.167	-0.08383												0.06311	-9.062
-0.168	-0.1204	-0.168	-0.1199	-0.168	-0.08411												0.06322	-8.995
-0.169	-0.1165	-0.169	-0.12	-0.169	-0.08349												0.06333	-9.048
-0.17	-0.1236	-0.17	-0.1176	-0.17	-0.08431												0.06344	-9.03
-0.171	-0.1159	-0.171	-0.1193	-0.171	-0.08542												0.06356	-9.097
-0.172	-0.1184	-0.172	-0.119	-0.172	-0.08531												0.06367	-8.93
-0.173	-0.1256	-0.173	-0.1186	-0.173	-0.08538												0.06378	-9.036
-0.174	-0.1301	-0.174	-0.1185	-0.174	-0.08489												0.06389	-9.052
-0.175	-0.1297	-0.175	-0.12	-0.175	-0.08479												0.064	-9.052
-0.176	-0.1184	-0.176	-0.1205	-0.176	-0.08582												0.06411	-9.061
-0.177	-0.1198	-0.177	-0.1228	-0.177	-0.08646												0.06422	-9.002
-0.178	-0.1195	-0.178	-0.1243	-0.178	-0.08583												0.06433	-9.011
-0.179	-0.117	-0.179	-0.1255	-0.179	-0.08777												0.06444	-9.111
-0.18	-0.1198	-0.18	-0.1245	-0.18	-0.08653												0.06456	-9.096
-0.181	-0.1195	-0.181	-0.126	-0.181	-0.08723												0.06467	-9.01
-0.182	-0.1233	-0.182	-0.1262	-0.182	-0.08803												0.06478	-8.995
-0.183	-0.1204	-0.183	-0.1236	-0.183	-0.08813												0.06489	-9.044
-0.184	-0.125	-0.184	-0.1241	-0.184	-0.08812												0.065	-9.072
-0.185	-0.1316	-0.185	-0.1231	-0.185	-0.08787												0.06511	-9.034
-0.186	-0.125	-0.186	-0.1242	-0.186	-0.08763												0.06522	-9.107
-0.187	-0.1334	-0.187	-0.1239	-0.187	-0.08757												0.06533	-9.008
-0.188	-0.134	-0.188	-0.122	-0.188	-0.08868												0.06544	-9.045
-0.189	-0.116	-0.189	-0.1236	-0.189	-0.08812												0.06556	-9.008
-0.19	-0.114	-0.19	-0.126	-0.19	-0.08905												0.06567	-9.005
-0.191	-0.1222	-0.191	-0.1277	-0.191	-0.08801												0.06578	-9.097
-0.192	-0.1216	-0.192	-0.1284	-0.192	-0.0886												0.06589	-9.048
-0.193	-0.1149	-0.193	-0.1294	-0.193	-0.08909												0.066	-9.105
-0.194	-0.1206	-0.194	-0.1317	-0.194	-0.08982												0.06611	-9.041
-0.195	-0.1134	-0.195	-0.1316	-0.195	-0.08991												0.06622	-9.058
-0.196	-0.1156	-0.196	-0.1306	-0.196	-0.0897												0.06633	-9.11
-0.197	-0.1253	-0.197	-0.132	-0.197	-0.0911												0.06644	-9.068
-0.198	-0.1354	-0.198	-0.1299	-0.198	-0.09107												0.06656	-8.994
-0.199	-0.1212	-0.199	-0.1272	-0.199	-0.09016												0.06667	-9.015
-0.2	-0.1201	-0.2	-0.1266	-0.2	-0.09027												0.06678	-9.089
-0.201	-0.122	-0.201	-0.1279	-0.201	-0.09129												0.06689	-9.011
-0.202	-0.1318	-0.202	-0.1299	-0.202	-0.09115												0.067	-8.928
-0.203	-0.1356	-0.203	-0.1312	-0.203	-0.09194												0.06711	-9.035
-0.204	-0.1255	-0.204	-0.1332	-0.204	-0.0924												0.06722	-9.081
-0.205	-0.1165	-0.205	-0.1339	-0.205	-0.092												0.06733	-9.022
-0.206	-0.1299	-0.206	-0.1326	-0.206	-0.0929												0.06744	-9.023
-0.207	-0.1228	-0.207	-0.1309	-0.207	-0.09234												0.06756	-9.056
-0.208	-0.1216	-0.208	-0.1298	-0.208	-0.09263												0.06767	-9.081
-0.209	-0.1275	-0.209	-0.1318	-0.209	-0.09282												0.06778	-9.048
-0.21	-0.125	-0.21	-0.1328	-0.21	-0.09407												0.06789	-9.082
-0.211	-0.142	-0.211	-0.1328	-0.211	-0.09399												0.068	-9.058
-0.212	-0.1321	-0.212	-0.1322	-0.212	-0.09397												0.06811	-9.019
-0.213	-0.1258	-0.213	-0.1349	-0.213	-0.09423												0.06822	-8.977
-0.214	-0.1274	-0.214	-0.1359	-0.214	-0.09483												0.06833	-9.015
-0.215	-0.1154	-0.215	-0.1356	-0.215	-0.09484												0.06844	-9.056
-0.216	-0.1315	-0.216	-0.1354	-0.216	-0.09538												0.06856	-9.041
-0.217	-0.1233	-0.217	-0.1339	-0.217	-0.09455												0.06867	-9.023
-0.218	-0.1277	-0.218	-0.1321	-0.218	-0.09456												0.06878	-9.061
-0.219	-0.1406	-0.219	-0.1351	-0.219	-0.09516												0.06889	-9.002
-0.22	-0.128	-0.22	-0.1377	-0.22	-0.09582												0.069	-9.009
-0.221	-0.1263	-0.221	-0.1366	-0.221	-0.09695												0.06911	-9.05
-0.222	-0.129	-0.222	-0.1397	-0.222	-0.09607												0.06922	-9.024
-0.223	-0.125	-0.223	-0.142	-0.223	-0.09585												0.06933	-9.061
-0.224	-0.1393	-0.224	-0.1433	-0.224	-0.0967												0.06944	-8.994
-0.225	-0.1393	-0.225	-0.1413	-0.225	-0.09663												0.06956	-9.046
-0.226	-0.1404	-0.226	-0.1405	-0.226	-0.09699												0.06967	-9.06
-0.227	-0.1338	-0.227	-0.1375	-0.227	-0.09747												0.06978	-9.074
-0.228	-0.1247	-0.228	-0.1366	-0.228	-0.09711												0.06989	-9.032
-0.229	-0.1403	-0.229	-0.1363	-0.229	-0.09848												0.07	-9.014
-0.23	-0.1225	-0.23	-0.1372	-0.23	-0.09922												0.07011	-9.06
-0.231	-0.1288	-0.231	-0.1373	-0.231	-0.09795												0.07022	-9.01
-0.232	-0.1307	-0.232	-0.1382	-0.232	-0.09908												0.07033	-9.067
-0.233	-0.1313	-0.233	-0.1402	-0.233	-0.09862												0.07044	-8.999
-0.234	-0.1352	-0.234	-0.1439	-0.234	-0.09935												0.07056	-9.014
-0.235	-0.1349	-0.235	-0.1464	-0.235	-0.09952												0.07067	-9.036
-0.236	-0.1359	-0.236	-0.1478	-0.236	-0.1												0.07078	-8.978
-0.237	-0.1504	-0.237	-0.1466	-0.237	-0.1006												0.07089	-9.011
-0.238	-0.1442	-0.238	-0.1438	-0.238	-0.1006												0.071	-9.04
-0.239	-0.1458	-0.239	-0.1425	-0.239	-0.1011												0.07111	-9.063
-0.24	-0.1556	-0.24	-0.1427	-0.24	-0.1018												0.07122	-8.943
-0.241	-0.1608	-0.241	-0.1535	-0.241	-0.1011												0.07133	-8.992
-0.242	-0.1397	-0.242	-0.1511	-0.242	-0.1005												0.07144	-9.014
-0.243	-0.137	-0.243	-0.1439	-0.243	-0.1007												0.07156	-9.05
-0.244	-0.1319	-0.244	-0.142	-0.244	-0.1008												0.07167	-9.031
-0.245	-0.1409	-0.245	-0.1428	-0.245	-0.1022												0.07178	-8.959
-0.246	-0.1444	-0.246	-0.1437	-0.246	-0.1015												0.07189	-9.051
-0.247	-0.1387	-0.247	-0.1439	-0.247	-0.1019												0.072	-8.938
-0.248	-0.1452	-0.248	-0.1433	-0.248	-0.1033												0.07211	-8.918
-0.249	-0.156	-0.249	-0.1455	-0.249	-0.1029												0.07222	-9.068
-0.25	-0.142	-0.25	-0.148	-0.25	-0.1019												0.07233	-9.003
-0.251	-0.1386	-0.251	-0.1476	-0.251	-0.1036												0.07244	-9.016
-0.252	-0.1467	-0.252	-0.1455	-0.252	-0.1033												0.07256	-8.909
-0.253	-0.1438	-0.253	-0.1461	-0.253	-0.1039												0.07267	-8.894
-0.254	-0.1426	-0.254	-0.1447	-0.254	-0.1038												0.07278	-9.033
-0.255	-0.1442	-0.255	-0.1484	-0.255	-0.1037												0.07289	-8.993
-0.256	-0.1482	-0.256	-0.1503	-0.256	-0.1039												0.073	-9.026
-0.257	-0.1574	-0.257	-0.1485	-0.257	-0.1053												0.07311	-9.04
-0.258	-0.1622	-0.258	-0.1503	-0.258	-0.1052												0.07322	-9.02
-0.259	-0.1403	-0.259	-0.1503	-0.259	-0.1053												0.07333	-8.973
-0.26	-0.1395	-0.26	-0.1519	-0.26	-0.1051												0.07344	-8.901
-0.261	-0.1494	-0.261	-0.1504	-0.261	-0.1054												0.07356	-8.931
-0.262	-0.1548	-0.262	-0.1513	-0.262	-0.1064												0.07367	-9.007
-0.263	-0.1453	-0.263	-0.1516	-0.263	-0.1058												0.07378	-8.989
-0.264	-0.1535	-0.264	-0.1506	-0.264	-0.1065												0.07389	-8.923
-0.265	-0.1546	-0.265	-0.1522	-0.265	-0.1064												0.074	-8.999
-0.266	-0.1471	-0.266	-0.1547	-0.266	-0.1065												0.07411	-9.068
-0.267	-0.1541	-0.267	-0.1537	-0.267	-0.1072												0.07422	-8.992
-0.268	-0.1512	-0.268	-0.1535	-0.268	-0.1075												0.07433	-8.965
-0.269	-0.1499	-0.269	-0.1535	-0.269	-0.1083												0.07444	-9.022
-0.27	-0.1557	-0.27	-0.1532	-0.27	-0.1077												0.07456	-9.059
-0.271	-0.1614	-0.271	-0.1544	-0.271	-0.1078												0.07467	-8.947
-0.272	-0.1568	-0.272	-0.1546	-0.272	-0.1086												0.07478	-9.015
-0.273	-0.1598	-0.273	-0.1579	-0.273	-0.1084												0.07489	-8.979
-0.274	-0.1556	-0.274	-0.1677	-0.274	-0.1101												0.075	-9.094
-0.275	-0.1576	-0.275	-0.1655	-0.275	-0.1094												0.07511	-9.017
-0.276	-0.1562	-0.276	-0.1666	-0.276	-0.1096												0.07522	-9.012
-0.277	-0.1631	-0.277	-0.1639	-0.277	-0.1097												0.07533	-9.097
-0.278	-0.1626	-0.278	-0.1609	-0.278	-0.1107												0.07544	-9.069
-0.279	-0.1598	-0.279	-0.1577	-0.279	-0.1109												0.07556	-9.033
-0.28	-0.1694	-0.28	-0.1581	-0.28	-0.1108												0.07567	-9.066
-0.281	-0.162	-0.281	-0.1601	-0.281	-0.1114												0.07578	-8.918
-0.282	-0.1633	-0.282	-0.1652	-0.282	-0.1115												0.07589	-9.001
-0.283	-0.156	-0.283	-0.1668	-0.283	-0.1112												0.076	-8.984
-0.284	-0.168	-0.284	-0.1676	-0.284	-0.1117												0.07611	-9.007
-0.285	-0.1675	-0.285	-0.1651	-0.285	-0.112												0.07622	-9.036
-0.286	-0.1653	-0.286	-0.1656	-0.286	-0.112												0.07633	-8.977
-0.287	-0.1556	-0.287	-0.1645	-0.287	-0.1126												0.07644	-8.98
-0.288	-0.1719	-0.288	-0.1659	-0.288	-0.1132												0.07656	-9.053
-0.289	-0.1732	-0.289	-0.1661	-0.289	-0.1125												0.07667	-8.981
-0.29	-0.1513	-0.29	-0.1663	-0.29	-0.1141												0.07678	-9.042
-0.291	-0.1664	-0.291	-0.1658	-0.291	-0.1145												0.07689	-8.972
-0.292	-0.162	-0.292	-0.1648	-0.292	-0.1138												0.077	-9.023
-0.293	-0.1587	-0.293	-0.1664	-0.293	-0.1146												0.07711	-8.97
-0.294	-0.1614	-0.294	-0.1686	-0.294	-0.1149												0.07722	-8.986
-0.295	-0.1628	-0.295	-0.1683	-0.295	-0.1151												0.07733	-8.981
-0.296	-0.1617	-0.296	-0.1696	-0.296	-0.116												0.07744	-8.932
-0.297	-0.1628	-0.297	-0.1716	-0.297	-0.1152												0.07756	-8.999
-0.298	-0.1713	-0.298	-0.1704	-0.298	-0.1155												0.07767	-8.926
-0.299	-0.1749	-0.299	-0.1688	-0.299	-0.1162												0.07778	-8.932
-0.3	-0.1754	-0.3	-0.1711	-0.3	-0.1166												0.07789	-9.025
-0.301	-0.1754	-0.301	-0.1706	-0.301	-0.1169												0.078	-8.972
-0.302	-0.1768	-0.302	-0.1725	-0.302	-0.1177												0.07811	-8.957
-0.303	-0.1724	-0.303	-0.1697	-0.303	-0.1177												0.07822	-8.975
-0.304	-0.1792	-0.304	-0.1721	-0.304	-0.1178												0.07833	-8.99
-0.305	-0.1707	-0.305	-0.1717	-0.305	-0.1172												0.07844	-9.016
-0.306	-0.1801	-0.306	-0.1746	-0.306	-0.118												0.07856	-8.968
-0.307	-0.18	-0.307	-0.1746	-0.307	-0.1194												0.07867	-9.025
-0.308	-0.1656	-0.308	-0.1756	-0.308	-0.1199												0.07878	-9.019
-0.309	-0.1855	-0.309	-0.1763	-0.309	-0.1198												0.07889	-8.959
-0.31	-0.1792	-0.31	-0.1782	-0.31	-0.1198												0.079	-8.905
-0.311	-0.1759	-0.311	-0.1766	-0.311	-0.1204												0.07911	-8.912
-0.312	-0.1789	-0.312	-0.1781	-0.312	-0.1204												0.07922	-9.058
-0.313	-0.1867	-0.313	-0.1782	-0.313	-0.1212												0.07933	-9.067
-0.314	-0.1781	-0.314	-0.1793	-0.314	-0.1224												0.07944	-8.939
-0.315	-0.1811	-0.315	-0.179	-0.315	-0.1228												0.07956	-8.988
-0.316	-0.1819	-0.316	-0.1807	-0.316	-0.1233												0.07967	-9.015
-0.317	-0.1971	-0.317	-0.1845	-0.317	-0.1218												0.07978	-8.963
-0.318	-0.1834	-0.318	-0.1915	-0.318	-0.1228												0.07989	-8.95
-0.319	-0.1866	-0.319	-0.1906	-0.319	-0.1234												0.08	-8.977
-0.32	-0.1796	-0.32	-0.1927	-0.32	-0.1244												0.08011	-9.039
-0.321	-0.19	-0.321	-0.1908	-0.321	-0.1246												0.08022	-8.963
-0.322	-0.1803	-0.322	-0.1853	-0.322	-0.1246												0.08033	-8.941
-0.323	-0.1792	-0.323	-0.1847	-0.323	-0.1243												0.08044	-8.938
-0.324	-0.1842	-0.324	-0.1837	-0.324	-0.1255												0.08056	-9.018
-0.325	-0.1852	-0.325	-0.1863	-0.325	-0.1253												0.08067	-8.998
-0.326	-0.1847	-0.326	-0.1897	-0.326	-0.126												0.08078	-8.93
-0.327	-0.1908	-0.327	-0.189	-0.327	-0.1253												0.08089	-9
-0.328	-0.2048	-0.328	-0.1891	-0.328	-0.1273												0.081	-9.036
-0.329	-0.197	-0.329	-0.1902	-0.329	-0.1269												0.08111	-9.011
-0.33	-0.1863	-0.33	-0.1899	-0.33	-0.128												0.08122	-9.009
-0.331	-0.1877	-0.331	-0.1893	-0.331	-0.1279												0.08133	-9.001
-0.332	-0.1922	-0.332	-0.1899	-0.332	-0.1291												0.08144	-8.98
-0.333	-0.2022	-0.333	-0.193	-0.333	-0.1299												0.08156	-8.999
-0.334	-0.1937	-0.334	-0.1953	-0.334	-0.1303												0.08167	-8.966
-0.335	-0.2099	-0.335	-0.1944	-0.335	-0.1294												0.08178	-8.846
-0.336	-0.1927	-0.336	-0.194	-0.336	-0.13												0.08189	-9.023
-0.337	-0.2072	-0.337	-0.1952	-0.337	-0.1296												0.082	-8.982
-0.338	-0.1959	-0.338	-0.1986	-0.338	-0.1303												0.08211	-8.959
-0.339	-0.1974	-0.339	-0.1985	-0.339	-0.1304												0.08222	-8.981
-0.34	-0.1933	-0.34	-0.2002	-0.34	-0.1317												0.08233	-8.984
-0.341	-0.1948	-0.341	-0.1971	-0.341	-0.1325												0.08244	-8.981
-0.342	-0.2001	-0.342	-0.199	-0.342	-0.1329												0.08256	-9.011
-0.343	-0.2033	-0.343	-0.199	-0.343	-0.1322												0.08267	-8.95
-0.344	-0.2072	-0.344	-0.2005	-0.344	-0.1337												0.08278	-8.91
-0.345	-0.2113	-0.345	-0.2019	-0.345	-0.134												0.08289	-8.998
-0.346	-0.2078	-0.346	-0.2003	-0.346	-0.1344												0.083	-8.993
-0.347	-0.2135	-0.347	-0.2032	-0.347	-0.135												0.08311	-8.948
-0.348	-0.2165	-0.348	-0.2043	-0.348	-0.1348												0.08322	-8.939
-0.349	-0.2162	-0.349	-0.208	-0.349	-0.1368												0.08333	-8.991
-0.35	-0.224	-0.35	-0.2075	-0.35	-0.1365												0.08344	-8.982
-0.351	-0.2111	-0.351	-0.2068	-0.351	-0.1368												0.08356	-9.059
-0.352	-0.2143	-0.352	-0.2061	-0.352	-0.1373												0.08367	-9.035
-0.353	-0.22	-0.353	-0.2055	-0.353	-0.1373												0.08378	-9.025
-0.354	-0.2337	-0.354	-0.2071	-0.354	-0.1387												0.08389	-8.98
-0.355	-0.2187	-0.355	-0.2079	-0.355	-0.1392												0.084	-8.959
-0.356	-0.2223	-0.356	-0.2101	-0.356	-0.1394												0.08411	-8.971
-0.357	-0.2234	-0.357	-0.2136	-0.357	-0.1398												0.08422	-8.96
-0.358	-0.2211	-0.358	-0.2157	-0.358	-0.1404												0.08433	-8.888
-0.359	-0.2275	-0.359	-0.2174	-0.359	-0.1418												0.08444	-8.958
-0.36	-0.2274	-0.36	-0.2183	-0.36	-0.1425												0.08456	-8.937
-0.361	-0.2256	-0.361	-0.2172	-0.361	-0.143												0.08467	-8.945
-0.362	-0.2359	-0.362	-0.2181	-0.362	-0.1433												0.08478	-9.044
-0.363	-0.2587	-0.363	-0.2228	-0.363	-0.1435												0.08489	-9.004
-0.364	-0.2382	-0.364	-0.2247	-0.364	-0.144												0.085	-8.984
-0.365	-0.2376	-0.365	-0.2263	-0.365	-0.1455												0.08511	-8.956
-0.366	-0.2313	-0.366	-0.2255	-0.366	-0.1465												0.08522	-9.011
-0.367	-0.2362	-0.367	-0.2276	-0.367	-0.1464												0.08533	-8.936
-0.368	-0.2404	-0.368	-0.2298	-0.368	-0.1478												0.08544	-8.92
-0.369	-0.23	-0.369	-0.233	-0.369	-0.1479												0.08556	-8.96
-0.37	-0.2379	-0.37	-0.2358	-0.37	-0.1483												0.08567	-8.931
-0.371	-0.2396	-0.371	-0.2391	-0.371	-0.1496												0.08578	-8.988
-0.372	-0.2617	-0.372	-0.2404	-0.372	-0.1507												0.08589	-8.922
-0.373	-0.242	-0.373	-0.2424	-0.373	-0.1507												0.086	-8.943
-0.374	-0.2544	-0.374	-0.2437	-0.374	-0.1513												0.08611	-8.937
-0.375	-0.2675	-0.375	-0.2419	-0.375	-0.1528												0.08622	-8.872
-0.376	-0.2639	-0.376	-0.2432	-0.376	-0.1538												0.08633	-8.883
-0.377	-0.2592	-0.377	-0.2438	-0.377	-0.1548												0.08644	-8.989
-0.378	-0.2549	-0.378	-0.2435	-0.378	-0.1553												0.08656	-8.963
-0.379	-0.2692	-0.379	-0.2504	-0.379	-0.1565												0.08667	-8.93
-0.38	-0.2705	-0.38	-0.2526	-0.38	-0.1568												0.08678	-8.838
-0.381	-0.2667	-0.381	-0.2555	-0.381	-0.1597												0.08689	-8.93
-0.382	-0.277	-0.382	-0.2593	-0.382	-0.1588												0.087	-8.969
-0.383	-0.2677	-0.383	-0.2593	-0.383	-0.16												0.08711	-8.95
-0.384	-0.2675	-0.384	-0.2573	-0.384	-0.1612												0.08722	-8.913
-0.385	-0.2823	-0.385	-0.2616	-0.385	-0.1614												0.08733	-8.903
-0.386	-0.2776	-0.386	-0.2648	-0.386	-0.1625												0.08744	-8.973
-0.387	-0.2798	-0.387	-0.2699	-0.387	-0.163												0.08756	-8.914
-0.388	-0.2903	-0.388	-0.2731	-0.388	-0.1645												0.08767	-9.004
-0.389	-0.2866	-0.389	-0.2701	-0.389	-0.1655												0.08778	-8.926
-0.39	-0.2903	-0.39	-0.2771	-0.39	-0.1665												0.08789	-8.983
-0.391	-0.3014	-0.391	-0.2794	-0.391	-0.167												0.088	-8.846
-0.392	-0.3095	-0.392	-0.2823	-0.392	-0.1684												0.08811	-8.799
-0.393	-0.3187	-0.393	-0.2876	-0.393	-0.1699												0.08822	-8.939
-0.394	-0.3243	-0.394	-0.2903	-0.394	-0.1704												0.08833	-8.948
-0.395	-0.3106	-0.395	-0.2942	-0.395	-0.1714												0.08844	-8.884
-0.396	-0.3204	-0.396	-0.2969	-0.396	-0.1732												0.08856	-8.945
-0.397	-0.3201	-0.397	-0.2983	-0.397	-0.1739												0.08867	-8.945
-0.398	-0.3321	-0.398	-0.3015	-0.398	-0.1754												0.08878	-8.942
-0.399	-0.3295	-0.399	-0.3013	-0.399	-0.1769												0.08889	-8.882
-0.4	-0.3336	-0.4	-0.3087	-0.4	-0.1788												0.089	-8.877
-0.401	-0.3368	-0.401	-0.3114	-0.401	-0.1794												0.08911	-8.925
-0.402	-0.3387	-0.402	-0.3153	-0.402	-0.1812												0.08922	-8.96
-0.403	-0.3316	-0.403	-0.3208	-0.403	-0.1823												0.08933	-8.969
-0.404	-0.3396	-0.404	-0.3231	-0.404	-0.1831												0.08944	-8.982
-0.405	-0.3478	-0.405	-0.3308	-0.405	-0.186												0.08956	-8.849
-0.406	-0.3563	-0.406	-0.3335	-0.406	-0.1855												0.08967	-8.987
-0.407	-0.3709	-0.407	-0.3378	-0.407	-0.1872												0.08978	-8.913
-0.408	-0.385	-0.408	-0.3413	-0.408	-0.1889												0.08989	-8.877
-0.409	-0.3719	-0.409	-0.3448	-0.409	-0.1901												0.09	-8.951
-0.41	-0.3823	-0.41	-0.3508	-0.41	-0.192												0.09011	-8.934
-0.411	-0.3817	-0.411	-0.3575	-0.411	-0.1942												0.09022	-8.904
-0.412	-0.3839	-0.412	-0.3624	-0.412	-0.1945												0.09033	-8.897
-0.413	-0.3998	-0.413	-0.3652	-0.413	-0.1971												0.09044	-8.923
-0.414	-0.4068	-0.414	-0.3672	-0.414	-0.1983												0.09056	-8.983
-0.415	-0.3972	-0.415	-0.3716	-0.415	-0.2004												0.09067	-8.874
-0.416	-0.4064	-0.416	-0.3766	-0.416	-0.2027												0.09078	-8.956
-0.417	-0.4194	-0.417	-0.3775	-0.417	-0.2041												0.09089	-8.925
-0.418	-0.4227	-0.418	-0.3875	-0.418	-0.2056												0.091	-8.983
-0.419	-0.4368	-0.419	-0.3933	-0.419	-0.2076												0.09111	-8.923
-0.42	-0.4388	-0.42	-0.3984	-0.42	-0.2089												0.09122	-8.961
-0.421	-0.4438	-0.421	-0.3998	-0.421	-0.2109												0.09133	-8.857
-0.422	-0.4476	-0.422	-0.4039	-0.422	-0.2136												0.09144	-8.882
-0.423	-0.467	-0.423	-0.4096	-0.423	-0.2153												0.09156	-8.959
-0.424	-0.4675	-0.424	-0.4189	-0.424	-0.2176												0.09167	-8.951
-0.425	-0.4638	-0.425	-0.4248	-0.425	-0.2188												0.09178	-8.916
-0.426	-0.4734	-0.426	-0.431	-0.426	-0.2219												0.09189	-8.918
-0.427	-0.4854	-0.427	-0.437	-0.427	-0.2247												0.092	-8.92
-0.428	-0.5005	-0.428	-0.4444	-0.428	-0.2259												0.09211	-8.924
-0.429	-0.4945	-0.429	-0.4474	-0.429	-0.2278												0.09222	-8.949
-0.43	-0.509	-0.43	-0.4474	-0.43	-0.2303												0.09233	-8.949
-0.431	-0.5114	-0.431	-0.4589	-0.431	-0.2316												0.09244	-8.934
-0.432	-0.5301	-0.432	-0.4631	-0.432	-0.2343												0.09256	-8.904
-0.433	-0.5276	-0.433	-0.4672	-0.433	-0.2364												0.09267	-8.722
-0.434	-0.5358	-0.434	-0.4758	-0.434	-0.2399												0.09278	-8.944
-0.435	-0.5503	-0.435	-0.4799	-0.435	-0.2431												0.09289	-8.927
-0.436	-0.5534	-0.436	-0.4904	-0.436	-0.245												0.093	-8.906
-0.437	-0.5528	-0.437	-0.4995	-0.437	-0.2473												0.09311	-8.879
-0.438	-0.5577	-0.438	-0.5007	-0.438	-0.2497												0.09322	-8.858
-0.439	-0.5638	-0.439	-0.5065	-0.439	-0.2523												0.09333	-8.825
-0.44	-0.5846	-0.44	-0.507	-0.44	-0.2543												0.09344	-8.893
-0.441	-0.5967	-0.441	-0.5176	-0.441	-0.2575												0.09356	-8.958
-0.442	-0.5967	-0.442	-0.5269	-0.442	-0.2603												0.09367	-8.914
-0.443	-0.606	-0.443	-0.5318	-0.443	-0.2633												0.09378	-8.916
-0.444	-0.612	-0.444	-0.5349	-0.444	-0.2664												0.09389	-8.894
-0.445	-0.6328	-0.445	-0.5427	-0.445	-0.2693												0.094	-8.906
-0.446	-0.6487	-0.446	-0.5526	-0.446	-0.2723												0.09411	-8.872
-0.447	-0.643	-0.447	-0.5616	-0.447	-0.2758												0.09422	-8.893
-0.448	-0.6422	-0.448	-0.5634	-0.448	-0.2783												0.09433	-8.91
-0.449	-0.6488	-0.449	-0.5699	-0.449	-0.282												0.09444	-8.923
-0.45	-0.6721	-0.45	-0.5779	-0.45	-0.284												0.09456	-8.885
-0.451	-0.6662	-0.451	-0.5863	-0.451	-0.2874												0.09467	-8.936
-0.452	-0.6797	-0.452	-0.6003	-0.452	-0.2905												0.09478	-8.878
-0.453	-0.7058	-0.453	-0.6035	-0.453	-0.2953												0.09489	-8.898
-0.454	-0.7102	-0.454	-0.6169	-0.454	-0.2985												0.095	-8.939
-0.455	-0.7095	-0.455	-0.6197	-0.455	-0.301												0.09511	-8.909
-0.456	-0.7222	-0.456	-0.6298	-0.456	-0.3053												0.09522	-8.845
-0.457	-0.7296	-0.457	-0.6386	-0.457	-0.3088												0.09533	-8.767
-0.458	-0.7372	-0.458	-0.6417	-0.458	-0.3125												0.09544	-8.939
-0.459	-0.7425	-0.459	-0.6436	-0.459	-0.317												0.09556	-8.843
-0.46	-0.7576	-0.46	-0.6558	-0.46	-0.3201												0.09567	-8.841
-0.461	-0.772	-0.461	-0.6623	-0.461	-0.3239												0.09578	-8.888
-0.462	-0.7824	-0.462	-0.6715	-0.462	-0.3282												0.09589	-8.914
-0.463	-0.7923	-0.463	-0.6764	-0.463	-0.3323												0.096	-8.906
-0.464	-0.7957	-0.464	-0.6863	-0.464	-0.3347												0.09611	-8.881
-0.465	-0.8112	-0.465	-0.6911	-0.465	-0.3381												0.09622	-8.936
-0.466	-0.8143	-0.466	-0.7004	-0.466	-0.3429												0.09633	-8.976
-0.467	-0.8216	-0.467	-0.7089	-0.467	-0.3466												0.09644	-8.849
-0.468	-0.8416	-0.468	-0.7133	-0.468	-0.3507												0.09656	-8.839
-0.469	-0.8524	-0.469	-0.7306	-0.469	-0.3543												0.09667	-8.98
-0.47	-0.8568	-0.47	-0.7336	-0.47	-0.3577												0.09678	-8.994
-0.471	-0.8631	-0.471	-0.7403	-0.471	-0.3626												0.09689	-8.885
-0.472	-0.8738	-0.472	-0.7483	-0.472	-0.3672												0.097	-8.915
-0.473	-0.8867	-0.473	-0.7576	-0.473	-0.3707												0.09711	-8.885
-0.474	-0.8998	-0.474	-0.7626	-0.474	-0.3755												0.09722	-8.899
-0.475	-0.9195	-0.475	-0.7721	-0.475	-0.3799												0.09733	-8.859
-0.476	-0.9204	-0.476	-0.79	-0.476	-0.3841												0.09744	-8.847
-0.477	-0.9393	-0.477	-0.7961	-0.477	-0.3882												0.09756	-8.903
-0.478	-0.9634	-0.478	-0.8032	-0.478	-0.3923												0.09767	-8.923
-0.479	-0.9606	-0.479	-0.811	-0.479	-0.3966												0.09778	-8.875
-0.48	-0.9782	-0.48	-0.815	-0.48	-0.4022												0.09789	-8.894
-0.481	-0.9829	-0.481	-0.825	-0.481	-0.4064												0.098	-8.831
-0.482	-0.9922	-0.482	-0.8399	-0.482	-0.4113												0.09811	-8.89
-0.483	-1.003	-0.483	-0.8511	-0.483	-0.4162												0.09822	-8.919
-0.484	-1.019	-0.484	-0.8566	-0.484	-0.42												0.09833	-8.921
-0.485	-1.027	-0.485	-0.8683	-0.485	-0.4238												0.09844	-8.866
-0.486	-1.03	-0.486	-0.8795	-0.486	-0.4309												0.09856	-8.961
-0.487	-1.049	-0.487	-0.8879	-0.487	-0.4365												0.09867	-8.9
-0.488	-1.061	-0.488	-0.8997	-0.488	-0.44												0.09878	-8.875
-0.489	-1.072	-0.489	-0.8956	-0.489	-0.4427												0.09889	-8.9
-0.49	-1.089	-0.49	-0.9039	-0.49	-0.4484												0.099	-8.906
-0.491	-1.099	-0.491	-0.9153	-0.491	-0.4524												0.09911	-8.895
-0.492	-1.105	-0.492	-0.9295	-0.492	-0.4577												0.09922	-8.819
-0.493	-1.121	-0.493	-0.9359	-0.493	-0.4626												0.09933	-8.832
-0.494	-1.138	-0.494	-0.9521	-0.494	-0.4673												0.09944	-8.914
-0.495	-1.156	-0.495	-0.967	-0.495	-0.4716												0.09956	-8.859
-0.496	-1.172	-0.496	-0.9723	-0.496	-0.4765												0.09967	-8.833
-0.497	-1.173	-0.497	-0.9773	-0.497	-0.482												0.09978	-8.906
-0.498	-1.176	-0.498	-0.9897	-0.498	-0.4864												0.09989	-8.943
-0.499	-1.201	-0.499	-0.9962	-0.499	-0.4928												0.1	-8.904
-0.5	-1.206	-0.5	-0.9966	-0.5	-0.4964												0.10011	-8.896
-0.501	-1.218	-0.501	-1.013	-0.501	-0.5023												0.10022	-8.938
-0.502	-1.215	-0.502	-1.025	-0.502	-0.5068												0.10033	-8.991
-0.503	-1.251	-0.503	-1.032	-0.503	-0.5129												0.10044	-8.927
-0.504	-1.257	-0.504	-1.038	-0.504	-0.5182												0.10056	-8.926
-0.505	-1.269	-0.505	-1.061	-0.505	-0.5231												0.10067	-8.867
-0.506	-1.287	-0.506	-1.071	-0.506	-0.5278												0.10078	-8.896
-0.507	-1.286	-0.507	-1.078	-0.507	-0.5343												0.10089	-8.845
-0.508	-1.301	-0.508	-1.096	-0.508	-0.5381												0.101	-8.84
-0.509	-1.311	-0.509	-1.095	-0.509	-0.5437												0.10111	-8.898
-0.51	-1.326	-0.51	-1.109	-0.51	-0.5478												0.10122	-8.904
-0.511	-1.334	-0.511	-1.12	-0.511	-0.554												0.10133	-8.869
-0.512	-1.346	-0.512	-1.13	-0.512	-0.5581												0.10144	-8.784
-0.513	-1.356	-0.513	-1.14	-0.513	-0.5651												0.10156	-8.873
-0.514	-1.36	-0.514	-1.146	-0.514	-0.5693												0.10167	-8.911
-0.515	-1.386	-0.515	-1.161	-0.515	-0.5745												0.10178	-8.848
-0.516	-1.39	-0.516	-1.173	-0.516	-0.5806												0.10189	-8.88
-0.517	-1.402	-0.517	-1.175	-0.517	-0.5853												0.102	-8.839
-0.518	-1.406	-0.518	-1.185	-0.518	-0.5909												0.10211	-8.883
-0.519	-1.438	-0.519	-1.208	-0.519	-0.5958												0.10222	-8.795
-0.52	-1.448	-0.52	-1.22	-0.52	-0.6017												0.10233	-8.915
-0.521	-1.464	-0.521	-1.218	-0.521	-0.6076												0.10244	-8.934
-0.522	-1.489	-0.522	-1.233	-0.522	-0.6139												0.10256	-8.902
-0.523	-1.515	-0.523	-1.247	-0.523	-0.6184												0.10267	-8.94
-0.524	-1.52	-0.524	-1.258	-0.524	-0.6251												0.10278	-8.881
-0.525	-1.518	-0.525	-1.26	-0.525	-0.6301												0.10289	-8.889
-0.526	-1.542	-0.526	-1.269	-0.526	-0.6354												0.103	-8.869
-0.527	-1.555	-0.527	-1.287	-0.527	-0.6405												0.10311	-8.872
-0.528	-1.562	-0.528	-1.302	-0.528	-0.6481												0.10322	-8.841
-0.529	-1.588	-0.529	-1.308	-0.529	-0.6523												0.10333	-8.91
-0.53	-1.591	-0.53	-1.312	-0.53	-0.6586												0.10344	-8.838
-0.531	-1.616	-0.531	-1.32	-0.531	-0.6652												0.10356	-8.821
-0.532	-1.621	-0.532	-1.332	-0.532	-0.6698												0.10367	-8.829
-0.533	-1.641	-0.533	-1.354	-0.533	-0.6745												0.10378	-8.904
-0.534	-1.653	-0.534	-1.369	-0.534	-0.6811												0.10389	-8.87
-0.535	-1.664	-0.535	-1.376	-0.535	-0.6854												0.104	-8.913
-0.536	-1.677	-0.536	-1.388	-0.536	-0.6924												0.10411	-8.904
-0.537	-1.702	-0.537	-1.395	-0.537	-0.6972												0.10422	-8.878
-0.538	-1.705	-0.538	-1.415	-0.538	-0.7039												0.10433	-8.808
-0.539	-1.719	-0.539	-1.437	-0.539	-0.7099												0.10444	-8.903
-0.54	-1.746	-0.54	-1.448	-0.54	-0.7151												0.10456	-8.913
-0.541	-1.763	-0.541	-1.448	-0.541	-0.7202												0.10467	-8.901
-0.542	-1.782	-0.542	-1.45	-0.542	-0.7261												0.10478	-8.88
-0.543	-1.812	-0.543	-1.456	-0.543	-0.7297												0.10489	-8.897
-0.544	-1.808	-0.544	-1.478	-0.544	-0.7362												0.105	-8.829
-0.545	-1.807	-0.545	-1.489	-0.545	-0.7406												0.10511	-8.788
-0.546	-1.832	-0.546	-1.5	-0.546	-0.7465												0.10522	-8.902
-0.547	-1.832	-0.547	-1.508	-0.547	-0.7538												0.10533	-8.871
-0.548	-1.834	-0.548	-1.528	-0.548	-0.7583												0.10544	-8.783
-0.549	-1.861	-0.549	-1.527	-0.549	-0.7645												0.10556	-8.737
-0.55	-1.873	-0.55	-1.538	-0.55	-0.7706												0.10567	-8.938
-0.551	-1.892	-0.551	-1.56	-0.551	-0.7767												0.10578	-8.95
-0.552	-1.899	-0.552	-1.579	-0.552	-0.7821												0.10589	-8.854
-0.553	-1.905	-0.553	-1.583	-0.553	-0.7877												0.106	-8.88
-0.554	-1.917	-0.554	-1.604	-0.554	-0.7937												0.10611	-8.881
-0.555	-1.939	-0.555	-1.612	-0.555	-0.7999												0.10622	-8.868
-0.556	-1.954	-0.556	-1.634	-0.556	-0.8061												0.10633	-8.936
-0.557	-1.971	-0.557	-1.654	-0.557	-0.812												0.10644	-8.88
-0.558	-1.991	-0.558	-1.654	-0.558	-0.8186												0.10656	-8.799
-0.559	-2.002	-0.559	-1.654	-0.559	-0.8241												0.10667	-8.853
-0.56	-2.014	-0.56	-1.663	-0.56	-0.8307												0.10678	-8.798
-0.561	-2.042	-0.561	-1.694	-0.561	-0.8362												0.10689	-8.926
-0.562	-2.035	-0.562	-1.706	-0.562	-0.8429												0.107	-8.836
-0.563	-2.065	-0.563	-1.712	-0.563	-0.8492												0.10711	-8.886
-0.564	-2.093	-0.564	-1.722	-0.564	-0.8541												0.10722	-8.802
-0.565	-2.108	-0.565	-1.738	-0.565	-0.8614												0.10733	-8.84
-0.566	-2.127	-0.566	-1.75	-0.566	-0.8672												0.10744	-8.796
-0.567	-2.133	-0.567	-1.764	-0.567	-0.8752												0.10756	-8.894
-0.568	-2.125	-0.568	-1.779	-0.568	-0.8795												0.10767	-8.918
-0.569	-2.14	-0.569	-1.792	-0.569	-0.8844												0.10778	-8.912
-0.57	-2.158	-0.57	-1.792	-0.57	-0.8913												0.10789	-8.824
-0.571	-2.172	-0.571	-1.806	-0.571	-0.898												0.108	-8.91
-0.572	-2.196	-0.572	-1.826	-0.572	-0.9043												0.10811	-8.831
-0.573	-2.203	-0.573	-1.849	-0.573	-0.9098												0.10822	-8.952
-0.574	-2.222	-0.574	-1.87	-0.574	-0.9162												0.10833	-8.954
-0.575	-2.23	-0.575	-1.897	-0.575	-0.9218												0.10844	-8.916
-0.576	-2.245	-0.576	-1.888	-0.576	-0.9277												0.10856	-8.92
-0.577	-2.249	-0.577	-1.89	-0.577	-0.9361												0.10867	-8.92
-0.578	-2.296	-0.578	-1.908	-0.578	-0.942												0.10878	-8.871
-0.579	-2.307	-0.579	-1.921	-0.579	-0.9481												0.10889	-8.849
-0.58	-2.331	-0.58	-1.933	-0.58	-0.9528												0.109	-8.885
-0.581	-2.366	-0.581	-1.947	-0.581	-0.9596												0.10911	-8.806
-0.582	-2.361	-0.582	-1.952	-0.582	-0.9664												0.10922	-8.835
-0.583	-2.352	-0.583	-1.958	-0.583	-0.9709												0.10933	-8.881
-0.584	-2.358	-0.584	-1.994	-0.584	-0.9771												0.10944	-8.879
-0.585	-2.387	-0.585	-2.006	-0.585	-0.9831												0.10956	-8.839
-0.586	-2.426	-0.586	-2.021	-0.586	-0.991												0.10967	-8.869
-0.587	-2.439	-0.587	-2.04	-0.587	-0.9961												0.10978	-8.857
-0.588	-2.456	-0.588	-2.046	-0.588	-1.002												0.10989	-8.861
-0.589	-2.463	-0.589	-2.035	-0.589	-1.011												0.11	-8.888
-0.59	-2.485	-0.59	-2.06	-0.59	-1.016												0.11011	-8.922
-0.591	-2.498	-0.591	-2.089	-0.591	-1.025												0.11022	-8.924
-0.592	-2.507	-0.592	-2.098	-0.592	-1.03												0.11033	-8.89
-0.593	-2.546	-0.593	-2.105	-0.593	-1.035												0.11044	-8.931
-0.594	-2.571	-0.594	-2.095	-0.594	-1.041												0.11056	-8.927
-0.595	-2.585	-0.595	-2.095	-0.595	-1.046												0.11067	-8.894
-0.596	-2.587	-0.596	-2.137	-0.596	-1.053												0.11078	-8.899
-0.597	-2.619	-0.597	-2.122	-0.597	-1.06												0.11089	-8.813
-0.598	-2.634	-0.598	-2.156	-0.598	-1.066												0.111	-8.875
-0.599	-2.651	-0.599	-2.167	-0.599	-1.069												0.11111	-8.735
-0.6	-2.663	-0.6	-2.204	-0.6	-1.076												0.11122	-8.861
-0.601	-2.662	-0.601	-2.221	-0.601	-1.082												0.11133	-8.901
-0.602	-2.681	-0.602	-2.214	-0.602	-1.09												0.11144	-8.81
-0.603	-2.691	-0.603	-2.222	-0.603	-1.096												0.11156	-8.839
-0.604	-2.706	-0.604	-2.209	-0.604	-1.103												0.11167	-8.871
-0.605	-2.691	-0.605	-2.233	-0.605	-1.111												0.11178	-8.901
-0.606	-2.735	-0.606	-2.269	-0.606	-1.115												0.11189	-8.828
-0.607	-2.741	-0.607	-2.298	-0.607	-1.122												0.112	-8.795
-0.608	-2.75	-0.608	-2.3	-0.608	-1.129												0.11211	-8.798
-0.609	-2.774	-0.609	-2.309	-0.609	-1.136												0.11222	-8.832
-0.61	-2.787	-0.61	-2.319	-0.61	-1.145												0.11233	-8.866
-0.611	-2.824	-0.611	-2.327	-0.611	-1.148												0.11244	-8.812
-0.612	-2.818	-0.612	-2.371	-0.612	-1.157												0.11256	-8.83
-0.613	-2.858	-0.613	-2.37	-0.613	-1.161												0.11267	-8.782
-0.614	-2.851	-0.614	-2.403	-0.614	-1.167												0.11278	-8.832
-0.615	-2.881	-0.615	-2.393	-0.615	-1.173												0.11289	-8.886
-0.616	-2.882	-0.616	-2.424	-0.616	-1.18												0.113	-8.836
-0.617	-2.889	-0.617	-2.449	-0.617	-1.187												0.11311	-8.788
-0.618	-2.92	-0.618	-2.46	-0.618	-1.194												0.11322	-8.807
-0.619	-2.946	-0.619	-2.463	-0.619	-1.202												0.11333	-8.851
-0.62	-2.97	-0.62	-2.487	-0.62	-1.21												0.11344	-8.838
-0.621	-2.997	-0.621	-2.492	-0.621	-1.215												0.11356	-8.871
-0.622	-3.016	-0.622	-2.5	-0.622	-1.222												0.11367	-8.772
-0.623	-3.024	-0.623	-2.516	-0.623	-1.227												0.11378	-8.864
-0.624	-3.04	-0.624	-2.503	-0.624	-1.238												0.11389	-8.888
-0.625	-3.05	-0.625	-2.514	-0.625	-1.243												0.114	-8.813
-0.626	-3.071	-0.626	-2.54	-0.626	-1.249												0.11411	-8.75
-0.627	-3.091	-0.627	-2.575	-0.627	-1.254												0.11422	-8.9
-0.628	-3.087	-0.628	-2.587	-0.628	-1.261												0.11433	-8.903
-0.629	-3.103	-0.629	-2.613	-0.629	-1.268												0.11444	-8.812
-0.63	-3.133	-0.63	-2.618	-0.63	-1.275												0.11456	-8.899
-0.631	-3.126	-0.631	-2.607	-0.631	-1.282												0.11467	-8.887
-0.632	-3.144	-0.632	-2.629	-0.632	-1.289												0.11478	-8.866
-0.633	-3.166	-0.633	-2.638	-0.633	-1.295												0.11489	-8.901
-0.634	-3.191	-0.634	-2.643	-0.634	-1.302												0.115	-8.892
-0.635	-3.198	-0.635	-2.678	-0.635	-1.308												0.11511	-8.845
-0.636	-3.214	-0.636	-2.699	-0.636	-1.315												0.11522	-8.876
-0.637	-3.251	-0.637	-2.703	-0.637	-1.321												0.11533	-8.876
-0.638	-3.274	-0.638	-2.69	-0.638	-1.325												0.11544	-8.945
-0.639	-3.312	-0.639	-2.724	-0.639	-1.329												0.11556	-8.916
-0.64	-3.322	-0.64	-2.74	-0.64	-1.337												0.11567	-8.907
-0.641	-3.332	-0.641	-2.739	-0.641	-1.344												0.11578	-8.845
-0.642	-3.37	-0.642	-2.757	-0.642	-1.35												0.11589	-8.886
-0.643	-3.376	-0.643	-2.784	-0.643	-1.358												0.116	-8.906
-0.644	-3.396	-0.644	-2.805	-0.644	-1.363												0.11611	-8.893
-0.645	-3.417	-0.645	-2.823	-0.645	-1.369												0.11622	-8.913
-0.646	-3.416	-0.646	-2.806	-0.646	-1.379												0.11633	-8.899
-0.647	-3.431	-0.647	-2.81	-0.647	-1.384												0.11644	-8.855
-0.648	-3.435	-0.648	-2.821	-0.648	-1.396												0.11656	-8.84
-0.649	-3.441	-0.649	-2.842	-0.649	-1.403												0.11667	-8.837
-0.65	-3.467	-0.65	-2.87	-0.65	-1.414												0.11678	-8.915
-0.651	-3.461	-0.651	-2.879	-0.651	-1.422												0.11689	-8.851
-0.652	-3.485	-0.652	-2.9	-0.652	-1.431												0.117	-8.892
-0.653	-3.503	-0.653	-2.927	-0.653	-1.439												0.11711	-8.831
-0.654	-3.496	-0.654	-2.94	-0.654	-1.449												0.11722	-8.847
-0.655	-3.559	-0.655	-2.932	-0.655	-1.455												0.11733	-8.965
-0.656	-3.564	-0.656	-2.955	-0.656	-1.464												0.11744	-8.86
-0.657	-3.582	-0.657	-2.965	-0.657	-1.471												0.11756	-8.904
-0.658	-3.628	-0.658	-2.955	-0.658	-1.476												0.11767	-8.938
-0.659	-3.666	-0.659	-2.943	-0.659	-1.484												0.11778	-8.87
-0.66	-3.663	-0.66	-2.975	-0.66	-1.493												0.11789	-8.875
-0.661	-3.68	-0.661	-3.003	-0.661	-1.502												0.118	-8.854
-0.662	-3.671	-0.662	-3.035	-0.662	-1.508												0.11811	-8.884
-0.663	-3.684	-0.663	-3.046	-0.663	-1.515												0.11822	-8.903
-0.664	-3.685	-0.664	-3.045	-0.664	-1.523												0.11833	-8.939
-0.665	-3.708	-0.665	-3.07	-0.665	-1.53												0.11844	-8.933
-0.666	-3.716	-0.666	-3.087	-0.666	-1.537												0.11856	-8.859
-0.667	-3.767	-0.667	-3.071	-0.667	-1.544												0.11867	-8.882
-0.668	-3.806	-0.668	-3.079	-0.668	-1.552												0.11878	-8.795
-0.669	-3.832	-0.669	-3.134	-0.669	-1.56												0.11889	-8.802
-0.67	-3.855	-0.67	-3.143	-0.67	-1.567												0.119	-8.759
-0.671	-3.891	-0.671	-3.16	-0.671	-1.575												0.11911	-8.884
-0.672	-3.915	-0.672	-3.157	-0.672	-1.584												0.11922	-8.845
-0.673	-3.94	-0.673	-3.203	-0.673	-1.591												0.11933	-8.86
-0.674	-3.935	-0.674	-3.215	-0.674	-1.601												0.11944	-8.872
-0.675	-3.947	-0.675	-3.246	-0.675	-1.61												0.11956	-8.847
-0.676	-3.972	-0.676	-3.252	-0.676	-1.618												0.11967	-8.905
-0.677	-4.004	-0.677	-3.239	-0.677	-1.623												0.11978	-8.834
-0.678	-4.068	-0.678	-3.269	-0.678	-1.631												0.11989	-8.756
-0.679	-4.098	-0.679	-3.288	-0.679	-1.64												0.12	-8.885
-0.68	-4.085	-0.68	-3.292	-0.68	-1.647												0.12011	-8.876
-0.681	-4.124	-0.681	-3.291	-0.681	-1.654												0.12022	-8.864
-0.682	-4.139	-0.682	-3.297	-0.682	-1.661												0.12033	-8.893
-0.683	-4.125	-0.683	-3.312	-0.683	-1.67												0.12044	-8.87
-0.684	-4.139	-0.684	-3.323	-0.684	-1.678												0.12056	-8.886
-0.685	-4.173	-0.685	-3.34	-0.685	-1.69												0.12067	-8.819
-0.686	-4.189	-0.686	-3.36	-0.686	-1.701												0.12078	-8.814
-0.687	-4.225	-0.687	-3.398	-0.687	-1.714												0.12089	-8.811
-0.688	-4.225	-0.688	-3.419	-0.688	-1.721												0.121	-8.704
-0.689	-4.269	-0.689	-3.44	-0.689	-1.731												0.12111	-8.871
-0.69	-4.243	-0.69	-3.421	-0.69	-1.741												0.12122	-8.849
-0.691	-4.287	-0.691	-3.442	-0.691	-1.746												0.12133	-8.825
-0.692	-4.293	-0.692	-3.456	-0.692	-1.755												0.12144	-8.922
-0.693	-4.352	-0.693	-3.455	-0.693	-1.763												0.12156	-8.879
-0.694	-4.365	-0.694	-3.499	-0.694	-1.774												0.12167	-8.877
-0.695	-4.386	-0.695	-3.504	-0.695	-1.78												0.12178	-8.808
-0.696	-4.42	-0.696	-3.499	-0.696	-1.786												0.12189	-8.858
-0.697	-4.408	-0.697	-3.495	-0.697	-1.797												0.122	-8.813
-0.698	-4.445	-0.698	-3.577	-0.698	-1.8												0.12211	-8.84
-0.699	-4.454	-0.699	-3.604	-0.699	-1.813												0.12222	-8.854
-0.7	-4.473	-0.7	-3.605	-0.7	-1.823												0.12233	-8.797
-0.701	-4.485	-0.701	-3.629	-0.701	-1.832												0.12244	-8.806
-0.702	-4.532	-0.702	-3.598	-0.702	-1.844												0.12256	-8.859
-0.703	-4.54	-0.703	-3.633	-0.703	-1.85												0.12267	-8.857
-0.704	-4.559	-0.704	-3.637	-0.704	-1.859												0.12278	-8.837
-0.705	-4.59	-0.705	-3.676	-0.705	-1.873												0.12289	-8.826
-0.706	-4.595	-0.706	-3.7	-0.706	-1.884												0.123	-8.858
-0.707	-4.638	-0.707	-3.711	-0.707	-1.894												0.12311	-8.846
-0.708	-4.633	-0.708	-3.709	-0.708	-1.904												0.12322	-8.834
-0.709	-4.661	-0.709	-3.732	-0.709	-1.918												0.12333	-8.805
-0.71	-4.712	-0.71	-3.735	-0.71	-1.925												0.12344	-8.865
-0.711	-4.733	-0.711	-3.758	-0.711	-1.936												0.12356	-8.834
-0.712	-4.726	-0.712	-3.736	-0.712	-1.944												0.12367	-8.802
-0.713	-4.723	-0.713	-3.742	-0.713	-1.953												0.12378	-8.797
-0.714	-4.74	-0.714	-3.789	-0.714	-1.96												0.12389	-8.802
-0.715	-4.754	-0.715	-3.807	-0.715	-1.97												0.124	-8.833
-0.716	-4.753	-0.716	-3.806	-0.716	-1.98												0.12411	-8.824
-0.717	-4.752	-0.717	-3.821	-0.717	-1.989												0.12422	-8.804
-0.718	-4.773	-0.718	-3.796	-0.718	-1.997												0.12433	-8.832
-0.719	-4.817	-0.719	-3.785	-0.719	-2.004												0.12444	-8.822
-0.72	-4.802	-0.72	-3.836	-0.72	-2.012												0.12456	-8.863
-0.721	-4.799	-0.721	-3.857	-0.721	-2.024												0.12467	-8.828
-0.722	-4.826	-0.722	-3.873	-0.722	-2.034												0.12478	-8.882
-0.723	-4.855	-0.723	-3.917	-0.723	-2.046												0.12489	-8.824
-0.724	-4.854	-0.724	-3.951	-0.724	-2.061												0.125	-8.788
-0.725	-4.891	-0.725	-3.972	-0.725	-2.073												0.12511	-8.768
-0.726	-4.894	-0.726	-3.968	-0.726	-2.083												0.12522	-8.826
-0.727	-4.928	-0.727	-3.969	-0.727	-2.092												0.12533	-8.801
-0.728	-4.942	-0.728	-3.956	-0.728	-2.102												0.12544	-8.809
-0.729	-4.942	-0.729	-3.997	-0.729	-2.115												0.12556	-8.729
-0.73	-4.967	-0.73	-4.018	-0.73	-2.131												0.12567	-8.832
-0.731	-4.992	-0.731	-4.011	-0.731	-2.144												0.12578	-8.848
-0.732	-5.005	-0.732	-4.013	-0.732	-2.157												0.12589	-8.841
-0.733	-5.029	-0.733	-4.099	-0.733	-2.173												0.126	-8.888
-0.734	-5.018	-0.734	-4.093	-0.734	-2.182												0.12611	-8.829
-0.735	-5.063	-0.735	-4.143	-0.735	-2.191												0.12622	-8.784
-0.736	-5.08	-0.736	-4.162	-0.736	-2.202												0.12633	-8.811
-0.737	-5.122	-0.737	-4.163	-0.737	-2.215												0.12644	-8.837
-0.738	-5.143	-0.738	-4.16	-0.738	-2.23												0.12656	-8.829
-0.739	-5.195	-0.739	-4.176	-0.739	-2.241												0.12667	-8.788
-0.74	-5.239	-0.74	-4.182	-0.74	-2.253												0.12678	-8.877
-0.741	-5.251	-0.741	-4.211	-0.741	-2.262												0.12689	-8.797
-0.742	-5.289	-0.742	-4.196	-0.742	-2.274												0.127	-8.785
-0.743	-5.322	-0.743	-4.198	-0.743	-2.284												0.12711	-8.853
-0.744	-5.308	-0.744	-4.201	-0.744	-2.292												0.12722	-8.768
-0.745	-5.334	-0.745	-4.286	-0.745	-2.305												0.12733	-8.786
-0.746	-5.339	-0.746	-4.291	-0.746	-2.317												0.12744	-8.818
-0.747	-5.402	-0.747	-4.299	-0.747	-2.328												0.12756	-8.799
-0.748	-5.438	-0.748	-4.324	-0.748	-2.339												0.12767	-8.832
-0.749	-5.451	-0.749	-4.39	-0.749	-2.356												0.12778	-8.789
-0.75	-5.438	-0.75	-4.404	-0.75	-2.378												0.12789	-8.752
-0.751	-5.486	-0.751	-4.408	-0.751	-2.39												0.128	-8.788
-0.752	-5.539	-0.752	-4.438	-0.752	-2.41												0.12811	-8.853
-0.753	-5.544	-0.753	-4.423	-0.753	-2.422												0.12822	-8.811
-0.754	-5.555	-0.754	-4.399	-0.754	-2.434												0.12833	-8.781
-0.755	-5.57	-0.755	-4.417	-0.755	-2.442												0.12844	-8.828
-0.756	-5.62	-0.756	-4.44	-0.756	-2.454												0.12856	-8.854
-0.757	-5.613	-0.757	-4.427	-0.757	-2.465												0.12867	-8.778
-0.758	-5.608	-0.758	-4.461	-0.758	-2.474												0.12878	-8.774
-0.759	-5.633	-0.759	-4.499	-0.759	-2.488												0.12889	-8.805
-0.76	-5.662	-0.76	-4.463	-0.76	-2.506												0.129	-8.827
-0.761	-5.674	-0.761	-4.487	-0.761	-2.519												0.12911	-8.858
-0.762	-5.756	-0.762	-4.494	-0.762	-2.534												0.12922	-8.763
-0.763	-5.766	-0.763	-4.52	-0.763	-2.554												0.12933	-8.788
-0.764	-5.795	-0.764	-4.554	-0.764	-2.564												0.12944	-8.893
-0.765	-5.797	-0.765	-4.598	-0.765	-2.583												0.12956	-8.802
-0.766	-5.79	-0.766	-4.57	-0.766	-2.596												0.12967	-8.826
-0.767	-5.849	-0.767	-4.636	-0.767	-2.608												0.12978	-8.843
-0.768	-5.888	-0.768	-4.658	-0.768	-2.622												0.12989	-8.838
-0.769	-5.898	-0.769	-4.702	-0.769	-2.635												0.13	-8.85
-0.77	-5.907	-0.77	-4.73	-0.77	-2.647												0.13011	-8.826
-0.771	-5.914	-0.771	-4.739	-0.771	-2.66												0.13022	-8.788
-0.772	-5.974	-0.772	-4.778	-0.772	-2.677												0.13033	-8.73
-0.773	-5.976	-0.773	-4.833	-0.773	-2.688												0.13044	-8.85
-0.774	-6.014	-0.774	-4.859	-0.774	-2.704												0.13056	-8.825
-0.775	-6.024	-0.775	-4.888	-0.775	-2.719												0.13067	-8.874
-0.776	-6.017	-0.776	-4.869	-0.776	-2.735												0.13078	-8.831
-0.777	-6.062	-0.777	-4.858	-0.777	-2.753												0.13089	-8.786
-0.778	-6.079	-0.778	-4.895	-0.778	-2.763												0.131	-8.807
-0.779	-6.066	-0.779	-4.873	-0.779	-2.781												0.13111	-8.826
-0.78	-6.105	-0.78	-4.921	-0.78	-2.798												0.13122	-8.794
-0.781	-6.109	-0.781	-4.927	-0.781	-2.81												0.13133	-8.876
-0.782	-6.17	-0.782	-4.947	-0.782	-2.827												0.13144	-8.842
-0.783	-6.163	-0.783	-4.985	-0.783	-2.842												0.13156	-8.896
-0.784	-6.197	-0.784	-4.979	-0.784	-2.862												0.13167	-8.88
-0.785	-6.219	-0.785	-4.952	-0.785	-2.876												0.13178	-8.803
-0.786	-6.27	-0.786	-5.004	-0.786	-2.894												0.13189	-8.797
-0.787	-6.33	-0.787	-4.986	-0.787	-2.912												0.132	-8.837
-0.788	-6.385	-0.788	-5.041	-0.788	-2.927												0.13211	-8.788
-0.789	-6.465	-0.789	-5.079	-0.789	-2.941												0.13222	-8.799
-0.79	-6.46	-0.79	-5.127	-0.79	-2.958												0.13233	-8.874
-0.791	-6.539	-0.791	-5.2	-0.791	-2.973												0.13244	-8.822
-0.792	-6.555	-0.792	-5.209	-0.792	-2.988												0.13256	-8.797
-0.793	-6.592	-0.793	-5.178	-0.793	-3.002												0.13267	-8.803
-0.794	-6.582	-0.794	-5.17	-0.794	-3.014												0.13278	-8.777
-0.795	-6.583	-0.795	-5.211	-0.795	-3.037												0.13289	-8.789
-0.796	-6.605	-0.796	-5.226	-0.796	-3.054												0.133	-8.815
-0.797	-6.619	-0.797	-5.278	-0.797	-3.075												0.13311	-8.869
-0.798	-6.616	-0.798	-5.234	-0.798	-3.095												0.13322	-8.809
-0.799	-6.608	-0.799	-5.171	-0.799	-3.109												0.13333	-8.826
-0.8	-6.622	-0.8	-5.277	-0.8	-3.133												0.13344	-8.794
-0.801	-6.671	-0.801	-5.36	-0.801	-3.15												0.13356	-8.807
-0.802	-6.672	-0.802	-5.44	-0.802	-3.164												0.13367	-8.784
-0.803	-6.677	-0.803	-5.435	-0.803	-3.188												0.13378	-8.762
-0.804	-6.663	-0.804	-5.464	-0.804	-3.201												0.13389	-8.835
-0.805	-6.69	-0.805	-5.479	-0.805	-3.226												0.134	-8.776
-0.806	-6.685	-0.806	-5.472	-0.806	-3.244												0.13411	-8.75
-0.807	-6.765	-0.807	-5.474	-0.807	-3.264												0.13422	-8.738
-0.808	-6.793	-0.808	-5.494	-0.808	-3.283												0.13433	-8.778
-0.809	-6.79	-0.809	-5.541	-0.809	-3.3												0.13444	-8.805
-0.81	-6.771	-0.81	-5.54	-0.81	-3.317												0.13456	-8.836
-0.811	-6.748	-0.811	-5.613	-0.811	-3.339												0.13467	-8.833
-0.812	-6.843	-0.812	-5.675	-0.812	-3.36												0.13478	-8.846
-0.813	-6.853	-0.813	-5.735	-0.813	-3.378												0.13489	-8.822
-0.814	-6.892	-0.814	-5.732	-0.814	-3.394												0.135	-8.759
-0.815	-6.98	-0.815	-5.662	-0.815	-3.408												0.13511	-8.739
-0.816	-6.966	-0.816	-5.683	-0.816	-3.429												0.13522	-8.764
-0.817	-7.047	-0.817	-5.67	-0.817	-3.448												0.13533	-8.772
-0.818	-7.122	-0.818	-5.741	-0.818	-3.47												0.13544	-8.801
-0.819	-7.227	-0.819	-5.795	-0.819	-3.494												0.13556	-8.769
-0.82	-7.232	-0.82	-5.811	-0.82	-3.512												0.13567	-8.824
-0.821	-7.333	-0.821	-5.873	-0.821	-3.532												0.13578	-8.823
-0.822	-7.333	-0.822	-5.932	-0.822	-3.544												0.13589	-8.798
-0.823	-7.329	-0.823	-5.952	-0.823	-3.566												0.136	-8.777
-0.824	-7.392	-0.824	-6.003	-0.824	-3.582												0.13611	-8.822
-0.825	-7.413	-0.825	-6.015	-0.825	-3.605												0.13622	-8.833
-0.826	-7.473	-0.826	-6.017	-0.826	-3.624												0.13633	-8.813
-0.827	-7.5	-0.827	-6.054	-0.827	-3.646												0.13644	-8.74
-0.828	-7.51	-0.828	-6.06	-0.828	-3.668												0.13656	-8.749
-0.829	-7.565	-0.829	-6.085	-0.829	-3.687												0.13667	-8.724
-0.83	-7.558	-0.83	-6.107	-0.83	-3.705												0.13678	-8.774
-0.831	-7.6	-0.831	-6.136	-0.831	-3.72												0.13689	-8.786
-0.832	-7.624	-0.832	-6.128	-0.832	-3.742												0.137	-8.76
-0.833	-7.699	-0.833	-6.094	-0.833	-3.763												0.13711	-8.746
-0.834	-7.731	-0.834	-6.066	-0.834	-3.783												0.13722	-8.699
-0.835	-7.743	-0.835	-6.082	-0.835	-3.806												0.13733	-8.762
-0.836	-7.743	-0.836	-6.169	-0.836	-3.823												0.13744	-8.793
-0.837	-7.783	-0.837	-6.249	-0.837	-3.849												0.13756	-8.807
-0.838	-7.853	-0.838	-6.29	-0.838	-3.863												0.13767	-8.756
-0.839	-7.903	-0.839	-6.332	-0.839	-3.885												0.13778	-8.81
-0.84	-7.922	-0.84	-6.359	-0.84	-3.907												0.13789	-8.823
-0.841	-7.944	-0.841	-6.443	-0.841	-3.93												0.138	-8.765
-0.842	-8.028	-0.842	-6.453	-0.842	-3.957												0.13811	-8.738
-0.843	-8.052	-0.843	-6.495	-0.843	-3.972												0.13822	-8.765
-0.844	-8.053	-0.844	-6.501	-0.844	-4												0.13833	-8.71
-0.845	-8.118	-0.845	-6.466	-0.845	-4.023												0.13844	-8.79
-0.846	-8.102	-0.846	-6.528	-0.846	-4.041												0.13856	-8.775
-0.847	-8.113	-0.847	-6.525	-0.847	-4.068												0.13867	-8.801
-0.848	-8.137	-0.848	-6.524	-0.848	-4.091												0.13878	-8.777
-0.849	-8.119	-0.849	-6.536	-0.849	-4.114												0.13889	-8.838
-0.85	-8.166	-0.85	-6.624	-0.85	-4.14												0.139	-8.761
-0.851	-8.153	-0.851	-6.6	-0.851	-4.164												0.13911	-8.789
-0.852	-8.161	-0.852	-6.685	-0.852	-4.186												0.13922	-8.715
-0.853	-8.191	-0.853	-6.731	-0.853	-4.211												0.13933	-8.697
-0.854	-8.288	-0.854	-6.698	-0.854	-4.235												0.13944	-8.72
-0.855	-8.356	-0.855	-6.773	-0.855	-4.256												0.13956	-8.747
-0.856	-8.424	-0.856	-6.79	-0.856	-4.284												0.13967	-8.736
-0.857	-8.423	-0.857	-6.871	-0.857	-4.306												0.13978	-8.761
-0.858	-8.448	-0.858	-6.863	-0.858	-4.337												0.13989	-8.772
-0.859	-8.532	-0.859	-6.9	-0.859	-4.363												0.14	-8.747
-0.86	-8.577	-0.86	-6.961	-0.86	-4.382												0.14011	-8.726
-0.861	-8.602	-0.861	-6.951	-0.861	-4.413												0.14022	-8.805
-0.862	-8.615	-0.862	-6.969	-0.862	-4.437												0.14033	-8.799
-0.863	-8.609	-0.863	-6.962	-0.863	-4.465												0.14044	-8.777
-0.864	-8.69	-0.864	-7.018	-0.864	-4.487												0.14056	-8.751
-0.865	-8.694	-0.865	-7.044	-0.865	-4.511												0.14067	-8.68
-0.866	-8.751	-0.866	-7.135	-0.866	-4.539												0.14078	-8.786
-0.867	-8.781	-0.867	-7.052	-0.867	-4.563												0.14089	-8.793
-0.868	-8.827	-0.868	-7.048	-0.868	-4.592												0.141	-8.792
-0.869	-8.786	-0.869	-7.107	-0.869	-4.615												0.14111	-8.812
-0.87	-8.859	-0.87	-7.2	-0.87	-4.64												0.14122	-8.842
-0.871	-8.879	-0.871	-7.251	-0.871	-4.665												0.14133	-8.811
-0.872	-8.959	-0.872	-7.365	-0.872	-4.696												0.14144	-8.754
-0.873	-9.016	-0.873	-7.444	-0.873	-4.719												0.14156	-8.805
-0.874	-8.983	-0.874	-7.519	-0.874	-4.749												0.14167	-8.812
-0.875	-9.017	-0.875	-7.552	-0.875	-4.777												0.14178	-8.809
-0.876	-9.137	-0.876	-7.52	-0.876	-4.795												0.14189	-8.779
-0.877	-9.19	-0.877	-7.509	-0.877	-4.833												0.142	-8.775
-0.878	-9.243	-0.878	-7.555	-0.878	-4.857												0.14211	-8.753
-0.879	-9.343	-0.879	-7.668	-0.879	-4.886												0.14222	-8.747
-0.88	-9.404	-0.88	-7.704	-0.88	-4.911												0.14233	-8.761
-0.881	-9.458	-0.881	-7.723	-0.881	-4.94												0.14244	-8.792
-0.882	-9.503	-0.882	-7.754	-0.882	-4.966												0.14256	-8.744
-0.883	-9.457	-0.883	-7.778	-0.883	-4.996												0.14267	-8.754
-0.884	-9.528	-0.884	-7.772	-0.884	-5.029												0.14278	-8.771
-0.885	-9.545	-0.885	-7.823	-0.885	-5.062												0.14289	-8.794
-0.886	-9.628	-0.886	-7.882	-0.886	-5.084												0.143	-8.757
-0.887	-9.691	-0.887	-7.939	-0.887	-5.114												0.14311	-8.655
-0.888	-9.639	-0.888	-7.947	-0.888	-5.135												0.14322	-8.717
-0.889	-9.816	-0.889	-7.971	-0.889	-5.161												0.14333	-8.771
-0.89	-9.867	-0.89	-8.026	-0.89	-5.182												0.14344	-8.735
-0.891	-9.901	-0.891	-8.106	-0.891	-5.216												0.14356	-8.724
-0.892	-9.935	-0.892	-8.154	-0.892	-5.239												0.14367	-8.854
-0.893	-9.984	-0.893	-8.158	-0.893	-5.275												0.14378	-8.777
-0.894	-10.02	-0.894	-8.129	-0.894	-5.294												0.14389	-8.72
-0.895	-10.01	-0.895	-8.223	-0.895	-5.324												0.144	-8.791
-0.896	-10.07	-0.896	-8.286	-0.896	-5.353												0.14411	-8.725
-0.897	-10.15	-0.897	-8.361	-0.897	-5.379												0.14422	-8.704
-0.898	-10.13	-0.898	-8.328	-0.898	-5.423												0.14433	-8.746
-0.899	-10.17	-0.899	-8.289	-0.899	-5.454												0.14444	-8.8
-0.9	-10.19	-0.9	-8.347	-0.9	-5.486												0.14456	-8.767
-0.901	-10.29	-0.901	-8.336	-0.901	-5.511												0.14467	-8.803
-0.902	-10.33	-0.902	-8.429	-0.902	-5.545												0.14478	-8.765
-0.903	-10.35	-0.903	-8.397	-0.903	-5.586												0.14489	-8.766
-0.904	-10.34	-0.904	-8.442	-0.904	-5.608												0.145	-8.784
-0.905	-10.38	-0.905	-8.454	-0.905	-5.641												0.14511	-8.793
-0.906	-10.36	-0.906	-8.577	-0.906	-5.67												0.14522	-8.776
-0.907	-10.35	-0.907	-8.562	-0.907	-5.713												0.14533	-8.722
-0.908	-10.4	-0.908	-8.632	-0.908	-5.742												0.14544	-8.741
-0.909	-10.47	-0.909	-8.698	-0.909	-5.773												0.14556	-8.697
-0.91	-10.57	-0.91	-8.709	-0.91	-5.801												0.14567	-8.795
-0.911	-10.63	-0.911	-8.751	-0.911	-5.828												0.14578	-8.748
-0.912	-10.77	-0.912	-8.78	-0.912	-5.866												0.14589	-8.705
-0.913	-10.94	-0.913	-8.876	-0.913	-5.88												0.146	-8.832
-0.914	-11.11	-0.914	-8.902	-0.914	-5.924												0.14611	-8.754
-0.915	-11.22	-0.915	-8.883	-0.915	-5.955												0.14622	-8.812
-0.916	-11.25	-0.916	-8.753	-0.916	-5.981												0.14633	-8.792
-0.917	-11.34	-0.917	-8.986	-0.917	-6.02												0.14644	-8.78
-0.918	-11.31	-0.918	-9.159	-0.918	-6.05												0.14656	-8.786
-0.919	-11.37	-0.919	-9.263	-0.919	-6.094												0.14667	-8.751
-0.92	-11.44	-0.92	-9.314	-0.92	-6.113												0.14678	-8.78
-0.921	-11.53	-0.921	-9.309	-0.921	-6.143												0.14689	-8.707
-0.922	-11.61	-0.922	-9.214	-0.922	-6.198												0.147	-8.736
-0.923	-11.73	-0.923	-9.358	-0.923	-6.234												0.14711	-8.717
-0.924	-11.73	-0.924	-9.398	-0.924	-6.26												0.14722	-8.673
-0.925	-11.75	-0.925	-9.463	-0.925	-6.299												0.14733	-8.81
-0.926	-11.69	-0.926	-9.508	-0.926	-6.339												0.14744	-8.804
-0.927	-11.65	-0.927	-9.567	-0.927	-6.361												0.14756	-8.788
-0.928	-11.63	-0.928	-9.529	-0.928	-6.397												0.14767	-8.701
-0.929	-11.74	-0.929	-9.629	-0.929	-6.447												0.14778	-8.711
-0.93	-11.76	-0.93	-9.79	-0.93	-6.483												0.14789	-8.786
-0.931	-11.78	-0.931	-9.761	-0.931	-6.515												0.148	-8.838
-0.932	-11.83	-0.932	-9.768	-0.932	-6.543												0.14811	-8.747
-0.933	-11.93	-0.933	-9.84	-0.933	-6.578												0.14822	-8.735
-0.934	-11.97	-0.934	-9.833	-0.934	-6.605												0.14833	-8.729
-0.935	-12.01	-0.935	-9.787	-0.935	-6.659												0.14844	-8.727
-0.936	-12.13	-0.936	-9.888	-0.936	-6.692												0.14856	-8.776
-0.937	-12.26	-0.937	-9.946	-0.937	-6.737												0.14867	-8.7
-0.938	-12.33	-0.938	-10.01	-0.938	-6.775												0.14878	-8.809
-0.939	-12.3	-0.939	-10.09	-0.939	-6.814												0.14889	-8.748
-0.94	-12.37	-0.94	-10.1	-0.94	-6.854												0.149	-8.765
-0.941	-12.34	-0.941	-10.05	-0.941	-6.887												0.14911	-8.729
-0.942	-12.29	-0.942	-10.17	-0.942	-6.925												0.14922	-8.774
-0.943	-12.4	-0.943	-10.24	-0.943	-6.949												0.14933	-8.758
-0.944	-12.47	-0.944	-10.33	-0.944	-6.977												0.14944	-8.747
-0.945	-12.62	-0.945	-10.39	-0.945	-7.013												0.14956	-8.784
-0.946	-12.63	-0.946	-10.44	-0.946	-7.048												0.14967	-8.732
-0.947	-12.6	-0.947	-10.34	-0.947	-7.093												0.14978	-8.711
-0.948	-12.67	-0.948	-10.32	-0.948	-7.128												0.14989	-8.769
-0.949	-12.7	-0.949	-10.4	-0.949	-7.178												0.15	-8.754
-0.95	-12.62	-0.95	-10.39	-0.95	-7.219												0.15011	-8.772
-0.951	-12.79	-0.951	-10.48	-0.951	-7.265												0.15022	-8.723
-0.952	-12.97	-0.952	-10.54	-0.952	-7.294												0.15033	-8.71
-0.953	-13.04	-0.953	-10.61	-0.953	-7.334												0.15044	-8.76
-0.954	-13.25	-0.954	-10.58	-0.954	-7.393												0.15056	-8.76
-0.955	-13.36	-0.955	-10.58	-0.955	-7.419												0.15067	-8.759
-0.956	-13.43	-0.956	-10.7	-0.956	-7.455												0.15078	-8.671
-0.957	-13.43	-0.957	-10.81	-0.957	-7.481												0.15089	-8.691
-0.958	-13.37	-0.958	-10.92	-0.958	-7.502												0.151	-8.746
-0.959	-13.43	-0.959	-11.02	-0.959	-7.538												0.15111	-8.732
-0.96	-13.46	-0.96	-11.11	-0.96	-7.592												0.15122	-8.744
-0.961	-13.46	-0.961	-11.13	-0.961	-7.629												0.15133	-8.716
-0.962	-13.56	-0.962	-11.17	-0.962	-7.673												0.15144	-8.721
-0.963	-13.56	-0.963	-11.17	-0.963	-7.71												0.15156	-8.636
-0.964	-13.59	-0.964	-11.24	-0.964	-7.742												0.15167	-8.633
-0.965	-13.64	-0.965	-11.26	-0.965	-7.785												0.15178	-8.753
-0.966	-13.7	-0.966	-11.31	-0.966	-7.815												0.15189	-8.723
-0.967	-13.71	-0.967	-11.31	-0.967	-7.839												0.152	-8.666
-0.968	-13.81	-0.968	-11.38	-0.968	-7.881												0.15211	-8.695
-0.969	-13.93	-0.969	-11.45	-0.969	-7.934												0.15222	-8.822
-0.97	-13.96	-0.97	-11.38	-0.97	-7.979												0.15233	-8.772
-0.971	-14	-0.971	-11.46	-0.971	-8.021												0.15244	-8.631
-0.972	-13.99	-0.972	-11.64	-0.972	-8.07												0.15256	-8.832
-0.973	-14.12	-0.973	-11.81	-0.973	-8.107												0.15267	-8.834
-0.974	-14.2	-0.974	-11.83	-0.974	-8.139												0.15278	-8.738
-0.975	-14.18	-0.975	-11.88	-0.975	-8.182												0.15289	-8.767
-0.976	-14.29	-0.976	-11.89	-0.976	-8.216												0.153	-8.763
-0.977	-14.36	-0.977	-11.91	-0.977	-8.263												0.15311	-8.724
-0.978	-14.5	-0.978	-11.9	-0.978	-8.3												0.15322	-8.668
-0.979	-14.6	-0.979	-11.91	-0.979	-8.349												0.15333	-8.699
-0.98	-14.67	-0.98	-12.09	-0.98	-8.388												0.15344	-8.74
-0.981	-14.66	-0.981	-12.08	-0.981	-8.447												0.15356	-8.732
-0.982	-14.73	-0.982	-12.23	-0.982	-8.494												0.15367	-8.701
-0.983	-14.8	-0.983	-12.17	-0.983	-8.547												0.15378	-8.772
-0.984	-15.06	-0.984	-12.22	-0.984	-8.587												0.15389	-8.683
-0.985	-15.11	-0.985	-12.35	-0.985	-8.61												0.154	-8.707
-0.986	-15.14	-0.986	-12.43	-0.986	-8.658												0.15411	-8.705
-0.987	-15.17	-0.987	-12.5	-0.987	-8.684												0.15422	-8.728
-0.988	-15.15	-0.988	-12.46	-0.988	-8.739												0.15433	-8.724
-0.989	-15.38	-0.989	-12.44	-0.989	-8.78												0.15444	-8.719
-0.99	-15.58	-0.99	-12.46	-0.99	-8.827												0.15456	-8.677
-0.991	-15.6	-0.991	-12.38	-0.991	-8.868												0.15467	-8.702
-0.992	-15.53	-0.992	-12.43	-0.992	-8.915												0.15478	-8.663
-0.993	-15.52	-0.993	-12.52	-0.993	-8.962												0.15489	-8.722
-0.994	-15.64	-0.994	-12.59	-0.994	-8.989												0.155	-8.688
-0.995	-15.78	-0.995	-12.58	-0.995	-9.049												0.15511	-8.698
-0.996	-15.85	-0.996	-12.54	-0.996	-9.089												0.15522	-8.728
-0.997	-15.97	-0.997	-12.71	-0.997	-9.144												0.15533	-8.75
-0.998	-16.11	-0.998	-12.84	-0.998	-9.196												0.15544	-8.729
-0.999	-16.12	-0.999	-12.8	-0.999	-9.235												0.15556	-8.717
-1	-16.15	-1	-12.95	-1	-9.298												0.15567	-8.708
-1.001	-16.12	-1.001	-13.13	-1.001	-9.33												0.15578	-8.777
-1.002	-16.05	-1.002	-13.23	-1.002	-9.371												0.15589	-8.757
-1.003	-16.19	-1.003	-13.28	-1.003	-9.405												0.156	-8.754
-1.004	-16.23	-1.004	-13.36	-1.004	-9.46												0.15611	-8.665
-1.005	-16.35	-1.005	-13.52	-1.005	-9.518												0.15622	-8.649
-1.006	-16.48	-1.006	-13.65	-1.006	-9.556												0.15633	-8.722
-1.007	-16.53	-1.007	-13.66	-1.007	-9.609												0.15644	-8.719
-1.008	-16.58	-1.008	-13.79	-1.008	-9.661												0.15656	-8.719
-1.009	-16.59	-1.009	-13.79	-1.009	-9.716												0.15667	-8.608
-1.01	-16.67	-1.01	-13.88	-1.01	-9.758												0.15678	-8.663
-1.011	-16.75	-1.011	-13.83	-1.011	-9.799												0.15689	-8.675
-1.012	-16.8	-1.012	-13.96	-1.012	-9.853												0.157	-8.622
-1.013	-16.84	-1.013	-13.99	-1.013	-9.907												0.15711	-8.655
-1.014	-16.98	-1.014	-14	-1.014	-9.947												0.15722	-8.745
-1.015	-17.17	-1.015	-14.13	-1.015	-9.976												0.15733	-8.712
-1.016	-17.23	-1.016	-14.24	-1.016	-10.03												0.15744	-8.673
-1.017	-17.38	-1.017	-14.39	-1.017	-10.08												0.15756	-8.627
-1.018	-17.54	-1.018	-14.3	-1.018	-10.15												0.15767	-8.738
-1.019	-17.61	-1.019	-14.27	-1.019	-10.19												0.15778	-8.742
-1.02	-17.68	-1.02	-14.45	-1.02	-10.24												0.15789	-8.676
-1.021	-17.77	-1.021	-14.36	-1.021	-10.27												0.158	-8.684
-1.022	-17.76	-1.022	-14.39	-1.022	-10.32												0.15811	-8.718
-1.023	-17.67	-1.023	-14.38	-1.023	-10.39												0.15822	-8.712
-1.024	-17.67	-1.024	-14.55	-1.024	-10.44												0.15833	-8.63
-1.025	-17.66	-1.025	-14.63	-1.025	-10.49												0.15844	-8.638
-1.026	-17.71	-1.026	-14.8	-1.026	-10.54												0.15856	-8.677
-1.027	-17.84	-1.027	-14.7	-1.027	-10.59												0.15867	-8.706
-1.028	-17.85	-1.028	-14.68	-1.028	-10.63												0.15878	-8.667
-1.029	-17.87	-1.029	-14.68	-1.029	-10.67												0.15889	-8.677
-1.03	-17.87	-1.03	-14.84	-1.03	-10.71												0.159	-8.667
-1.031	-17.95	-1.031	-15.05	-1.031	-10.76												0.15911	-8.688
-1.032	-17.87	-1.032	-14.9	-1.032	-10.81												0.15922	-8.658
-1.033	-18.09	-1.033	-14.93	-1.033	-10.83												0.15933	-8.749
-1.034	-18.3	-1.034	-14.99	-1.034	-10.9												0.15944	-8.74
-1.035	-18.46	-1.035	-15.24	-1.035	-10.95												0.15956	-8.728
-1.036	-18.77	-1.036	-15.21	-1.036	-10.99												0.15967	-8.682
-1.037	-18.87	-1.037	-15.37	-1.037	-11.04												0.15978	-8.649
-1.038	-18.94	-1.038	-15.56	-1.038	-11.11												0.15989	-8.669
-1.039	-19.09	-1.039	-15.41	-1.039	-11.14												0.16	-8.667
-1.04	-19.16	-1.04	-15.37	-1.04	-11.19												0.16011	-8.725
-1.041	-19.25	-1.041	-15.49	-1.041	-11.25												0.16022	-8.653
-1.042	-19.38	-1.042	-15.62	-1.042	-11.28												0.16033	-8.675
-1.043	-19.33	-1.043	-15.81	-1.043	-11.33												0.16044	-8.65
-1.044	-19.27	-1.044	-15.91	-1.044	-11.38												0.16056	-8.62
-1.045	-19.27	-1.045	-15.98	-1.045	-11.43												0.16067	-8.704
-1.046	-19.31	-1.046	-16.18	-1.046	-11.47												0.16078	-8.69
-1.047	-19.29	-1.047	-16.15	-1.047	-11.52												0.16089	-8.744
-1.048	-19.31	-1.048	-16.08	-1.048	-11.56												0.161	-8.743
-1.049	-19.28	-1.049	-16.17	-1.049	-11.62												0.16111	-8.714
-1.05	-19.3	-1.05	-16.24	-1.05	-11.66												0.16122	-8.712
-1.051	-19.41	-1.051	-16.26	-1.051	-11.7												0.16133	-8.664
-1.052	-19.41	-1.052	-16.29	-1.052	-11.75												0.16144	-8.667
-1.053	-19.51	-1.053	-16.33	-1.053	-11.83												0.16156	-8.694
-1.054	-19.6	-1.054	-16.46	-1.054	-11.89												0.16167	-8.676
-1.055	-19.73	-1.055	-16.53	-1.055	-11.94												0.16178	-8.694
-1.056	-19.82	-1.056	-16.56	-1.056	-11.98												0.16189	-8.698
-1.057	-19.83	-1.057	-16.54	-1.057	-12.03												0.162	-8.679
-1.058	-19.76	-1.058	-16.62	-1.058	-12.08												0.16211	-8.685
-1.059	-19.76	-1.059	-16.57	-1.059	-12.13												0.16222	-8.705
-1.06	-19.79	-1.06	-16.74	-1.06	-12.2												0.16233	-8.62
-1.061	-19.82	-1.061	-16.53	-1.061	-12.23												0.16244	-8.711
-1.062	-19.88	-1.062	-16.78	-1.062	-12.32												0.16256	-8.648
-1.063	-19.95	-1.063	-16.9	-1.063	-12.4												0.16267	-8.708
-1.064	-20.13	-1.064	-17.1	-1.064	-12.46												0.16278	-8.702
-1.065	-20.1	-1.065	-17.21	-1.065	-12.54												0.16289	-8.68
[truncated: 212,875+ more rows]

## Sheet: Figs. 6a-c
Fig. 6a							Fig. 6b		Fig. 6c
[truncated: 2,001 more rows]
